# Supplementary material for: Systematic Analysis of Long Non-Coding RNAs in Inflammasome Activation in Monocytes/Macrophages
Source: Noncoding RNA. 2023 Aug 25;9(5):50. doi: 10.3390/ncrna9050050 (PMC10514883; doi:10.3390/ncrna9050050)
Supplement: Supplementary file 1 [file ncrna-09-00050-s001.zip]

Archive with 1 entries (1 files):
- ncrna-2572594-supplementary.xlsx
