# Supplementary material for: Systematic Analysis of Long Non-Coding RNAs in Inflammasome Activation in Monocytes/Macrophages
Source: Noncoding RNA. 2023 Aug 25;9(5):50. doi: 10.3390/ncrna9050050 (PMC10514883; doi:10.3390/ncrna9050050)
Supplement: Supplementary file 1 [file ncrna-09-00050-s001.zip › ncrna-2572594-supplementary.xlsx]

## Sheet: Supplementary_Table_S1
Supplementary Table S1. List of differentially expressed lncRNA genes in ORN8L vs. Control and CXCL4 + ORN8L vs. Control comparison.
					CXCL4 vs. Control		ORN8L vs. Control		CXCL4 + ORN8L vs. Control
Differential Expression	Comparisons	Ensembl Gene ID	Gene Symbol	Biotype	log2 (Fold Change)	FDR	log2 (Fold Change)	FDR	log2 (Fold Change)	FDR
Up-regulated	ORN8L & CXCL4 + ORN8L	ENSG00000261504	LINC01686	lncRNA	1.24576	1	4.48565	0.00227253	5.97912	7.40779e-07
Up-regulated	ORN8L & CXCL4 + ORN8L	ENSG00000289138	ENSG00000289138	lncRNA	0.861997	1	2.12648	0.0288311	3.28956	2.18581e-05
Up-regulated	ORN8L & CXCL4 + ORN8L	ENSG00000253320	MAILR	lncRNA	0.561634	1	3.94147	9.60019e-10	5.41559	3.01839e-19
Up-regulated	ORN8L & CXCL4 + ORN8L	ENSG00000228203	GRASLND	lncRNA	-1.12359	1	2.69547	0.0322768	5.09164	3.15096e-07
Up-regulated	ORN8L & CXCL4 + ORN8L	ENSG00000233975	LINC02574	lncRNA	0.614691	1	3.00184	0.00212187	2.33076	0.0294947
Up-regulated	ORN8L & CXCL4 + ORN8L	ENSG00000289526	ENSG00000289526	lncRNA	1.89863	1	4.31686	2.25453e-05	7.66603	4.12818e-23
Up-regulated	ORN8L & CXCL4 + ORN8L	ENSG00000258860	ENSG00000258860	lncRNA	-1.83955	1	4.73383	0.000782821	5.60981	0.000112847
Up-regulated	ORN8L & CXCL4 + ORN8L	ENSG00000290525	GBP1P1	lncRNA	0.691108	1	6.96916	8.01806e-08	5.86057	0.000103179
Up-regulated	ORN8L & CXCL4 + ORN8L	ENSG00000287691	ENSG00000287691	lncRNA	-0.150831	1	2.67211	0.00288512	3.30939	9.00793e-05
Up-regulated	ORN8L & CXCL4 + ORN8L	ENSG00000250033	SLC7A11-AS1	lncRNA	2.84162	1	4.0009	0.00371351	5.57098	3.68575e-07
Up-regulated	ORN8L & CXCL4 + ORN8L	ENSG00000289589	ENSG00000289589	lncRNA	-0.0354152	1	2.87172	0.0348023	5.74964	2.14927e-09
Up-regulated	ORN8L & CXCL4 + ORN8L	ENSG00000289582	ENSG00000289582	lncRNA	0.486769	1	4.11712	0.00156531	4.11322	0.00359007
Up-regulated	ORN8L & CXCL4 + ORN8L	ENSG00000285630	ENSG00000285630	lncRNA	2.21025	1	4.60472	0.00140418	4.91083	2.80627e-05
Up-regulated	ORN8L & CXCL4 + ORN8L	ENSG00000267737	ENSG00000267737	lncRNA	0.324445	1	3.76434	0.000937781	7.41682	1.0739e-15
Up-regulated	ORN8L & CXCL4 + ORN8L	ENSG00000254287	ENSG00000254287	lncRNA	1.88435	1	5.92212	0.00380332	8.98526	2.05847e-10
Up-regulated	ORN8L & CXCL4 + ORN8L	ENSG00000260025	CRIM1-DT	lncRNA	1.06288	1	4.06408	0.00120212	2.74607	0.0367385
Up-regulated	ORN8L & CXCL4 + ORN8L	ENSG00000234263	MAP3K5-AS1	lncRNA	0.452698	1	3.087	0.0259001	7.60633	2.12823e-14
Up-regulated	ORN8L & CXCL4 + ORN8L	ENSG00000255874	PRECSIT	lncRNA	1.54704	1	2.62361	0.0118564	4.64552	1.88547e-08
Up-regulated	ORN8L & CXCL4 + ORN8L	ENSG00000255921	ENSG00000255921	lncRNA	1.11233	1	3.69259	0.00169648	9.39399	3.04613e-38
Up-regulated	ORN8L & CXCL4 + ORN8L	ENSG00000240057	NEPRO-AS1	lncRNA	0.987716	1	3.12249	0.00166194	4.37185	3.32292e-07
Up-regulated	ORN8L & CXCL4 + ORN8L	ENSG00000228923	ENSG00000228923	lncRNA	1.84706	1	5.92995	0.00402023	4.94071	0.0415399
Up-regulated	ORN8L & CXCL4 + ORN8L	ENSG00000231858	STAT4-AS1	lncRNA	1.57608	1	3.92532	0.00312781	8.37069	1.40584e-16
Up-regulated	ORN8L & CXCL4 + ORN8L	ENSG00000125462	MIR9-1HG	lncRNA	1.56512	1	7.11124	3.19135e-16	6.43166	6.28763e-13
Up-regulated	ORN8L & CXCL4 + ORN8L	ENSG00000285744	ENSG00000285744	lncRNA	-0.159566	1	4.75695	2.08011e-06	7.51312	4.78554e-18
Up-regulated	ORN8L & CXCL4 + ORN8L	ENSG00000229056	HECW2-AS1	lncRNA	1.66427	1	3.08601	0.0460854	5.99909	1.51994e-06
Up-regulated	ORN8L & CXCL4 + ORN8L	ENSG00000284669	ENSG00000284669	lncRNA	-0.0713633	1	2.24178	0.0306344	2.92135	0.000326219
Up-regulated	ORN8L & CXCL4 + ORN8L	ENSG00000271032	ENSG00000271032	lncRNA	0.305893	1	2.77789	0.00413542	4.04448	3.15042e-07
Up-regulated	ORN8L & CXCL4 + ORN8L	ENSG00000225964	NRIR	lncRNA	-0.203005	1	2.36433	0.00423783	2.86698	3.15084e-05
Up-regulated	ORN8L & CXCL4 + ORN8L	ENSG00000226004	LINC02528	lncRNA	1.17137	1	5.58761	1.85253e-07	5.3363	0.000120625
Up-regulated	ORN8L & CXCL4 + ORN8L	ENSG00000286511	ENSG00000286511	lncRNA	-0.0490045	1	2.59388	0.00668994	7.18575	6.92658e-28
Up-regulated	ORN8L & CXCL4 + ORN8L	ENSG00000258521	ENSG00000258521	lncRNA	0.69761	1	3.53892	0.00125767	4.67138	7.2212e-06
Up-regulated	ORN8L & CXCL4 + ORN8L	ENSG00000267365	KCNJ2-AS1	lncRNA	0.159496	1	2.54499	0.0136393	4.57313	2.43867e-08
Up-regulated	ORN8L & CXCL4 + ORN8L	ENSG00000270919	ENSG00000270919	lncRNA	2.68415	1	6.32296	0.00950672	5.11144	0.0155031
Up-regulated	ORN8L & CXCL4 + ORN8L	ENSG00000267416	HEATR6-DT	lncRNA	1.19503	1	2.94613	0.0280864	4.62768	4.09637e-08
Up-regulated	ORN8L & CXCL4 + ORN8L	ENSG00000282221	ENSG00000282221	lncRNA	0	1	6.04842	0.00260631	5.98755	0.00010929
Up-regulated	ORN8L & CXCL4 + ORN8L	ENSG00000185433	LINC00158	lncRNA	3.49871	1	8.69239	9.77024e-10	9.56189	2.96047e-13
Up-regulated	ORN8L & CXCL4 + ORN8L	ENSG00000228318	ENSG00000228318	lncRNA	-0.570477	1	2.85526	0.0249749	3.19553	0.0297553
Up-regulated	ORN8L & CXCL4 + ORN8L	ENSG00000289198	ENSG00000289198	lncRNA	0.6476	1	4.16445	4.84221e-09	2.57163	0.00165503
Up-regulated	ORN8L & CXCL4 + ORN8L	ENSG00000267387	ENSG00000267387	lncRNA	0.724895	1	2.34391	0.0371833	3.08486	0.00323856
Up-regulated	ORN8L & CXCL4 + ORN8L	ENSG00000285925	ENSG00000285925	lncRNA	2.65477	1	5.60213	0.0105492	7.06212	6.32499e-05
Up-regulated	ORN8L & CXCL4 + ORN8L	ENSG00000289035	ENSG00000289035	lncRNA	1.0588	1	3.11184	0.000152032	5.71822	1.26566e-17
Up-regulated	ORN8L & CXCL4 + ORN8L	ENSG00000255521	CD44-DT	lncRNA	-0.6743	1	2.31162	0.0140629	5.4956	3.05971e-10
Up-regulated	ORN8L & CXCL4 + ORN8L	ENSG00000251194	ENSG00000251194	lncRNA	0.468175	1	2.79585	0.00750811	3.82014	4.93977e-06
Up-regulated	ORN8L & CXCL4 + ORN8L	ENSG00000232759	STEAP1B-AS1	lncRNA	-0.0903616	1	5.31416	0.000192582	8.80762	3.46774e-16
Up-regulated	ORN8L & CXCL4 + ORN8L	ENSG00000253522	MIR3142HG	lncRNA	0.662429	1	2.41724	0.000910577	4.56317	6.98428e-10
Up-regulated	ORN8L & CXCL4 + ORN8L	ENSG00000227591	HSD11B1-AS1	lncRNA	0.916014	1	4.68974	2.88517e-05	8.70563	1.40376e-32
Up-regulated	ORN8L & CXCL4 + ORN8L	ENSG00000260135	MMP2-AS1	lncRNA	0.674229	1	2.5957	0.00611178	2.86933	2.27266e-05
Up-regulated	ORN8L & CXCL4 + ORN8L	ENSG00000230647	ENSG00000230647	lncRNA	2.0655	1	6.04829	5.46237e-07	7.29708	5.63767e-11
Up-regulated	ORN8L & CXCL4 + ORN8L	ENSG00000225886	ENSG00000225886	lncRNA	-0.40426	1	3.02166	0.000678517	2.56129	0.00333533
Up-regulated	ORN8L & CXCL4 + ORN8L	ENSG00000217825	ENSG00000217825	lncRNA	2.39875	1	5.48685	0.000241326	8.25783	5.4019e-14
Up-regulated	ORN8L & CXCL4 + ORN8L	ENSG00000251136	RIPK2-DT	lncRNA	-0.202079	1	2.35934	0.0128951	4.77462	2.68829e-11
Up-regulated	ORN8L & CXCL4 + ORN8L	ENSG00000232956	SNHG15	lncRNA	0.249805	1	1.7621	0.00513463	2.78144	9.4395e-08
Up-regulated	ORN8L & CXCL4 + ORN8L	ENSG00000250929	LINC01181	lncRNA	2.04758	1	2.71592	0.0272482	7.75639	8.32733e-21
Up-regulated	ORN8L & CXCL4 + ORN8L	ENSG00000261618	LINC02605	lncRNA	1.89513	1	7.45222	1.82886e-19	11.6941	1.38683e-59
Up-regulated	ORN8L & CXCL4 + ORN8L	ENSG00000186594	MIR22HG	lncRNA	0.521436	1	1.8254	0.00137131	2.92121	4.3569e-10
Up-regulated	ORN8L & CXCL4 + ORN8L	ENSG00000227502	MROCKI	lncRNA	0.462904	1	4.47012	3.03517e-06	2.34747	0.014338
Up-regulated	ORN8L & CXCL4 + ORN8L	ENSG00000215417	MIR17HG	lncRNA	1.25295	1	2.31693	0.0262108	2.16923	0.0180945
Up-regulated	ORN8L & CXCL4 + ORN8L	ENSG00000215533	LINC00189	lncRNA	0.54162	1	3.22658	0.0055314	5.80582	6.10537e-09
Up-regulated	ORN8L & CXCL4 + ORN8L	ENSG00000248323	LUCAT1	lncRNA	1.0023	1	1.91517	0.011289	3.91468	2.79998e-07
Up-regulated	ORN8L & CXCL4 + ORN8L	ENSG00000251139	ENSG00000251139	lncRNA	0.00575634	1	3.79906	0.0274338	5.2086	7.98245e-05
Up-regulated	ORN8L & CXCL4 + ORN8L	ENSG00000249173	LINC01093	lncRNA	1.15952	1	5.03534	5.94228e-05	7.43074	3.5568e-13
Up-regulated	ORN8L & CXCL4 + ORN8L	ENSG00000259354	ENSG00000259354	lncRNA	2.43631	1	6.87249	2.71182e-13	9.79438	1.69456e-37
Up-regulated	ORN8L & CXCL4 + ORN8L	ENSG00000236591	UST-AS2	lncRNA	1.88435	1	5.61075	0.0110708	5.78333	0.00274207
Up-regulated	ORN8L & CXCL4 + ORN8L	ENSG00000275210	ENSG00000275210	lncRNA	1.30892	1	4.60324	2.16868e-07	6.63396	2.44754e-14
Up-regulated	ORN8L & CXCL4 + ORN8L	ENSG00000288767	ENSG00000288767	lncRNA	0.402003	1	3.03845	0.0281664	5.91192	1.49163e-07
Up-regulated	ORN8L & CXCL4 + ORN8L	ENSG00000266709	ENSG00000266709	lncRNA	0.389977	1	3.76958	1.52179e-05	4.71468	8.18896e-11
Up-regulated	ORN8L & CXCL4 + ORN8L	ENSG00000235531	MSC-AS1	lncRNA	2.11096	1	3.87048	4.70631e-06	5.3906	1.49664e-13
Up-regulated	ORN8L & CXCL4 + ORN8L	ENSG00000286225	ENSG00000286225	lncRNA	2.87379	1	6.0797	1.13725e-05	5.20248	7.63047e-05
Up-regulated	ORN8L & CXCL4 + ORN8L	ENSG00000237980	LINC02773	lncRNA	1.6874	1	3.63579	0.00158029	4.50111	6.31968e-05
Up-regulated	ORN8L & CXCL4 + ORN8L	ENSG00000243296	ENSG00000243296	lncRNA	0	1	5.0945	0.0209067	5.97951	0.000544533
Up-regulated	ORN8L & CXCL4 + ORN8L	ENSG00000226239	ENSG00000226239	lncRNA	-0.367234	1	4.36713	0.000109806	7.18671	7.87106e-11
Up-regulated	ORN8L & CXCL4 + ORN8L	ENSG00000179428	IL6-AS1	lncRNA	3.1755	1	7.29255	5.68506e-06	8.55898	5.64456e-11
Up-regulated	ORN8L & CXCL4 + ORN8L	ENSG00000257964	ENSG00000257964	lncRNA	0.515115	1	3.96464	0.00822316	6.84347	5.10475e-08
Up-regulated	ORN8L & CXCL4 + ORN8L	ENSG00000230943	LINC02541	lncRNA	-0.0500634	1	2.95169	0.00112752	2.77995	0.00175932
Up-regulated	ORN8L & CXCL4 + ORN8L	ENSG00000272666	KLHDC7B-DT	lncRNA	1.87215	1	4.50418	2.01144e-05	3.29825	0.00310997
Up-regulated	ORN8L & CXCL4 + ORN8L	ENSG00000250274	ENSG00000250274	lncRNA	2.04339	1	3.69542	0.000852189	9.65989	6.26724e-38
Up-regulated	ORN8L & CXCL4 + ORN8L	ENSG00000255443	CD44-AS1	lncRNA	1.42921	1	3.18421	0.0155501	5.43743	6.04412e-08
Up-regulated	ORN8L & CXCL4 + ORN8L	ENSG00000234191	LINC01283	lncRNA	1.49634	1	2.46047	0.0195757	4.88212	3.17494e-08
Up-regulated	ORN8L & CXCL4 + ORN8L	ENSG00000271856	LINC01215	lncRNA	0.929462	1	4.50534	6.36527e-07	5.8778	8.94633e-10
Up-regulated	ORN8L & CXCL4 + ORN8L	ENSG00000234883	MIR155HG	lncRNA	1.55221	1	5.34973	6.0271e-17	9.8779	1.61653e-46
Up-regulated	ORN8L & CXCL4 + ORN8L	ENSG00000242048	PRKAG2-AS2	lncRNA	0.954331	1	4.54442	2.76181e-22	5.09935	3.47093e-26
Up-regulated	ORN8L & CXCL4 + ORN8L	ENSG00000225792	SNX10-AS1	lncRNA	0.111047	1	2.69554	0.0242684	2.67409	0.0159117
Up-regulated	ORN8L & CXCL4 + ORN8L	ENSG00000230149	ENSG00000230149	lncRNA	0.334087	1	2.07155	0.0406167	2.25281	0.00660369
Up-regulated	ORN8L & CXCL4 + ORN8L	ENSG00000290862	NMRAL2P	lncRNA	0.995666	1	2.54607	0.00165611	3.4231	1.40967e-06
Up-regulated	ORN8L & CXCL4 + ORN8L	ENSG00000223901	ENSG00000223901	lncRNA	0.786218	1	2.68918	0.017264	3.39056	0.000221512
Up-regulated	ORN8L & CXCL4 + ORN8L	ENSG00000276476	LINC00540	lncRNA	1.48034	1	3.53367	0.0448526	4.78912	4.93977e-06
Up-regulated	ORN8L & CXCL4 + ORN8L	ENSG00000289880	ENSG00000289880	lncRNA	1.01144	1	4.46616	5.67726e-08	6.07673	5.5628e-16
Up-regulated	ORN8L & CXCL4 + ORN8L	ENSG00000287665	ENSG00000287665	lncRNA	1.35227	1	3.04473	0.0163166	6.04903	9.95643e-09
Up-regulated	ORN8L & CXCL4 + ORN8L	ENSG00000260997	ENSG00000260997	lncRNA	0.103029	1	1.73961	0.0471812	4.08541	7.20403e-13
Up-regulated	ORN8L & CXCL4 + ORN8L	ENSG00000223387	LINC02068	lncRNA	-0.052302	1	4.84663	5.35112e-05	5.19667	0.000114544
Up-regulated	ORN8L & CXCL4 + ORN8L	ENSG00000287917	ENSG00000287917	lncRNA	0.402697	1	2.66075	0.0196644	3.3807	9.05663e-05
Up-regulated	ORN8L & CXCL4 + ORN8L	ENSG00000197536	IRF1-AS1	lncRNA	-0.323183	1	2.20905	0.00153163	2.29055	0.00213059
Up-regulated	ORN8L & CXCL4 + ORN8L	ENSG00000267607	ICAM4-AS1	lncRNA	0.413001	1	2.70909	0.00720283	3.86916	3.32616e-06
Up-regulated	ORN8L & CXCL4 + ORN8L	ENSG00000251301	LINC02384	lncRNA	2.59254	1	3.71597	0.0121569	6.11171	3.62068e-07
Up-regulated	ORN8L & CXCL4 + ORN8L	ENSG00000248476	BACH1-IT1	lncRNA	1.00159	1	2.541	0.00726184	4.32811	2.3431e-09
Up-regulated	ORN8L & CXCL4 + ORN8L	ENSG00000253838	ENSG00000253838	lncRNA	1.84706	1	6.76484	8.17416e-05	9.92467	4.09261e-13
Up-regulated	ORN8L & CXCL4 + ORN8L	ENSG00000230438	SERPINB9P1	lncRNA	-0.498098	1	3.36275	0.0259508	7.1344	5.03202e-11
Up-regulated	ORN8L & CXCL4 + ORN8L	ENSG00000244586	WNT5A-AS1	lncRNA	2.62694	1	5.5877	0.0320638	6.54285	2.49391e-05
Up-regulated	ORN8L & CXCL4 + ORN8L	ENSG00000226276	ENSG00000226276	lncRNA	5.08304	1	6.20774	0.00313831	7.30119	5.72235e-07
Up-regulated	ORN8L & CXCL4 + ORN8L	ENSG00000232618	HIVEP2-DT	lncRNA	1.13999	1	3.72815	9.04361e-05	9.31489	6.1641e-38
Up-regulated	ORN8L & CXCL4 + ORN8L	ENSG00000203364	ENSG00000203364	lncRNA	-0.0903616	1	5.49118	4.03634e-05	8.16712	2.13118e-10
Up-regulated	ORN8L & CXCL4 + ORN8L	ENSG00000287216	ENSG00000287216	lncRNA	-0.318806	1	2.50434	0.0494726	3.97168	0.000164188
Up-regulated	ORN8L & CXCL4 + ORN8L	ENSG00000287543	ENSG00000287543	lncRNA	-0.0725048	1	2.61732	0.00182677	2.96896	0.000167203
Up-regulated	ORN8L & CXCL4 + ORN8L	ENSG00000255355	PATL1-DT	lncRNA	0.424624	1	3.87461	0.00399834	5.34511	1.92485e-06
Up-regulated	ORN8L & CXCL4 + ORN8L	ENSG00000236453	ENSG00000236453	lncRNA	3.112	1	4.21998	0.00901018	6.81664	5.07977e-05
Up-regulated	ORN8L & CXCL4 + ORN8L	ENSG00000236790	LINC00299	lncRNA	0.481752	1	2.9527	0.013988	7.84515	4.74314e-27
Up-regulated	ORN8L & CXCL4 + ORN8L	ENSG00000273124	ENSG00000273124	lncRNA	2.48859	1	5.59108	0.000287762	10.5482	1.30775e-21
Up-regulated	ORN8L & CXCL4 + ORN8L	ENSG00000251230	MIR3945HG	lncRNA	1.70622	1	5.97209	3.1725e-22	10.9499	6.66787e-41
Up-regulated	ORN8L & CXCL4 + ORN8L	ENSG00000228817	BACH1-IT2	lncRNA	1.02883	1	2.46917	0.0453392	4.66858	1.76888e-08
Up-regulated	ORN8L & CXCL4 + ORN8L	ENSG00000287188	ENSG00000287188	lncRNA	0.652726	1	3.08074	0.027297	3.37349	0.00121166
Up-regulated	ORN8L & CXCL4 + ORN8L	ENSG00000249502	MED28-DT	lncRNA	-0.452741	1	2.37132	0.0100883	3.31776	5.16132e-06
Up-regulated	ORN8L & CXCL4 + ORN8L	ENSG00000269680	ENSG00000269680	lncRNA	0.890433	1	2.90508	0.00971051	5.3899	1.01453e-09
Up-regulated	ORN8L & CXCL4 + ORN8L	ENSG00000243089	ENSG00000243089	lncRNA	4.42611	1	9.15044	3.45126e-14	10.2166	2.41235e-19
Up-regulated	ORN8L & CXCL4 + ORN8L	ENSG00000289485	ENSG00000289485	lncRNA	-0.0418529	1	5.26017	1.22752e-06	6.50575	2.73967e-10
Up-regulated	ORN8L & CXCL4 + ORN8L	ENSG00000259342	ENSG00000259342	lncRNA	2.38935	1	5.36002	8.05668e-07	7.1222	2.08569e-15
Up-regulated	ORN8L & CXCL4 + ORN8L	ENSG00000257202	ENSG00000257202	lncRNA	0.818071	1	2.8584	0.0188405	3.52682	0.00225378
Up-regulated	ORN8L & CXCL4 + ORN8L	ENSG00000229922	LINC02865	lncRNA	0.614521	1	3.18691	0.0281657	6.54998	1.02983e-06
Up-regulated	ORN8L & CXCL4 + ORN8L	ENSG00000274508	ENSG00000274508	lncRNA	1.61698	1	3.55694	0.000634246	3.73137	5.55868e-05
Up-regulated	ORN8L & CXCL4 + ORN8L	ENSG00000247982	LINC00926	lncRNA	1.72795	1	3.07368	1.56358e-08	3.64535	1.04546e-12
Up-regulated	ORN8L & CXCL4 + ORN8L	ENSG00000178803	ADORA2A-AS1	lncRNA	0.554538	1	5.06489	9.04087e-08	6.15241	4.2049e-13
Up-regulated	ORN8L	ENSG00000289424	ENSG00000289424	lncRNA	0.727631	1	2.46673	0.000285201	-0.288049	1
Up-regulated	ORN8L	ENSG00000236990	ENSG00000236990	lncRNA	-0.0397329	1	3.18114	0.00329461	2.27948	0.0989947
Up-regulated	ORN8L	ENSG00000276107	THBS1-IT1	lncRNA	1.88413	1	3.44437	0.000517978	1.53283	0.253373
Up-regulated	ORN8L	ENSG00000228113	ENSG00000228113	lncRNA	3.79242	1	7.54782	5.70885e-06	3.07361	0.382744
Up-regulated	ORN8L	ENSG00000231329	ENSG00000231329	lncRNA	1.50833	1	2.70345	0.0296993	1.47917	0.407895
Up-regulated	ORN8L	ENSG00000229931	ATXN1-AS1	lncRNA	0.347109	1	2.00677	0.0467918	-1.07157	0.668004
Up-regulated	ORN8L	ENSG00000278621	THBS1-AS1	lncRNA	2.19402	1	3.46919	0.00415608	1.372	0.537555
Up-regulated	ORN8L	ENSG00000234350	ERICH2-DT	lncRNA	1.11682	1	4.27253	0.00302274	0.684818	1
Up-regulated	ORN8L	ENSG00000237484	LINC01684	lncRNA	0.758107	1	2.79732	0.0134714	0.405129	1
Up-regulated	ORN8L	ENSG00000175967	LINC02880	lncRNA	1.67543	1	2.96197	0.0468035	1.6494	0.763557
Up-regulated	ORN8L	ENSG00000228079	ENSG00000228079	lncRNA	2.04018	1	2.98417	0.0425546	2.005	0.360956
Up-regulated	ORN8L	ENSG00000226091	LINC00937	lncRNA	0.397102	1	2.9839	0.000901925	1.42493	0.27645
Up-regulated	ORN8L	ENSG00000287299	ENSG00000287299	lncRNA	-0.152483	1	2.49904	0.0222991	1.71741	0.224085
Up-regulated	ORN8L	ENSG00000162888	C1orf147	lncRNA	0.529049	1	2.55994	0.00488526	0.343505	1
Up-regulated	ORN8L	ENSG00000251393	ENSG00000251393	lncRNA	0.146472	1	2.33979	0.0248388	2.41641	0.0736004
Up-regulated	ORN8L	ENSG00000260317	LINC02986	lncRNA	0.400366	1	2.76285	0.0388981	1.78224	0.382744
Up-regulated	ORN8L	ENSG00000272341	ENSG00000272341	lncRNA	0.962789	1	2.39311	0.00592955	-0.183095	1
Up-regulated	ORN8L	ENSG00000233214	ENSG00000233214	lncRNA	-0.0744597	1	3.34416	0.0114307	2.33388	0.0942793
Up-regulated	ORN8L	ENSG00000231233	CFAP58-DT	lncRNA	1.75287	1	3.00104	0.0103502	2.37917	0.0672633
Up-regulated	ORN8L	ENSG00000228826	ENSG00000228826	lncRNA	1.88435	1	4.65009	0.0459449	0	1
Up-regulated	ORN8L	ENSG00000259345	ENSG00000259345	lncRNA	1.44131	1	3.87222	0.00354504	2.15804	0.668004
Up-regulated	ORN8L	ENSG00000272540	ENSG00000272540	lncRNA	0.95097	1	2.26708	0.0379997	1.61838	0.226193
Up-regulated	ORN8L	ENSG00000286885	ENSG00000286885	lncRNA	1.43743	1	3.38664	0.012019	0.709703	1
Up-regulated	ORN8L	ENSG00000232680	ENSG00000232680	lncRNA	-0.221333	1	3.71042	0.00396253	2.19675	0.142273
Up-regulated	ORN8L	ENSG00000256262	USP30-AS1	lncRNA	-0.53575	1	3.05234	0.00222448	1.04276	0.773274
Up-regulated	ORN8L	ENSG00000253535	ADAM7-AS1	lncRNA	-0.182155	1	3.29236	0.0175357	2.22892	0.307934
Up-regulated	CXCL4 + ORN8L	ENSG00000278829	ENSG00000278829	lncRNA	0.822671	1	0.794087	1	3.52459	0.0238666
Up-regulated	CXCL4 + ORN8L	ENSG00000263050	DPH1-AS1	lncRNA	1.80783	1	1.19963	0.932413	4.34372	5.45378e-06
Up-regulated	CXCL4 + ORN8L	ENSG00000229334	TMEM44-AS2	lncRNA	1.02632	1	1.70531	0.348145	3.76173	1.76593e-05
Up-regulated	CXCL4 + ORN8L	ENSG00000234997	LINC02966	lncRNA	-0.548822	1	0.900635	1	3.66457	0.000531544
Up-regulated	CXCL4 + ORN8L	ENSG00000232949	ENSG00000232949	lncRNA	0.747831	1	2.67494	0.560085	7.19777	1.63672e-10
Up-regulated	CXCL4 + ORN8L	ENSG00000250748	MSRB3-AS1	lncRNA	2.65556	1	0	1	4.73873	0.0489028
Up-regulated	CXCL4 + ORN8L	ENSG00000256442	ENSG00000256442	lncRNA	1.21863	1	1.02607	1	5.21826	9.99695e-05
Up-regulated	CXCL4 + ORN8L	ENSG00000232121	ENSG00000232121	lncRNA	0	1	0	1	5.26231	0.00927746
Up-regulated	CXCL4 + ORN8L	ENSG00000264577	ENSG00000264577	lncRNA	0.948338	1	1.62377	0.168129	1.87692	0.0446287
Up-regulated	CXCL4 + ORN8L	ENSG00000224596	ZMIZ1-AS1	lncRNA	2.23136	1	1.76385	0.183448	5.09432	3.03958e-12
Up-regulated	CXCL4 + ORN8L	ENSG00000237410	NRXN2-AS1	lncRNA	0	1	0	1	5.11044	0.0330031
Up-regulated	CXCL4 + ORN8L	ENSG00000267758	ENSG00000267758	lncRNA	-0.65488	1	-3.11545	0.672858	3.38821	0.0336687
Up-regulated	CXCL4 + ORN8L	ENSG00000280587	LINC01348	lncRNA	2.62614	1	2.82314	0.676814	5.83489	0.00122351
Up-regulated	CXCL4 + ORN8L	ENSG00000288050	ENSG00000288050	lncRNA	1.84706	1	0	1	5.50241	0.00160861
Up-regulated	CXCL4 + ORN8L	ENSG00000246695	RASSF8-AS1	lncRNA	1.09415	1	1.31128	0.676814	3.02564	0.00165369
Up-regulated	CXCL4 + ORN8L	ENSG00000286281	ENSG00000286281	lncRNA	0.954427	1	2.09202	0.0862995	4.67255	9.77429e-09
Up-regulated	CXCL4 + ORN8L	ENSG00000258602	LINC01629	lncRNA	0.416091	1	0.691784	1	4.43825	0.0191028
Up-regulated	CXCL4 + ORN8L	ENSG00000278869	ENSG00000278869	lncRNA	0.224712	1	1.84818	0.164487	2.68407	0.00299484
Up-regulated	CXCL4 + ORN8L	ENSG00000225938	S1PR1-DT	lncRNA	-1.69919	1	-2.66134	0.389167	3.23616	0.000816091
Up-regulated	CXCL4 + ORN8L	ENSG00000273687	ENSG00000273687	lncRNA	0.216291	1	-0.297949	1	3.38928	0.0453131
Up-regulated	CXCL4 + ORN8L	ENSG00000286672	ENSG00000286672	lncRNA	0.181305	1	1.1316	0.984055	3.53482	0.000860806
Up-regulated	CXCL4 + ORN8L	ENSG00000272255	ENSG00000272255	lncRNA	1.83112	1	1.609	0.477232	4.7313	6.2948e-06
Up-regulated	CXCL4 + ORN8L	ENSG00000272168	CASC15	lncRNA	-1.40901	1	1.17395	1	5.71127	2.25095e-07
Up-regulated	CXCL4 + ORN8L	ENSG00000164385	LINC01600	lncRNA	-2.65595	1	-2.50507	0.873281	3.84928	0.00267161
Up-regulated	CXCL4 + ORN8L	ENSG00000287561	ENSG00000287561	lncRNA	-2.60356	1	-0.458799	1	6.59344	1.30975e-08
Up-regulated	CXCL4 + ORN8L	ENSG00000253123	ENSG00000253123	lncRNA	1.51668	1	2.38798	0.05158	6.19181	2.67611e-08
Up-regulated	CXCL4 + ORN8L	ENSG00000289197	ENSG00000289197	lncRNA	0	1	4.00158	0.18604	5.90896	0.00020148
Up-regulated	CXCL4 + ORN8L	ENSG00000240350	SOCAR	lncRNA	-0.562016	1	0.69179	1	3.95648	0.00134677
Up-regulated	CXCL4 + ORN8L	ENSG00000276223	ENSG00000276223	lncRNA	0	1	0	1	5.35384	0.0067486
Up-regulated	CXCL4 + ORN8L	ENSG00000286062	ENSG00000286062	lncRNA	1.88435	1	2.80577	0.676814	5.97148	0.00503055
Up-regulated	CXCL4 + ORN8L	ENSG00000287620	ENSG00000287620	lncRNA	-1.54243	1	1.79915	0.453403	2.65442	0.033864
Up-regulated	CXCL4 + ORN8L	ENSG00000225519	ENSG00000225519	lncRNA	1.88435	1	4.93667	0.0713608	7.23116	7.53416e-07
Up-regulated	CXCL4 + ORN8L	ENSG00000231808	LINC01388	lncRNA	0	1	4.42697	0.364311	8.28792	2.04794e-08
Up-regulated	CXCL4 + ORN8L	ENSG00000234148	LINC01961	lncRNA	0	1	2.82314	0.676814	7.80946	7.11851e-07
Up-regulated	CXCL4 + ORN8L	ENSG00000228705	LINC00659	lncRNA	0	1	0	1	9.16786	6.23901e-06
Up-regulated	CXCL4 + ORN8L	ENSG00000225527	ENSG00000225527	lncRNA	2.17002	1	1.93829	0.866727	3.95356	0.0206689
Up-regulated	CXCL4 + ORN8L	ENSG00000271216	LINC01050	lncRNA	1.66454	1	0.568589	1	10.0518	1.89304e-12
Up-regulated	CXCL4 + ORN8L	ENSG00000244675	ENSG00000244675	lncRNA	0.902684	1	2.3085	0.452138	5.11847	3.45221e-06
Up-regulated	CXCL4 + ORN8L	ENSG00000291156	ENSG00000291156	lncRNA	0.429892	1	2.02016	0.0908062	3.75128	9.31819e-07
Up-regulated	CXCL4 + ORN8L	ENSG00000240498	CDKN2B-AS1	lncRNA	-0.0967416	1	-0.216257	1	2.04445	0.00882893
Up-regulated	CXCL4 + ORN8L	ENSG00000288700	ENSG00000288700	lncRNA	0.182148	1	0.59848	1	3.00793	0.0291227
Up-regulated	CXCL4 + ORN8L	ENSG00000268205	ENSG00000268205	lncRNA	0.088869	1	0.340482	1	2.08273	0.00270465
Up-regulated	CXCL4 + ORN8L	ENSG00000234456	MAGI2-AS3	lncRNA	0.727969	1	1.99494	0.189824	5.90592	6.28763e-13
Up-regulated	CXCL4 + ORN8L	ENSG00000253939	ENSG00000253939	lncRNA	0	1	2.84882	0.676814	7.01962	3.56949e-06
Up-regulated	CXCL4 + ORN8L	ENSG00000263624	ENSG00000263624	lncRNA	-1.59117	1	0.189157	1	2.73144	0.0233955
Up-regulated	CXCL4 + ORN8L	ENSG00000272192	PDE7A-DT	lncRNA	-0.063473	1	0.961833	1	3.2736	0.00574712
Up-regulated	CXCL4 + ORN8L	ENSG00000223969	ENSG00000223969	lncRNA	1.04918	1	1.9634	0.239765	5.1703	2.98147e-08
Up-regulated	CXCL4 + ORN8L	ENSG00000273443	ENSG00000273443	lncRNA	0.679022	1	1.49393	0.617208	2.64665	0.0459376
Up-regulated	CXCL4 + ORN8L	ENSG00000257127	CLLU1	lncRNA	0	1	3.71969	0.347394	8.14066	1.26399e-05
Up-regulated	CXCL4 + ORN8L	ENSG00000215196	BASP1-AS1	lncRNA	1.08789	1	-0.0886265	1	3.29556	0.00327262
Up-regulated	CXCL4 + ORN8L	ENSG00000248360	LINC00504	lncRNA	0.848738	1	0.674767	1	3.35948	0.00261617
Up-regulated	CXCL4 + ORN8L	ENSG00000239300	ENSG00000239300	lncRNA	1.25564	1	1.41897	0.613314	2.34592	0.0225914
Up-regulated	CXCL4 + ORN8L	ENSG00000256128	LINC00944	lncRNA	1.88435	1	3.68359	0.353336	5.86982	0.00523568
Up-regulated	CXCL4 + ORN8L	ENSG00000285521	ENSG00000285521	lncRNA	0	1	0	1	6.89756	1.80859e-06
Up-regulated	CXCL4 + ORN8L	ENSG00000233705	SLC26A4-AS1	lncRNA	3.50033	1	4.84932	0.0732842	7.61272	7.98245e-05
Up-regulated	CXCL4 + ORN8L	ENSG00000289032	ENSG00000289032	lncRNA	2.65477	1	3.32921	0.498334	4.73085	0.0343367
Up-regulated	CXCL4 + ORN8L	ENSG00000251562	MALAT1	lncRNA	0.490563	1	0.612373	1	2.20088	0.00320312
Up-regulated	CXCL4 + ORN8L	ENSG00000227741	ENSG00000227741	lncRNA	0.701846	1	1.48235	0.361528	2.67646	0.00157622
Up-regulated	CXCL4 + ORN8L	ENSG00000274818	ENSG00000274818	lncRNA	0.834953	1	1.58918	0.356435	3.94989	8.06175e-06
Up-regulated	CXCL4 + ORN8L	ENSG00000251533	LINC00605	lncRNA	0	1	3.31141	0.500741	4.75364	0.0234536
Up-regulated	CXCL4 + ORN8L	ENSG00000243795	LINC02044	lncRNA	0.616575	1	1.8769	0.676814	3.29366	0.0239797
Up-regulated	CXCL4 + ORN8L	ENSG00000233237	LINC00472	lncRNA	-3.27869	1	0.62628	1	3.30225	0.0144845
Up-regulated	CXCL4 + ORN8L	ENSG00000256292	LINC02376	lncRNA	0	1	0	1	8.40879	1.01871e-06
Up-regulated	CXCL4 + ORN8L	ENSG00000289139	ENSG00000289139	lncRNA	0	1	0	1	7.07368	1.72679e-05
Up-regulated	CXCL4 + ORN8L	ENSG00000270571	ENSG00000270571	lncRNA	0.463875	1	1.35659	1	4.45229	0.00338942
Up-regulated	CXCL4 + ORN8L	ENSG00000236700	LINC01010	lncRNA	2.48012	1	1.355	0.719588	2.93443	0.000572169
Up-regulated	CXCL4 + ORN8L	ENSG00000289038	ENSG00000289038	lncRNA	-1.40901	1	1.59759	0.824748	3.81743	0.0044257
Up-regulated	CXCL4 + ORN8L	ENSG00000234199	LINC01191	lncRNA	0.590572	1	0.53534	1	2.38515	0.00497611
Up-regulated	CXCL4 + ORN8L	ENSG00000288900	ENSG00000288900	lncRNA	-0.386687	1	-0.0718056	1	2.22226	0.022891
Up-regulated	CXCL4 + ORN8L	ENSG00000250116	RHOQ-AS1	lncRNA	0.654795	1	1.74611	0.0816425	3.06967	2.80627e-05
Up-regulated	CXCL4 + ORN8L	ENSG00000223623	ENSG00000223623	lncRNA	0	1	0	1	5.49025	0.00337245
Up-regulated	CXCL4 + ORN8L	ENSG00000254233	LINC02365	lncRNA	1.13119	1	1.23428	0.94261	3.5195	0.00155819
Up-regulated	CXCL4 + ORN8L	ENSG00000237499	WAKMAR2	lncRNA	0.511247	1	1.93004	0.135596	2.54031	0.00414153
Up-regulated	CXCL4 + ORN8L	ENSG00000233077	LINC01271	lncRNA	2.09539	1	0.34042	1	3.12804	0.0384854
Up-regulated	CXCL4 + ORN8L	ENSG00000232259	ENSG00000232259	lncRNA	-0.378535	1	-0.355796	1	3.37951	0.00146324
Up-regulated	CXCL4 + ORN8L	ENSG00000253687	ENSG00000253687	lncRNA	-0.0525211	1	1.47765	1	5.40556	0.00026018
Up-regulated	CXCL4 + ORN8L	ENSG00000287593	ENSG00000287593	lncRNA	1.27682	1	-0.0054187	1	2.79195	0.0162388
Up-regulated	CXCL4 + ORN8L	ENSG00000276337	ENSG00000276337	lncRNA	1.77144	1	1.74582	0.676814	4.21409	0.000318878
Up-regulated	CXCL4 + ORN8L	ENSG00000223884	ENSG00000223884	lncRNA	-0.064385	1	0.221661	1	3.095	0.0379141
Up-regulated	CXCL4 + ORN8L	ENSG00000181577	LINC03040	lncRNA	1.28092	1	3.24183	0.273882	7.41788	3.28088e-09
Up-regulated	CXCL4 + ORN8L	ENSG00000289439	ENSG00000289439	lncRNA	0.358664	1	-0.942282	1	2.86206	0.0412365
Up-regulated	CXCL4 + ORN8L	ENSG00000286256	ENSG00000286256	lncRNA	0	1	0	1	4.53062	0.0286949
Up-regulated	CXCL4 + ORN8L	ENSG00000251168	ENSG00000251168	lncRNA	3.81405	1	3.68359	0.353336	4.92809	0.0203977
Up-regulated	CXCL4 + ORN8L	ENSG00000246363	LINC02458	lncRNA	1.85854	1	1.90058	0.475265	5.66364	1.47046e-06
Up-regulated	CXCL4 + ORN8L	ENSG00000271614	ATP2B1-AS1	lncRNA	0.0560598	1	-0.06682	1	2.46911	0.0105006
Up-regulated	CXCL4 + ORN8L	ENSG00000227359	LINC02936	lncRNA	0.213016	1	1.54743	0.321201	2.57034	0.00615802
Up-regulated	CXCL4 + ORN8L	ENSG00000287214	ENSG00000287214	lncRNA	0.0245902	1	0.827473	1	3.08425	0.0010632
Up-regulated	CXCL4 + ORN8L	ENSG00000254340	ENSG00000254340	lncRNA	3.79427	1	3.71031	0.349023	5.11743	0.0135665
Up-regulated	CXCL4 + ORN8L	ENSG00000224730	LILRB1-AS1	lncRNA	3.12715	1	3.32921	0.498334	5.48109	0.0305232
Up-regulated	CXCL4 + ORN8L	ENSG00000227076	ENSG00000227076	lncRNA	0.355752	1	-2.13695	0.389679	3.13671	0.00180684
Up-regulated	CXCL4 + ORN8L	ENSG00000261026	ENSG00000261026	lncRNA	0.183437	1	-0.952214	1	3.1673	0.0290532
Up-regulated	CXCL4 + ORN8L	ENSG00000236256	DIAPH2-AS1	lncRNA	1.6518	1	2.85565	0.442897	3.7265	0.0201512
Up-regulated	CXCL4 + ORN8L	ENSG00000205562	FLRT2-AS1	lncRNA	1.48517	1	1.6594	0.787788	4.04405	0.00843084
Up-regulated	CXCL4 + ORN8L	ENSG00000251072	LMNB1-DT	lncRNA	2.68415	1	3.336	0.498334	4.94905	0.0459065
Up-regulated	CXCL4 + ORN8L	ENSG00000272555	ENSG00000272555	lncRNA	0.222474	1	1.75962	0.250952	3.07931	0.000644539
Up-regulated	CXCL4 + ORN8L	ENSG00000231290	APCDD1L-DT	lncRNA	1.5856	1	0.555972	1	4.47162	0.000489909
Up-regulated	CXCL4 + ORN8L	ENSG00000281103	TRG-AS1	lncRNA	0.068676	1	0.270115	1	1.73092	0.00208364
Up-regulated	CXCL4 + ORN8L	ENSG00000286782	ENSG00000286782	lncRNA	0.28406	1	-0.0223479	1	2.95063	0.0271978
Up-regulated	CXCL4 + ORN8L	ENSG00000231811	ENSG00000231811	lncRNA	-1.83955	1	2.02417	0.938122	6.58276	1.01249e-07
Up-regulated	CXCL4 + ORN8L	ENSG00000270210	ENSG00000270210	lncRNA	1.65442	1	1.37469	0.987985	4.6752	3.41929e-05
Up-regulated	CXCL4 + ORN8L	ENSG00000177757	FAM87B	lncRNA	1.51478	1	1.07394	1	5.94188	2.42695e-08
Up-regulated	CXCL4 + ORN8L	ENSG00000227017	ENSG00000227017	lncRNA	-1.66318	1	0.536153	1	2.5878	0.0329586
Up-regulated	CXCL4 + ORN8L	ENSG00000281641	SAMD12-AS1	lncRNA	0	1	0	1	5.34493	0.0076058
Up-regulated	CXCL4 + ORN8L	ENSG00000286216	ENSG00000286216	lncRNA	-0.44193	1	0.0915664	1	2.72904	0.0351904
Up-regulated	CXCL4 + ORN8L	ENSG00000287011	ENSG00000287011	lncRNA	-0.0477386	1	2.1955	0.324052	4.16295	0.000308596
Up-regulated	CXCL4 + ORN8L	ENSG00000266970	SOCS3-DT	lncRNA	0.223609	1	2.10393	0.391363	7.00076	2.35079e-13
Up-regulated	CXCL4 + ORN8L	ENSG00000270640	ENSG00000270640	lncRNA	-0.870816	1	1.43218	1	5.21709	5.66438e-06
Up-regulated	CXCL4 + ORN8L	ENSG00000249917	LINC00536	lncRNA	2.68415	1	4.006	0.348816	8.7645	1.48469e-06
Up-regulated	CXCL4 + ORN8L	ENSG00000247081	BAALC-AS1	lncRNA	-0.980261	1	0.40145	1	3.18204	0.000136189
Up-regulated	CXCL4 + ORN8L	ENSG00000257906	LINC02156	lncRNA	0	1	4.65405	0.164316	9.69334	2.33103e-08
Up-regulated	CXCL4 + ORN8L	ENSG00000275894	ENSG00000275894	lncRNA	2.18829	1	3.22013	0.10695	3.99471	0.0069073
Up-regulated	CXCL4 + ORN8L	ENSG00000236069	ENSG00000236069	lncRNA	0	1	2.02848	0.94261	5.79466	0.00304509
Up-regulated	CXCL4 + ORN8L	ENSG00000223855	PDGFA-DT	lncRNA	-0.0744265	1	1.71496	0.828204	4.57762	0.000322726
Up-regulated	CXCL4 + ORN8L	ENSG00000288731	ENSG00000288731	lncRNA	0	1	4.45864	0.108842	5.61467	0.00138253
Up-regulated	CXCL4 + ORN8L	ENSG00000235366	LINC01055	lncRNA	0	1	3.69514	0.352017	6.98029	0.000119725
Up-regulated	CXCL4 + ORN8L	ENSG00000249881	ENSG00000249881	lncRNA	0	1	0	1	7.14853	0.000106858
Up-regulated	CXCL4 + ORN8L	ENSG00000235782	ENSG00000235782	lncRNA	0	1	0	1	7.5744	8.96803e-05
Up-regulated	CXCL4 + ORN8L	ENSG00000289445	ENSG00000289445	lncRNA	1.84706	1	3.3326	0.498334	6.92347	6.69085e-06
Up-regulated	CXCL4 + ORN8L	ENSG00000287937	ENSG00000287937	lncRNA	1.84602	1	4.27063	0.161473	8.99052	1.0548e-08
Up-regulated	CXCL4 + ORN8L	ENSG00000205057	CLLU1-AS1	lncRNA	1.30978	1	2.75861	0.0804726	7.13093	5.66011e-07
Up-regulated	CXCL4 + ORN8L	ENSG00000231039	ENSG00000231039	lncRNA	0	1	0	1	4.71834	0.0374148
Up-regulated	CXCL4 + ORN8L	ENSG00000270031	ENSG00000270031	lncRNA	3.12779	1	4.48352	0.149367	4.90462	0.0346378
Up-regulated	CXCL4 + ORN8L	ENSG00000277895	ENSG00000277895	lncRNA	1.35108	1	2.91484	0.222825	5.14292	3.45778e-05
Up-regulated	CXCL4 + ORN8L	ENSG00000271086	NAMA	lncRNA	3.53833	1	2.00121	0.94261	6.72719	4.12665e-05
Up-regulated	CXCL4 + ORN8L	ENSG00000232803	SLCO4A1-AS1	lncRNA	1.74278	1	3.56042	0.0697054	7.51065	2.55477e-14
Up-regulated	CXCL4 + ORN8L	ENSG00000273175	ENSG00000273175	lncRNA	1.84706	1	0	1	5.10049	0.0102981
Up-regulated	CXCL4 + ORN8L	ENSG00000273812	LINC02970	lncRNA	-0.360837	1	-0.0516251	1	3.6309	0.000835645
Up-regulated	CXCL4 + ORN8L	ENSG00000274719	ENSG00000274719	lncRNA	1.62793	1	0.804345	1	3.78061	0.00818835
Up-regulated	CXCL4 + ORN8L	ENSG00000288971	ENSG00000288971	lncRNA	1.84602	1	4.2863	0.192187	4.92375	0.0211849
Up-regulated	CXCL4 + ORN8L	ENSG00000290042	ENSG00000290042	lncRNA	0	1	2.79749	0.676814	6.00484	0.000483629
Up-regulated	CXCL4 + ORN8L	ENSG00000273320	ENSG00000273320	lncRNA	-1.4431	1	0.780307	1	3.9973	6.16043e-05
Up-regulated	CXCL4 + ORN8L	ENSG00000276809	ENSG00000276809	lncRNA	1.06963	1	2.04981	0.381572	4.7938	3.43008e-06
Up-regulated	CXCL4 + ORN8L	ENSG00000260910	SWINGN	lncRNA	1.87947	1	0.695534	1	4.68303	5.60072e-05
Up-regulated	CXCL4 + ORN8L	ENSG00000227082	LINC02798	lncRNA	1.01968	1	2.23718	0.0550844	2.08819	0.0377143
Up-regulated	CXCL4 + ORN8L	ENSG00000228022	HCG20	lncRNA	0.873235	1	2.1664	0.155143	3.22941	0.00402138
Up-regulated	CXCL4 + ORN8L	ENSG00000230479	ENSG00000230479	lncRNA	1.07157	1	-0.0473435	1	3.79907	0.0005298
Up-regulated	CXCL4 + ORN8L	ENSG00000285448	ENSG00000285448	lncRNA	-0.434398	1	0.225035	1	4.07396	0.000551164
Up-regulated	CXCL4 + ORN8L	ENSG00000289058	ENSG00000289058	lncRNA	0	1	4.47263	0.207128	8.7633	4.61074e-09
Up-regulated	CXCL4 + ORN8L	ENSG00000228140	EFHD2-AS1	lncRNA	0.334542	1	1.14982	0.711632	1.99393	0.0454696
Up-regulated	CXCL4 + ORN8L	ENSG00000270039	ENSG00000270039	lncRNA	0.902135	1	0.812866	1	2.15833	0.0398065
Up-regulated	CXCL4 + ORN8L	ENSG00000237609	LINC02943	lncRNA	0	1	3.68937	0.352718	6.28492	4.32637e-05
Up-regulated	CXCL4 + ORN8L	ENSG00000235848	RMDN2-AS1	lncRNA	0.828809	1	0.314716	1	2.44292	0.0363786
Up-regulated	CXCL4 + ORN8L	ENSG00000258034	ENSG00000258034	lncRNA	1.90962	1	2.84365	0.407102	4.06964	0.00539769
Up-regulated	CXCL4 + ORN8L	ENSG00000289365	ENSG00000289365	lncRNA	0.801595	1	1.91272	0.205167	4.63453	4.45448e-11
Up-regulated	CXCL4 + ORN8L	ENSG00000259712	ENSG00000259712	lncRNA	1.09542	1	1.56665	0.462026	3.06183	0.0271978
Up-regulated	CXCL4 + ORN8L	ENSG00000249096	LINC02362	lncRNA	0.260175	1	1.0371	0.871343	4.16573	6.46702e-06
Up-regulated	CXCL4 + ORN8L	ENSG00000267316	ENSG00000267316	lncRNA	3.12715	1	0	1	5.12648	0.0216634
Up-regulated	CXCL4 + ORN8L	ENSG00000270069	MIR222HG	lncRNA	2.09336	1	2.70975	0.0641074	6.87531	5.76119e-14
Up-regulated	CXCL4 + ORN8L	ENSG00000253214	ENSG00000253214	lncRNA	0.530929	1	0.549261	1	2.60177	0.00427774
Up-regulated	CXCL4 + ORN8L	ENSG00000289981	ENSG00000289981	lncRNA	0.538527	1	1.76387	0.279253	2.28743	0.0337136
Up-regulated	CXCL4 + ORN8L	ENSG00000224478	ENSG00000224478	lncRNA	-3.27869	1	0.227002	1	3.78809	0.00232432
Up-regulated	CXCL4 + ORN8L	ENSG00000286162	ENSG00000286162	lncRNA	-0.966564	1	0.874832	0.929606	3.11183	5.27752e-05
Up-regulated	CXCL4 + ORN8L	ENSG00000260368	ENSG00000260368	lncRNA	1.98763	1	2.53602	0.117816	3.8149	0.000910285
Up-regulated	CXCL4 + ORN8L	ENSG00000259642	ST20-AS1	lncRNA	-0.221035	1	0.459397	1	2.75724	0.00173996
Up-regulated	CXCL4 + ORN8L	ENSG00000286533	ENSG00000286533	lncRNA	-0.0893637	1	3.73357	0.0857105	4.39608	0.00522002
Up-regulated	CXCL4 + ORN8L	ENSG00000238058	CAMSAP1-DT	lncRNA	0.507162	1	0.642067	1	2.45488	0.00364239
Up-regulated	CXCL4 + ORN8L	ENSG00000232043	ENSG00000232043	lncRNA	-1.44998	1	1.4554	0.408533	3.76435	3.62273e-06
Up-regulated	CXCL4 + ORN8L	ENSG00000286755	ENSG00000286755	lncRNA	1.18908	1	1.40259	0.94261	5.41825	0.000168821
Up-regulated	CXCL4 + ORN8L	ENSG00000257283	ENSG00000257283	lncRNA	-0.305349	1	-0.332055	1	3.23937	0.00378051
Up-regulated	CXCL4 + ORN8L	ENSG00000281404	LINC01176	lncRNA	-0.710623	1	-0.0413076	1	2.44787	0.00232012
Up-regulated	CXCL4 + ORN8L	ENSG00000237605	DYRK3-AS1	lncRNA	-2.67965	1	0.792551	1	3.88639	0.00879438
Up-regulated	CXCL4 + ORN8L	ENSG00000288999	ENSG00000288999	lncRNA	-0.662152	1	1.07373	0.873281	2.61745	0.0148294
Up-regulated	CXCL4 + ORN8L	ENSG00000228804	ENSG00000228804	lncRNA	0.450529	1	1.29033	0.871343	3.09293	0.00439405
Up-regulated	CXCL4 + ORN8L	ENSG00000254416	LINC02732	lncRNA	0.74724	1	2.45277	0.874898	9.74532	7.69973e-14
Up-regulated	CXCL4 + ORN8L	ENSG00000237989	LINC01679	lncRNA	0.475354	1	2.1815	0.263579	3.3547	0.00528456
Up-regulated	CXCL4 + ORN8L	ENSG00000261329	ENSG00000261329	lncRNA	2.62694	1	3.72256	0.34735	6.1163	0.00215196
Up-regulated	CXCL4 + ORN8L	ENSG00000259760	ENSG00000259760	lncRNA	1.43528	1	-0.0225624	1	4.64161	0.000209759
Up-regulated	CXCL4 + ORN8L	ENSG00000177337	DLGAP1-AS1	lncRNA	-0.133865	1	-0.71781	0.949626	1.7207	0.0120794
Up-regulated	CXCL4 + ORN8L	ENSG00000249738	ENSG00000249738	lncRNA	0.692643	1	2.8129	0.688827	8.22132	4.11348e-14
Up-regulated	CXCL4 + ORN8L	ENSG00000280780	JAKMIP2-AS1	lncRNA	-0.771385	1	-0.19893	1	4.02224	0.00518321
Up-regulated	CXCL4 + ORN8L	ENSG00000234261	ENSG00000234261	lncRNA	1.47133	1	0.316244	1	4.99984	6.37419e-06
Up-regulated	CXCL4 + ORN8L	ENSG00000288531	ENSG00000288531	lncRNA	0	1	0	1	5.11669	0.0241902
Up-regulated	CXCL4 + ORN8L	ENSG00000262001	DLGAP1-AS2	lncRNA	0.958454	1	0.884779	0.957187	3.15575	2.65703e-05
Up-regulated	CXCL4 + ORN8L	ENSG00000237686	SCIRT	lncRNA	0	1	2.02848	0.94261	7.17699	9.03879e-07
Up-regulated	CXCL4 + ORN8L	ENSG00000237803	LINC00211	lncRNA	1.93028	1	-1.80425	1	6.02588	0.000674852
Up-regulated	CXCL4 + ORN8L	ENSG00000289942	ENSG00000289942	lncRNA	0.256577	1	2.05899	0.0664527	3.89945	2.16629e-07
Up-regulated	CXCL4 + ORN8L	ENSG00000272625	ENSG00000272625	lncRNA	-0.295914	1	0.0951485	1	1.63411	0.0318369
Up-regulated	CXCL4 + ORN8L	ENSG00000269902	ENSG00000269902	lncRNA	0	1	0	1	5.35369	0.00721377
Up-regulated	CXCL4 + ORN8L	ENSG00000286414	ENSG00000286414	lncRNA	0	1	0	1	5.8697	0.00412691
Up-regulated	CXCL4 + ORN8L	ENSG00000270061	ENSG00000270061	lncRNA	0.781164	1	-0.277589	1	2.529	0.0314676
Up-regulated	CXCL4 + ORN8L	ENSG00000291097	HLA-L	lncRNA	-0.435909	1	1.78605	0.442884	2.57973	0.014781
Up-regulated	CXCL4 + ORN8L	ENSG00000229017	LINC01277	lncRNA	0	1	3.31821	0.500741	8.93981	3.62208e-12
Up-regulated	CXCL4 + ORN8L	ENSG00000276853	ENSG00000276853	lncRNA	1.13484	1	2.56078	0.234535	3.52351	0.00663428
Up-regulated	CXCL4 + ORN8L	ENSG00000253227	ENSG00000253227	lncRNA	2.29193	1	0.161008	1	4.99931	0.000199489
Up-regulated	CXCL4 + ORN8L	ENSG00000260361	ENSG00000260361	lncRNA	0.443901	1	-0.374494	1	2.25108	0.0364684
Up-regulated	CXCL4 + ORN8L	ENSG00000270574	ENSG00000270574	lncRNA	0.504754	1	1.14455	0.873281	3.38239	0.000402567
Up-regulated	CXCL4 + ORN8L	ENSG00000280832	GSEC	lncRNA	0.0377394	1	0.267143	1	1.92583	0.0350849
Up-regulated	CXCL4 + ORN8L	ENSG00000250378	ENSG00000250378	lncRNA	0	1	0	1	5.07881	0.00877404
Up-regulated	CXCL4 + ORN8L	ENSG00000214900	LINC01588	lncRNA	0.0988301	1	1.36515	0.414242	6.34404	3.68939e-14
Up-regulated	CXCL4 + ORN8L	ENSG00000237298	TTN-AS1	lncRNA	0.107419	1	0.414704	1	2.23014	0.000252274
Up-regulated	CXCL4 + ORN8L	ENSG00000288951	ENSG00000288951	lncRNA	0.0361189	1	0.913028	1	5.89272	7.23394e-05
Up-regulated	CXCL4 + ORN8L	ENSG00000206573	THUMPD3-AS1	lncRNA	0.460785	1	0.733331	0.587188	1.34079	0.0137198
Up-regulated	CXCL4 + ORN8L	ENSG00000271947	ENSG00000271947	lncRNA	0	1	4.037	0.324956	6.29628	0.000213223
Up-regulated	CXCL4 + ORN8L	ENSG00000289854	ENSG00000289854	lncRNA	0	1	1.99592	0.94261	5.11836	0.0165743
Up-regulated	CXCL4 + ORN8L	ENSG00000231566	LINC02595	lncRNA	0.342726	1	1.10981	1	3.39163	0.00665286
Up-regulated	CXCL4 + ORN8L	ENSG00000224649	ENSG00000224649	lncRNA	1.30505	1	3.21833	0.128784	4.37319	0.0024044
Up-regulated	CXCL4 + ORN8L	ENSG00000228863	ENSG00000228863	lncRNA	0.153792	1	1.68413	0.190095	4.34811	3.08185e-08
Up-regulated	CXCL4 + ORN8L	ENSG00000289383	ENSG00000289383	lncRNA	-0.474335	1	0.972202	1	3.86623	0.0290848
Up-regulated	CXCL4 + ORN8L	ENSG00000226644	ENSG00000226644	lncRNA	-1.83955	1	0.282998	1	4.93031	0.000127395
Up-regulated	CXCL4 + ORN8L	ENSG00000267325	LINC01415	lncRNA	0.399343	1	2.76764	0.169553	3.40949	0.00990768
Up-regulated	CXCL4 + ORN8L	ENSG00000273017	ENSG00000273017	lncRNA	0.000623371	1	1.57975	0.551307	2.77348	0.00368555
Up-regulated	CXCL4 + ORN8L	ENSG00000266049	ENSG00000266049	lncRNA	0.692643	1	1.00116	1	6.14353	7.24607e-05
Up-regulated	CXCL4 + ORN8L	ENSG00000233785	ENSG00000233785	lncRNA	0.0589968	1	1.56439	0.786423	4.39723	0.000228339
Up-regulated	CXCL4 + ORN8L	ENSG00000250739	LINC01262	lncRNA	-1.90856	1	0.250713	1	5.903	8.19781e-07
Up-regulated	CXCL4 + ORN8L	ENSG00000225450	ENSG00000225450	lncRNA	-0.831636	1	2.67708	0.260833	3.21988	0.0305706
Up-regulated	CXCL4 + ORN8L	ENSG00000278600	ENSG00000278600	lncRNA	0.159659	1	0.665721	1	2.49127	0.00017263
Up-regulated	CXCL4 + ORN8L	ENSG00000260805	ENSG00000260805	lncRNA	-0.363622	1	0.0458417	1	2.08225	0.0194923
Up-regulated	CXCL4 + ORN8L	ENSG00000236823	ENSG00000236823	lncRNA	0	1	0	1	7.10092	5.03206e-05
Up-regulated	CXCL4 + ORN8L	ENSG00000229664	ENSG00000229664	lncRNA	-2.75541	1	2.09318	0.655773	7.36737	1.33654e-10
Up-regulated	CXCL4 + ORN8L	ENSG00000236939	BAALC-AS2	lncRNA	1.07876	1	1.78019	0.676814	7.21856	3.1578e-13
Up-regulated	CXCL4 + ORN8L	ENSG00000290116	ENSG00000290116	lncRNA	0	1	3.35376	0.495236	4.53564	0.047819
Up-regulated	CXCL4 + ORN8L	ENSG00000258586	LINC02274	lncRNA	0	1	0	1	7.35586	6.89064e-06
Up-regulated	CXCL4 + ORN8L	ENSG00000267519	MIR23AHG	lncRNA	0.313661	1	0.938271	0.355133	1.65039	0.00753486
Up-regulated	CXCL4 + ORN8L	ENSG00000231742	LINC01273	lncRNA	0	1	0	1	5.39052	0.00558924
Up-regulated	CXCL4 + ORN8L	ENSG00000271590	ENSG00000271590	lncRNA	0.811184	1	-1.71152	1	3.91005	0.0493442
Up-regulated	CXCL4 + ORN8L	ENSG00000260156	ENSG00000260156	lncRNA	-0.533272	1	-1.01796	1	3.35843	0.0249728
Up-regulated	CXCL4 + ORN8L	ENSG00000258752	ENSG00000258752	lncRNA	1.88435	1	3.70167	0.350439	5.24347	0.00570965
Up-regulated	CXCL4 + ORN8L	ENSG00000289852	ENSG00000289852	lncRNA	-1.9391	1	0.198945	1	3.72816	0.0353021
Up-regulated	CXCL4 + ORN8L	ENSG00000251323	LINC02728	lncRNA	1.06667	1	0.542152	1	4.01451	0.000100667
Up-regulated	CXCL4 + ORN8L	ENSG00000259868	ENSG00000259868	lncRNA	0.00575634	1	1.6538	1	4.28415	0.00234465
Up-regulated	CXCL4 + ORN8L	ENSG00000224034	LINC02561	lncRNA	-0.53765	1	0.367057	1	4.11686	0.00137455
Up-regulated	CXCL4 + ORN8L	ENSG00000226097	ENSG00000226097	lncRNA	0	1	0	1	6.53488	1.33836e-05
Up-regulated	CXCL4 + ORN8L	ENSG00000205622	ENSG00000205622	lncRNA	0.557332	1	1.40585	0.676814	3.74331	0.000264511
Up-regulated	CXCL4 + ORN8L	ENSG00000228393	LINC01004	lncRNA	-0.0806246	1	-0.114863	1	1.83515	0.0194991
Up-regulated	CXCL4 + ORN8L	ENSG00000234756	LINC02621	lncRNA	2.88574	1	1.00518	1	6.57757	1.49518e-07
Up-regulated	CXCL4 + ORN8L	ENSG00000286928	ENSG00000286928	lncRNA	0	1	2.80577	0.676814	4.74289	0.030791
Up-regulated	CXCL4 + ORN8L	ENSG00000251127	ENSG00000251127	lncRNA	-0.38183	1	-2.93402	0.681539	3.99207	0.00137122
Up-regulated	CXCL4 + ORN8L	ENSG00000228509	ENSG00000228509	lncRNA	0.839831	1	1.53366	1	3.54358	0.00859483
Up-regulated	CXCL4 + ORN8L	ENSG00000225880	LINC00115	lncRNA	0.522724	1	0.432079	1	2.21777	0.0195056
Up-regulated	CXCL4 + ORN8L	ENSG00000203709	MIR29B2CHG	lncRNA	-0.440336	1	-0.942664	0.881955	1.81565	0.0135729
Up-regulated	CXCL4 + ORN8L	ENSG00000250893	ENSG00000250893	lncRNA	0.287313	1	1.17782	0.692882	2.32243	0.0155329
Up-regulated	CXCL4 + ORN8L	ENSG00000235795	ENSG00000235795	lncRNA	1.71023	1	2.17286	0.0513959	2.65647	0.00408862
Up-regulated	CXCL4 + ORN8L	ENSG00000239480	ENSG00000239480	lncRNA	1.00423	1	2.17861	0.56566	3.49117	0.0197081
Up-regulated	CXCL4 + ORN8L	ENSG00000250519	ENSG00000250519	lncRNA	0.643295	1	2.07805	0.129918	3.26771	5.16255e-05
Up-regulated	CXCL4 + ORN8L	ENSG00000257242	LINC01619	lncRNA	0.788134	1	1.31306	0.731636	3.63432	0.000810339
Up-regulated	CXCL4 + ORN8L	ENSG00000273824	ENSG00000273824	lncRNA	0	1	3.3326	0.498334	6.43142	0.00010681
Up-regulated	CXCL4 + ORN8L	ENSG00000237399	PITRM1-AS1	lncRNA	0.285418	1	1.00554	0.763847	2.00071	0.036551
Up-regulated	CXCL4 + ORN8L	ENSG00000272686	WASL-DT	lncRNA	-0.496645	1	0.0539828	1	2.02615	0.0124971
Up-regulated	CXCL4 + ORN8L	ENSG00000269826	ENSG00000269826	lncRNA	0	1	0	1	5.6997	0.00264786
Up-regulated	CXCL4 + ORN8L	ENSG00000256443	ENSG00000256443	lncRNA	0	1	0	1	6.55816	0.00052973
Up-regulated	CXCL4 + ORN8L	ENSG00000286076	ENSG00000286076	lncRNA	3.15105	1	3.35376	0.495236	6.19841	0.00018807
Up-regulated	CXCL4 + ORN8L	ENSG00000245869	ENSG00000245869	lncRNA	0	1	0	1	5.3717	0.00752591
Up-regulated	CXCL4 + ORN8L	ENSG00000272189	MAP7-AS1	lncRNA	3.15105	1	4.29232	0.260845	6.22198	0.000792248
Up-regulated	CXCL4 + ORN8L	ENSG00000288928	ENSG00000288928	lncRNA	-0.075599	1	-0.838714	1	4.25324	0.000703783
Up-regulated	CXCL4 + ORN8L	ENSG00000273112	ENSG00000273112	lncRNA	0.740107	1	0.152311	1	2.88148	0.00801445
Up-regulated	CXCL4 + ORN8L	ENSG00000286240	ENSG00000286240	lncRNA	0	1	4.64057	0.0725444	5.88708	0.0011436
Up-regulated	CXCL4 + ORN8L	ENSG00000255605	ENSG00000255605	lncRNA	1.88435	1	3.70743	0.349244	6.20463	0.00106347
Up-regulated	CXCL4 + ORN8L	ENSG00000204709	LINC01556	lncRNA	1.88435	1	0	1	4.9271	0.00972117
Up-regulated	CXCL4 + ORN8L	ENSG00000272267	ENSG00000272267	lncRNA	0.822723	1	1.19515	0.94261	2.53732	0.036308
Up-regulated	CXCL4 + ORN8L	ENSG00000227467	LINC01537	lncRNA	-0.966188	1	-2.25175	0.464356	3.04869	0.00833925
Up-regulated	CXCL4 + ORN8L	ENSG00000288883	ENSG00000288883	lncRNA	2.19081	1	3.64125	0.0743018	4.24752	0.00319276
Up-regulated	CXCL4 + ORN8L	ENSG00000290019	ENSG00000290019	lncRNA	-1.90856	1	0.250713	1	4.08219	0.00801547
Up-regulated	CXCL4 + ORN8L	ENSG00000285631	ENSG00000285631	lncRNA	0	1	2.00121	0.94261	4.90528	0.0249728
Up-regulated	CXCL4 + ORN8L	ENSG00000235151	ENSG00000235151	lncRNA	-3.83396	1	0.98051	1	5.05141	4.06961e-07
Up-regulated	CXCL4 + ORN8L	ENSG00000238042	LINC02257	lncRNA	-1.83955	1	0.288099	1	6.66023	0.000125158
Up-regulated	CXCL4 + ORN8L	ENSG00000250585	LINC00604	lncRNA	0	1	2.02848	0.94261	5.09085	0.0337403
Up-regulated	CXCL4 + ORN8L	ENSG00000232832	LMLN-AS1	lncRNA	0	1	0	1	5.23756	0.00620132
Up-regulated	CXCL4 + ORN8L	ENSG00000273129	PACERR	lncRNA	-0.465317	1	-0.495378	1	4.70529	4.08134e-08
Up-regulated	CXCL4 + ORN8L	ENSG00000262223	LINC03048	lncRNA	-0.741345	1	1.84138	0.414226	3.01829	0.00536666
Up-regulated	CXCL4 + ORN8L	ENSG00000291192	ANKRD18DP	lncRNA	0	1	1.99592	0.94261	7.78309	0.00014144
Up-regulated	CXCL4 + ORN8L	ENSG00000205300	ENSG00000205300	lncRNA	0.474514	1	1.49876	0.873281	3.8865	0.00869248
Up-regulated	CXCL4 + ORN8L	ENSG00000225111	ENSG00000225111	lncRNA	1.65874	1	3.23948	0.166131	4.12738	0.0132831
Up-regulated	CXCL4 + ORN8L	ENSG00000222043	ENSG00000222043	lncRNA	-0.709183	1	-0.35197	1	3.41721	0.00192181
Up-regulated	CXCL4 + ORN8L	ENSG00000214894	LINC00243	lncRNA	-0.188628	1	0.750499	1	4.37426	0.000626173
Up-regulated	CXCL4 + ORN8L	ENSG00000227917	ENSG00000227917	lncRNA	0	1	0	1	6.4185	0.000158253
Up-regulated	CXCL4 + ORN8L	ENSG00000258441	LINC00641	lncRNA	0.419507	1	1.09372	0.522923	2.65587	4.09698e-05
Up-regulated	CXCL4 + ORN8L	ENSG00000236668	LHX2-AS1	lncRNA	1.9186	1	3.18995	0.195057	4.65136	0.000402174
Up-regulated	CXCL4 + ORN8L	ENSG00000235888	LINC02940	lncRNA	0.365594	1	1.62944	0.544303	4.03724	1.96931e-06
Up-regulated	CXCL4 + ORN8L	ENSG00000258667	HIF1A-AS3	lncRNA	0.35058	1	1.37908	0.547255	6.06536	4.83223e-09
Up-regulated	CXCL4 + ORN8L	ENSG00000229727	ENSG00000229727	lncRNA	0	1	2.80163	0.676814	6.14657	0.000270821
Up-regulated	CXCL4 + ORN8L	ENSG00000258926	ENSG00000258926	lncRNA	1.15503	1	-0.499434	1	5.97274	6.55969e-08
Up-regulated	CXCL4 + ORN8L	ENSG00000287631	ENSG00000287631	lncRNA	-0.0866866	1	1.23245	0.676814	2.32525	0.0159677
Up-regulated	CXCL4 + ORN8L	ENSG00000234484	ENSG00000234484	lncRNA	-0.905703	1	1.13663	1	5.35711	5.33282e-05
Up-regulated	CXCL4 + ORN8L	ENSG00000249328	ENSG00000249328	lncRNA	-0.0612527	1	-1.77766	1	8.19674	1.78448e-10
Up-regulated	CXCL4 + ORN8L	ENSG00000291045	ENSG00000291045	lncRNA	-1.6712	1	1.43912	0.94261	4.35832	0.00162141
Up-regulated	CXCL4 + ORN8L	ENSG00000249786	EAF1-AS1	lncRNA	1.32872	1	1.08699	1	3.65495	0.0380229
Up-regulated	CXCL4 + ORN8L	ENSG00000287848	ENSG00000287848	lncRNA	-0.831636	1	1.46449	1	4.59422	0.000148976
Up-regulated	CXCL4 + ORN8L	ENSG00000205444	KU-MEL-3	lncRNA	0	1	3.96978	0.506381	5.61301	0.00254704
Up-regulated	CXCL4 + ORN8L	ENSG00000289298	ENSG00000289298	lncRNA	0.778017	1	1.49181	0.371649	2.46516	0.0124416
Up-regulated	CXCL4 + ORN8L	ENSG00000254006	ENSG00000254006	lncRNA	0	1	2.00121	0.94261	4.52314	0.0477647
Up-regulated	CXCL4 + ORN8L	ENSG00000260823	ENSG00000260823	lncRNA	0	1	0	1	5.20685	0.0261457
Up-regulated	CXCL4 + ORN8L	ENSG00000263069	RNF213-AS1	lncRNA	-0.899488	1	1.76341	0.094342	2.71243	0.000208311
Up-regulated	CXCL4 + ORN8L	ENSG00000267882	ENSG00000267882	lncRNA	0.614323	1	0.935829	0.967996	2.87778	0.0359126
Up-regulated	CXCL4 + ORN8L	ENSG00000280721	LINC01943	lncRNA	0.231245	1	0.131474	1	2.95643	0.00461188
Up-regulated	CXCL4 + ORN8L	ENSG00000231681	ENSG00000231681	lncRNA	0	1	2.02848	0.94261	5.96586	0.00504053
Up-regulated	CXCL4 + ORN8L	ENSG00000289883	ENSG00000289883	lncRNA	2.20716	1	1.59524	1	4.46739	0.00156671
Up-regulated	CXCL4 + ORN8L	ENSG00000238133	MAP3K20-AS1	lncRNA	-0.211767	1	1.22065	0.881955	3.07717	0.00303663
Up-regulated	CXCL4 + ORN8L	ENSG00000222041	CYTOR	lncRNA	0.201755	1	0.16715	1	4.47577	4.91368e-09
Up-regulated	CXCL4 + ORN8L	ENSG00000224063	CALCRL-AS1	lncRNA	1.75169	1	0.296253	1	3.35971	0.0252384
Up-regulated	CXCL4 + ORN8L	ENSG00000214407	RDUR	lncRNA	0	1	2.79749	0.676814	6.49541	5.91125e-05
Up-regulated	CXCL4 + ORN8L	ENSG00000290907	ENSG00000290907	lncRNA	0	1	2.02848	0.94261	8.59196	5.92412e-08
Up-regulated	CXCL4 + ORN8L	ENSG00000189238	LINC00943	lncRNA	1.84602	1	1.99592	0.94261	5.1984	0.0348751
Up-regulated	CXCL4 + ORN8L	ENSG00000251615	ENSG00000251615	lncRNA	-0.0903766	1	-0.356157	1	2.41165	0.000342982
Up-regulated	CXCL4 + ORN8L	ENSG00000271742	ENSG00000271742	lncRNA	3.80868	1	2.82314	0.676814	5.36872	0.00274272
Up-regulated	CXCL4 + ORN8L	ENSG00000234636	MED14OS	lncRNA	0.743192	1	0.318382	1	1.96214	0.0418075
Up-regulated	CXCL4 + ORN8L	ENSG00000286248	ENSG00000286248	lncRNA	-0.212907	1	2.18439	0.134115	3.52946	0.000489909
Up-regulated	CXCL4 + ORN8L	ENSG00000236352	ENSG00000236352	lncRNA	-1.9391	1	1.00116	1	7.29762	9.27581e-10
Up-regulated	CXCL4 + ORN8L	ENSG00000255553	LINC02733	lncRNA	0.830536	1	2.61954	0.331347	4.50584	0.000229559
Up-regulated	CXCL4 + ORN8L	ENSG00000290087	ENSG00000290087	lncRNA	-0.200779	1	1.27833	0.69194	2.581	0.0267846
Up-regulated	CXCL4 + ORN8L	ENSG00000236304	ENSG00000236304	lncRNA	-3.27869	1	2.89046	0.194407	2.98785	0.0412451
Up-regulated	CXCL4 + ORN8L	ENSG00000248942	LINC01335	lncRNA	-0.0246748	1	3.32873	0.116045	3.59467	0.030735
Up-regulated	CXCL4 + ORN8L	ENSG00000228037	ENSG00000228037	lncRNA	0.0500194	1	-0.13539	1	4.591	6.38793e-05
Up-regulated	CXCL4 + ORN8L	ENSG00000287868	ENSG00000287868	lncRNA	2.58655	1	1.61257	1	4.52531	0.00381349
Up-regulated	CXCL4 + ORN8L	ENSG00000291174	ENSG00000291174	lncRNA	1.24503	1	0.901023	1	3.84442	0.000344377
Up-regulated	CXCL4 + ORN8L	ENSG00000277173	ENSG00000277173	lncRNA	0	1	0	1	4.94541	0.0203797
Up-regulated	CXCL4 + ORN8L	ENSG00000289061	ENSG00000289061	lncRNA	0.710983	1	1.15496	0.873281	3.2101	0.00122998
Up-regulated	CXCL4 + ORN8L	ENSG00000284240	LINC02801	lncRNA	3.15169	1	2.80577	0.676814	7.08426	0.000999122
Up-regulated	CXCL4 + ORN8L	ENSG00000235665	LINC00298	lncRNA	-2.75541	1	3.20627	0.110258	7.13662	2.75253e-11
Up-regulated	CXCL4 + ORN8L	ENSG00000243055	GK-AS1	lncRNA	0.310805	1	1.24794	0.499992	2.9551	0.000257477
Up-regulated	CXCL4 + ORN8L	ENSG00000287682	ENSG00000287682	lncRNA	-1.23878	1	1.71689	0.532516	3.58929	0.00165842
Up-regulated	CXCL4 + ORN8L	ENSG00000270607	NAV2-AS6	lncRNA	0	1	2.00121	0.94261	5.77955	0.00531891
Up-regulated	CXCL4 + ORN8L	ENSG00000245532	NEAT1	lncRNA	0.291899	1	0.453476	1	1.9181	0.00412115
Up-regulated	CXCL4 + ORN8L	ENSG00000267265	GP6-AS1	lncRNA	0.57148	1	-0.298173	1	2.80743	0.0135729
Up-regulated	CXCL4 + ORN8L	ENSG00000289406	ENSG00000289406	lncRNA	2.68415	1	4.24383	0.168477	8.40023	8.8278e-08
Up-regulated	CXCL4 + ORN8L	ENSG00000214353	VAC14-AS1	lncRNA	0.533934	1	0.793786	1	4.55735	3.28972e-07
Up-regulated	CXCL4 + ORN8L	ENSG00000285966	ENSG00000285966	lncRNA	-0.0739712	1	0.585855	1	4.21552	0.00800205
Up-regulated	CXCL4 + ORN8L	ENSG00000230732	ENSG00000230732	lncRNA	1.02462	1	-3.07988	0.676814	3.16438	0.0421941
Up-regulated	CXCL4 + ORN8L	ENSG00000290039	ENSG00000290039	lncRNA	-4.1424	1	-0.628711	1	4.11932	0.000124321
Up-regulated	CXCL4 + ORN8L	ENSG00000290563	ENSG00000290563	lncRNA	1.56541	1	2.51095	0.185415	5.11187	1.70019e-05
Up-regulated	CXCL4 + ORN8L	ENSG00000233834	MACC1-DT	lncRNA	-0.632599	1	2.25657	0.114915	8.60248	3.41399e-18
Up-regulated	CXCL4 + ORN8L	ENSG00000225442	MPRIP-AS1	lncRNA	0	1	0	1	5.51923	0.00410408
Up-regulated	CXCL4 + ORN8L	ENSG00000272582	ENSG00000272582	lncRNA	0.00475858	1	0.288099	1	3.90937	0.0180616
Up-regulated	CXCL4 + ORN8L	ENSG00000288022	ENSG00000288022	lncRNA	0	1	0	1	6.39873	0.000236016
Up-regulated	CXCL4 + ORN8L	ENSG00000286153	ENSG00000286153	lncRNA	1.09323	1	0.859817	1	5.73332	9.4967e-09
Up-regulated	CXCL4 + ORN8L	ENSG00000224116	INHBA-AS1	lncRNA	-1.83955	1	2.74913	0.720929	9.56031	1.00748e-15
Up-regulated	CXCL4 + ORN8L	ENSG00000231105	ECE1-AS1	lncRNA	2.68415	1	2.00121	0.94261	4.72305	0.0340421
Up-regulated	CXCL4 + ORN8L	ENSG00000231856	ENSG00000231856	lncRNA	-0.0915162	1	0.785321	0.94261	2.1862	0.00536666
Up-regulated	CXCL4 + ORN8L	ENSG00000229162	RUNX3-AS1	lncRNA	0.0309548	1	-6.03754	0.00940901	3.00497	0.00771725
Up-regulated	CXCL4 + ORN8L	ENSG00000224260	ENSG00000224260	lncRNA	0	1	0	1	5.37092	0.00352617
Up-regulated	CXCL4 + ORN8L	ENSG00000286813	ENSG00000286813	lncRNA	-3.25954	1	1.9083	0.676814	4.23796	0.000793425
Up-regulated	CXCL4 + ORN8L	ENSG00000289545	ENSG00000289545	lncRNA	-0.381896	1	-2.93402	0.681539	4.31514	0.00339515
Up-regulated	CXCL4 + ORN8L	ENSG00000235385	LINC02154	lncRNA	3.1755	1	3.71969	0.347394	10.6232	3.82928e-14
Up-regulated	CXCL4 + ORN8L	ENSG00000231507	LINC01353	lncRNA	0.662215	1	1.32814	0.46742	1.96206	0.0482295
Up-regulated	CXCL4 + ORN8L	ENSG00000237181	PRKAR1B-AS1	lncRNA	-0.19639	1	0.794011	0.94261	2.88853	2.67535e-06
Up-regulated	CXCL4 + ORN8L	ENSG00000232934	ENSG00000232934	lncRNA	0.293311	1	2.02836	0.0721087	2.69565	0.00716897
Up-regulated	CXCL4 + ORN8L	ENSG00000229502	ENSG00000229502	lncRNA	0	1	2.00121	0.94261	4.93097	0.0156177
Up-regulated	CXCL4 + ORN8L	ENSG00000180953	ST20	lncRNA	0.345178	1	1.10186	0.871343	3.1582	0.000463205
Up-regulated	CXCL4 + ORN8L	ENSG00000224875	EML4-AS1	lncRNA	1.06066	1	1.92927	0.432265	3.20197	0.00930552
Up-regulated	CXCL4 + ORN8L	ENSG00000284196	ENSG00000284196	lncRNA	0	1	0	1	5.87292	0.00260457
Up-regulated	CXCL4 + ORN8L	ENSG00000272699	ENSG00000272699	lncRNA	2.40805	1	0.282998	1	3.48438	0.0487056
Up-regulated	CXCL4 + ORN8L	ENSG00000273341	ENSG00000273341	lncRNA	-0.675086	1	0.557431	1	2.10012	0.0422248
Up-regulated	CXCL4 + ORN8L	ENSG00000284633	ENSG00000284633	lncRNA	-0.126148	1	1.43825	0.498334	3.46119	5.20144e-05
Up-regulated	CXCL4 + ORN8L	ENSG00000285999	ENSG00000285999	lncRNA	0.5284	1	0.457167	1	2.86252	0.00309502
Up-regulated	CXCL4 + ORN8L	ENSG00000290441	ENSG00000290441	lncRNA	-0.287407	1	1.79715	0.300608	3.77316	7.75016e-05
Up-regulated	CXCL4 + ORN8L	ENSG00000267279	ENSG00000267279	lncRNA	1.39583	1	0.599361	1	2.65874	0.036385
Up-regulated	CXCL4 + ORN8L	ENSG00000273143	DUSP5-DT	lncRNA	-0.0736869	1	2.28082	0.623349	5.64189	7.56818e-07
Up-regulated	CXCL4 + ORN8L	ENSG00000275180	ENSG00000275180	lncRNA	0.744025	1	1.24399	0.512312	2.053	0.0169649
Up-regulated	CXCL4 + ORN8L	ENSG00000257354	MIRLET7IHG	lncRNA	0.281364	1	1.31038	0.37576	1.71389	0.0424925
Up-regulated	CXCL4 + ORN8L	ENSG00000290784	ENSG00000290784	lncRNA	1.68744	1	1.44254	0.871343	2.7451	0.0425854
Up-regulated	CXCL4 + ORN8L	ENSG00000235488	JARID2-AS1	lncRNA	3.12907	1	0	1	5.88788	0.000925425
Up-regulated	CXCL4 + ORN8L	ENSG00000168367	LINC00917	lncRNA	2.68415	1	0	1	6.62974	0.00115725
Up-regulated	CXCL4 + ORN8L	ENSG00000232679	LINC01705	lncRNA	1.66668	1	0.72744	1	7.5101	1.02275e-07
Up-regulated	CXCL4 + ORN8L	ENSG00000258303	ENSG00000258303	lncRNA	0.0258362	1	0.132658	1	2.8862	0.0261464
Up-regulated	CXCL4 + ORN8L	ENSG00000264269	DYM-AS1	lncRNA	2.68415	1	3.72256	0.34735	8.62294	1.48756e-10
Up-regulated	CXCL4 + ORN8L	ENSG00000281706	LINC01012	lncRNA	0	1	0	1	5.48576	0.00217979
Up-regulated	CXCL4 + ORN8L	ENSG00000285639	ENSG00000285639	lncRNA	1.84602	1	3.3326	0.498334	4.75409	0.0260351
Up-regulated	CXCL4 + ORN8L	ENSG00000272512	ENSG00000272512	lncRNA	0	1	4.01285	0.322854	6.98237	3.17923e-06
Up-regulated	CXCL4 + ORN8L	ENSG00000287277	ENSG00000287277	lncRNA	1.84602	1	0	1	6.09506	0.0104641
Up-regulated	CXCL4 + ORN8L	ENSG00000273174	ENSG00000273174	lncRNA	0.67096	1	1.22849	0.581232	3.70401	7.72966e-07
Up-regulated	CXCL4 + ORN8L	ENSG00000267257	ENSG00000267257	lncRNA	0	1	0	1	5.70625	0.000448679
Up-regulated	CXCL4 + ORN8L	ENSG00000233818	CLDN14-AS1	lncRNA	2.06575	1	0.91256	1	3.8441	0.00185335
Up-regulated	CXCL4 + ORN8L	ENSG00000254844	ENSG00000254844	lncRNA	0.718884	1	2.24552	0.64081	3.85568	0.0134902
Up-regulated	CXCL4 + ORN8L	ENSG00000274092	ENSG00000274092	lncRNA	-0.0537808	1	-1.80425	1	4.15225	0.00372179
Up-regulated	CXCL4 + ORN8L	ENSG00000257718	CPNE8-AS1	lncRNA	-0.313505	1	0.156083	1	3.25834	0.000210806
Up-regulated	CXCL4 + ORN8L	ENSG00000283422	LINC02452	lncRNA	0	1	0	1	5.45464	0.0283387
Up-regulated	CXCL4 + ORN8L	ENSG00000228956	SATB1-AS1	lncRNA	1.4056	1	1.78355	0.498334	5.83339	2.16175e-12
Up-regulated	CXCL4 + ORN8L	ENSG00000226312	CFLAR-AS1	lncRNA	0.216627	1	1.76868	0.100671	3.58693	2.67599e-07
Up-regulated	CXCL4 + ORN8L	ENSG00000269959	SPACA6-AS1	lncRNA	1.02468	1	2.11954	0.491876	4.657	2.25283e-05
Up-regulated	CXCL4 + ORN8L	ENSG00000288615	ENSG00000288615	lncRNA	1.88435	1	2.84882	0.676814	8.07123	7.39416e-08
Up-regulated	CXCL4 + ORN8L	ENSG00000291286	ENSG00000291286	lncRNA	2.65477	1	1.99592	0.94261	4.53139	0.0409576
Up-regulated	CXCL4 + ORN8L	ENSG00000250497	ENSG00000250497	lncRNA	1.20178	1	0.71388	1	5.43283	3.88419e-05
Up-regulated	CXCL4 + ORN8L	ENSG00000229191	ENSG00000229191	lncRNA	2.6706	1	0.295925	1	4.98737	9.5868e-06
Up-regulated	CXCL4 + ORN8L	ENSG00000228554	ENSG00000228554	lncRNA	1.30448	1	1.55136	0.724006	4.63934	1.25174e-06
Up-regulated	CXCL4 + ORN8L	ENSG00000289331	ENSG00000289331	lncRNA	0.747831	1	2.6994	0.328833	4.47063	0.0045531
Up-regulated	CXCL4 + ORN8L	ENSG00000249069	LINC01033	lncRNA	-4.3042	1	-1.3136	0.996021	3.62475	0.00678176
Up-regulated	CXCL4 + ORN8L	ENSG00000287401	ENSG00000287401	lncRNA	0.883594	1	1.75836	0.75797	3.41638	0.00475136
Up-regulated	CXCL4 + ORN8L	ENSG00000289870	ENSG00000289870	lncRNA	0.968055	1	1.81164	0.69194	4.39311	0.000106182
Up-regulated	CXCL4 + ORN8L	ENSG00000230533	LINC03004	lncRNA	0	1	2.80163	0.676814	5.24341	0.00540658
Up-regulated	CXCL4 + ORN8L	ENSG00000286682	ENSG00000286682	lncRNA	1.35297	1	1.21539	0.94261	3.16783	0.00420469
Up-regulated	CXCL4 + ORN8L	ENSG00000288919	ENSG00000288919	lncRNA	-0.800995	1	0.380216	1	2.06207	0.0178389
Up-regulated	CXCL4 + ORN8L	ENSG00000231721	LINC-PINT	lncRNA	0.475966	1	1.2555	0.294917	6.75971	2.11156e-31
Up-regulated	CXCL4 + ORN8L	ENSG00000273445	ENSG00000273445	lncRNA	0	1	0	1	5.08175	0.0100608
Up-regulated	CXCL4 + ORN8L	ENSG00000288064	ENSG00000288064	lncRNA	0	1	2.82314	0.676814	6.67996	0.000154884
Up-regulated	CXCL4 + ORN8L	ENSG00000257097	CLIP1-AS1	lncRNA	-2.75541	1	1.1413	1	3.66819	0.00763286
Up-regulated	CXCL4 + ORN8L	ENSG00000227199	ST7-AS1	lncRNA	0.103342	1	0.427545	1	3.36303	0.000385221
Up-regulated	CXCL4 + ORN8L	ENSG00000289546	ENSG00000289546	lncRNA	0.348923	1	1.162	0.969115	2.75403	0.01015
Up-regulated	CXCL4 + ORN8L	ENSG00000277969	ENSG00000277969	lncRNA	-0.0734186	1	0.954682	0.479522	2.226	4.66327e-05
Up-regulated	CXCL4 + ORN8L	ENSG00000233559	LINC00513	lncRNA	0.369994	1	1.32962	0.521	2.27039	0.0124571
Up-regulated	CXCL4 + ORN8L	ENSG00000260941	LINC00622	lncRNA	1.66992	1	2.9201	0.0657694	3.45645	0.0409001
Up-regulated	CXCL4 + ORN8L	ENSG00000237927	ENSG00000237927	lncRNA	-0.351559	1	2.32628	0.0990203	4.68557	2.68504e-06
Up-regulated	CXCL4 + ORN8L	ENSG00000243004	ENSG00000243004	lncRNA	0	1	2.00121	0.94261	6.46429	2.96853e-05
Up-regulated	CXCL4 + ORN8L	ENSG00000251586	TET2-AS1	lncRNA	-1.9391	1	-1.80425	1	3.44296	0.0384118
Up-regulated	CXCL4 + ORN8L	ENSG00000290021	ENSG00000290021	lncRNA	0.0316462	1	1.77581	0.277343	2.77216	0.00267236
Up-regulated	CXCL4 + ORN8L	ENSG00000251205	ENSG00000251205	lncRNA	0	1	2.00121	0.94261	5.70142	0.000785001
Up-regulated	CXCL4 + ORN8L	ENSG00000233755	ENSG00000233755	lncRNA	0	1	0	1	5.24351	0.00589714
Up-regulated	CXCL4 + ORN8L	ENSG00000267934	ENSG00000267934	lncRNA	3.51937	1	1.99592	0.94261	4.72831	0.0245073
Up-regulated	CXCL4 + ORN8L	ENSG00000272888	CHASERR	lncRNA	0.462483	1	0.646085	0.782738	1.28942	0.0284376
Up-regulated	CXCL4 + ORN8L	ENSG00000232118	BACH1-AS1	lncRNA	0.379912	1	1.91179	0.132718	4.27888	3.14723e-07
Up-regulated	CXCL4 + ORN8L	ENSG00000286633	ENSG00000286633	lncRNA	0	1	2.79749	0.676814	5.36576	0.00401642
Up-regulated	CXCL4 + ORN8L	ENSG00000259954	IL21R-AS1	lncRNA	-1.83997	1	2.24388	0.672858	5.09737	9.28547e-06
Up-regulated	CXCL4 + ORN8L	ENSG00000267665	ENSG00000267665	lncRNA	-1.9391	1	-1.80425	1	4.44676	0.015029
Up-regulated	CXCL4 + ORN8L	ENSG00000176754	LINC00303	lncRNA	0	1	0	1	5.23795	0.00356959
Up-regulated	CXCL4 + ORN8L	ENSG00000287229	ENSG00000287229	lncRNA	1.35108	1	3.37342	0.490165	5.95378	1.75017e-05
Up-regulated	CXCL4 + ORN8L	ENSG00000269667	ENSG00000269667	lncRNA	-0.0515619	1	0.279887	1	4.3684	0.004668
Up-regulated	CXCL4 + ORN8L	ENSG00000259548	ENSG00000259548	lncRNA	0	1	0	1	5.58775	0.00340964
Up-regulated	CXCL4 + ORN8L	ENSG00000227392	HPN-AS1	lncRNA	0.691876	1	2.6934	0.325526	5.26522	6.8397e-05
Up-regulated	CXCL4 + ORN8L	ENSG00000288995	ENSG00000288995	lncRNA	-0.0736869	1	1.16562	1	3.67983	0.016471
Up-regulated	CXCL4 + ORN8L	ENSG00000289229	ENSG00000289229	lncRNA	1.84706	1	0	1	5.08779	0.0101021
Up-regulated	CXCL4 + ORN8L	ENSG00000286742	ENSG00000286742	lncRNA	1.88435	1	2.00121	0.94261	4.74667	0.0257134
Up-regulated	CXCL4 + ORN8L	ENSG00000256670	RASSF3-DT	lncRNA	2.65477	1	0	1	4.5478	0.0410732
Up-regulated	CXCL4 + ORN8L	ENSG00000291109	CES1P1	lncRNA	1.84602	1	3.31141	0.500741	6.30974	0.00319676
Up-regulated	CXCL4 + ORN8L	ENSG00000267175	ENSG00000267175	lncRNA	0	1	0	1	5.70374	0.000694985
Up-regulated	CXCL4 + ORN8L	ENSG00000254102	BHLHE22-AS1	lncRNA	0	1	3.31821	0.500741	9.00826	9.27415e-12
Up-regulated	CXCL4 + ORN8L	ENSG00000231530	ENSG00000231530	lncRNA	1.19543	1	3.18891	0.116036	4.06509	0.0142955
Up-regulated	CXCL4 + ORN8L	ENSG00000272138	LINC01607	lncRNA	0	1	2.02848	0.94261	8.95315	1.80653e-09
Up-regulated	CXCL4 + ORN8L	ENSG00000286975	ENSG00000286975	lncRNA	2.33682	1	0.25158	1	4.0643	0.0172877
Up-regulated	CXCL4 + ORN8L	ENSG00000224687	RASAL2-AS1	lncRNA	0.523737	1	-0.367071	1	2.24195	0.0325509
Up-regulated	CXCL4 + ORN8L	ENSG00000234336	JAZF1-AS1	lncRNA	-1.36861	1	-3.05536	0.676814	3.60218	0.00259916
Up-regulated	CXCL4 + ORN8L	ENSG00000223485	LINC01615	lncRNA	0	1	2.82729	0.676814	6.51681	0.000119789
Up-regulated	CXCL4 + ORN8L	ENSG00000273319	ENSG00000273319	lncRNA	0.775569	1	1.02165	1	3.96948	0.0102046
Up-regulated	CXCL4 + ORN8L	ENSG00000205293	LINC01602	lncRNA	1.70404	1	0.282998	1	4.86212	0.0026087
Up-regulated	CXCL4 + ORN8L	ENSG00000260256	ENSG00000260256	lncRNA	-1.40502	1	2.55569	0.0677272	3.32419	0.014781
Up-regulated	CXCL4 + ORN8L	ENSG00000237352	LINC01358	lncRNA	-0.0234112	1	2.11053	0.0996196	3.73073	1.96021e-05
Up-regulated	CXCL4 + ORN8L	ENSG00000172965	MIR4435-2HG	lncRNA	0.770233	1	0.663893	1	4.19165	3.38105e-08
Up-regulated	CXCL4 + ORN8L	ENSG00000269446	ENSG00000269446	lncRNA	1.84602	1	0	1	6.23327	0.0190056
Up-regulated	CXCL4 + ORN8L	ENSG00000246214	RETREG1-AS1	lncRNA	0	1	4.83932	0.060844	8.62047	7.711e-08
Up-regulated	CXCL4 + ORN8L	ENSG00000291233	ENSG00000291233	lncRNA	-1.16275	1	1.66589	0.536777	2.95984	0.0134013
Up-regulated	CXCL4 + ORN8L	ENSG00000265494	ENSG00000265494	lncRNA	1.19668	1	3.46866	0.176931	10.6131	1.23988e-23
Up-regulated	CXCL4 + ORN8L	ENSG00000274767	ENSG00000274767	lncRNA	0.173668	1	1.84129	0.123272	3.36536	0.0110661
Up-regulated	CXCL4 + ORN8L	ENSG00000253672	ENSG00000253672	lncRNA	0	1	0	1	4.91929	0.0447709
Up-regulated	CXCL4 + ORN8L	ENSG00000276649	ENSG00000276649	lncRNA	-0.162553	1	0.74104	0.94261	1.88261	0.0150088
Up-regulated	CXCL4 + ORN8L	ENSG00000231574	LINC02015	lncRNA	0	1	4.01438	0.214396	6.72756	3.80683e-05
Up-regulated	CXCL4 + ORN8L	ENSG00000226824	ENSG00000226824	lncRNA	0.534363	1	0.125017	1	2.22366	0.00108182
Up-regulated	CXCL4 + ORN8L	ENSG00000221949	LINC01465	lncRNA	-0.83971	1	1.54418	0.244477	2.44766	0.0035105
Up-regulated	CXCL4 + ORN8L	ENSG00000254401	LINC02752	lncRNA	1.44081	1	1.44958	0.941988	3.42098	0.0402594
Up-regulated	CXCL4 + ORN8L	ENSG00000273338	ENSG00000273338	lncRNA	-0.71706	1	0.923869	1	3.01366	0.0123564
Up-regulated	CXCL4 + ORN8L	ENSG00000228192	ZNF691-DT	lncRNA	0.563488	1	0.572611	1	2.71104	0.00347085
Up-regulated	CXCL4 + ORN8L	ENSG00000288833	ENSG00000288833	lncRNA	0.0336799	1	0.981582	0.94261	3.02915	0.000488345
Up-regulated	CXCL4 + ORN8L	ENSG00000267659	LINC01482	lncRNA	2.62535	1	2.82729	0.676814	5.91517	0.00141221
Up-regulated	CXCL4 + ORN8L	ENSG00000229962	ENSG00000229962	lncRNA	0	1	0	1	5.79101	0.00864022
Up-regulated	CXCL4 + ORN8L	ENSG00000264772	ENSG00000264772	lncRNA	-0.354234	1	0.176312	1	2.50613	0.00512393
Up-regulated	CXCL4 + ORN8L	ENSG00000233058	ATP13A3-DT	lncRNA	0.663909	1	1.79371	0.248762	5.25518	7.07646e-15
Up-regulated	CXCL4 + ORN8L	ENSG00000223662	SAMSN1-AS1	lncRNA	0	1	2.00121	0.94261	5.97857	0.000264061
Up-regulated	CXCL4 + ORN8L	ENSG00000289234	ZNF496-DT	lncRNA	-0.477507	1	0.500931	1	1.55102	0.048504
Up-regulated	CXCL4 + ORN8L	ENSG00000286722	ENSG00000286722	lncRNA	0.775569	1	1.07148	1	3.59509	0.0307183
Up-regulated	CXCL4 + ORN8L	ENSG00000229331	GK-IT1	lncRNA	2.62614	1	3.31141	0.500741	6.55635	8.76852e-05
Up-regulated	CXCL4 + ORN8L	ENSG00000286314	ENSG00000286314	lncRNA	1.91799	1	0.193846	1	4.05718	0.00612423
Up-regulated	CXCL4 + ORN8L	ENSG00000265907	ENSG00000265907	lncRNA	0.0115358	1	0.595312	1	3.76133	0.00359998
Up-regulated	CXCL4 + ORN8L	ENSG00000286674	ENSG00000286674	lncRNA	0	1	2.84882	0.676814	6.1511	0.0032997
Up-regulated	CXCL4 + ORN8L	ENSG00000260583	ENSG00000260583	lncRNA	1.74692	1	3.08141	0.0729229	7.51176	3.14907e-13
Up-regulated	CXCL4 + ORN8L	ENSG00000253736	ENSG00000253736	lncRNA	-0.731618	1	1.12412	1	4.18873	6.37643e-05
Up-regulated	CXCL4 + ORN8L	ENSG00000204960	BLACE	lncRNA	0	1	0	1	7.93678	3.60394e-08
Up-regulated	CXCL4 + ORN8L	ENSG00000245008	ENSG00000245008	lncRNA	0	1	0	1	5.45468	0.0279599
Up-regulated	CXCL4 + ORN8L	ENSG00000241280	ENSG00000241280	lncRNA	-0.860215	1	2.13746	0.695957	4.88756	1.90722e-05
Up-regulated	CXCL4 + ORN8L	ENSG00000229855	ENSG00000229855	lncRNA	0	1	3.31821	0.500741	8.30154	0.000452651
Up-regulated	CXCL4 + ORN8L	ENSG00000235897	TM4SF19-AS1	lncRNA	1.10996	1	-0.556208	1	3.62427	0.00254811
Up-regulated	CXCL4 + ORN8L	ENSG00000236194	ENSG00000236194	lncRNA	0.253884	1	0.565874	1	3.46204	0.00116807
Up-regulated	CXCL4 + ORN8L	ENSG00000290094	ENSG00000290094	lncRNA	1.88435	1	3.74053	0.343596	6.47672	2.99531e-05
Up-regulated	CXCL4 + ORN8L	ENSG00000289344	ENSG00000289344	lncRNA	3.1755	1	4.02709	0.19366	5.60752	0.00120184
Up-regulated	CXCL4 + ORN8L	ENSG00000229989	MIR181A1HG	lncRNA	0.47401	1	1.47772	0.498334	3.19065	0.000299594
Up-regulated	CXCL4 + ORN8L	ENSG00000223949	ROR1-AS1	lncRNA	3.57813	1	3.98726	0.493153	11.411	1.677e-14
Up-regulated	CXCL4 + ORN8L	ENSG00000275441	ENSG00000275441	lncRNA	-0.810967	1	-0.847317	1	2.55104	0.0184326
Up-regulated	CXCL4 + ORN8L	ENSG00000258944	ENSG00000258944	lncRNA	0.560222	1	1.10942	0.696212	3.20913	0.00266952
Up-regulated	CXCL4 + ORN8L	ENSG00000261488	TBILA	lncRNA	0	1	2.00121	0.94261	5.0737	0.0178184
Up-regulated	CXCL4 + ORN8L	ENSG00000271991	TTC32-DT	lncRNA	-1.15972	1	0.723034	1	4.12526	5.50435e-05
Up-regulated	CXCL4 + ORN8L	ENSG00000224721	FLVCR2-AS1	lncRNA	-0.518802	1	0.702065	1	3.9009	0.00377341
Up-regulated	CXCL4 + ORN8L	ENSG00000256234	ITPR2-AS1	lncRNA	3.50033	1	0	1	6.62105	0.000107843
Up-regulated	CXCL4 + ORN8L	ENSG00000227925	LINC01655	lncRNA	2.65556	1	2.00121	0.94261	6.616	0.000308804
Up-regulated	CXCL4 + ORN8L	ENSG00000289403	ENSG00000289403	lncRNA	0	1	0	1	9.56703	1.30003e-10
Up-regulated	CXCL4 + ORN8L	ENSG00000289371	ENSG00000289371	lncRNA	-2.53975	1	1.13858	0.956724	3.54073	0.000769515
Up-regulated	CXCL4 + ORN8L	ENSG00000271855	ENSG00000271855	lncRNA	-3.09472	1	-0.104632	1	3.33473	0.0101598
Up-regulated	CXCL4 + ORN8L	ENSG00000224272	ENSG00000224272	lncRNA	2.40959	1	1.02165	1	8.94737	8.12613e-17
Up-regulated	CXCL4 + ORN8L	ENSG00000227543	SPAG5-AS1	lncRNA	-0.249243	1	0.024312	1	3.14618	3.34024e-06
Up-regulated	CXCL4 + ORN8L	ENSG00000259285	ALDH1A2-AS1	lncRNA	1.84602	1	2.02848	0.94261	5.238	0.00584114
Up-regulated	CXCL4 + ORN8L	ENSG00000288736	ENSG00000288736	lncRNA	-0.0537808	1	2.23448	0.651614	4.82562	0.00199846
Up-regulated	CXCL4 + ORN8L	ENSG00000286230	ENSG00000286230	lncRNA	3.82769	1	2.79749	0.676814	4.53485	0.0380931
Up-regulated	CXCL4 + ORN8L	ENSG00000235781	LINC02569	lncRNA	1.35968	1	0.689722	1	5.32406	0.000172706
Up-regulated	CXCL4 + ORN8L	ENSG00000289995	ENSG00000289995	lncRNA	1.94118	1	1.1012	1	4.66584	7.5932e-06
Up-regulated	CXCL4 + ORN8L	ENSG00000276241	ENSG00000276241	lncRNA	0	1	3.74053	0.343596	5.37642	0.00366006
Up-regulated	CXCL4 + ORN8L	ENSG00000289512	ENSG00000289512	lncRNA	1.88435	1	0	1	6.42528	0.000115006
Up-regulated	CXCL4 + ORN8L	ENSG00000236772	ENSG00000236772	lncRNA	-0.036417	1	1.58334	0.506381	2.45382	0.0160897
Up-regulated	CXCL4 + ORN8L	ENSG00000260302	LINC01882	lncRNA	1.84602	1	3.31481	0.500741	4.72793	0.0275002
Up-regulated	CXCL4 + ORN8L	ENSG00000230322	ENSG00000230322	lncRNA	0.568918	1	0.564222	1	3.21964	0.0213659
Up-regulated	CXCL4 + ORN8L	ENSG00000281491	DNAJB5-DT	lncRNA	-1.21647	1	-0.115019	1	3.77475	0.00543456
Up-regulated	CXCL4 + ORN8L	ENSG00000288839	ENSG00000288839	lncRNA	1.09992	1	1.12283	0.820112	2.28773	0.0349334
Up-regulated	CXCL4 + ORN8L	ENSG00000288887	ENSG00000288887	lncRNA	0	1	3.31481	0.500741	5.61233	0.0014765
Up-regulated	CXCL4 + ORN8L	ENSG00000247287	PRKCH-AS1	lncRNA	-0.0739772	1	0.610899	1	3.87732	0.00614393
Up-regulated	CXCL4 + ORN8L	ENSG00000280279	LINC02887	lncRNA	2.65477	1	1.99592	0.94261	5.94261	0.0133872
Up-regulated	CXCL4 + ORN8L	ENSG00000274265	ENSG00000274265	lncRNA	-0.924277	1	0.993512	1	2.23515	0.0454736
Up-regulated	CXCL4 + ORN8L	ENSG00000269303	GRAMD1A-AS1	lncRNA	0	1	1.99592	0.94261	4.73935	0.0252013
Up-regulated	CXCL4 + ORN8L	ENSG00000289530	ENSG00000289530	lncRNA	0	1	4.97799	0.0939021	10.3556	5.09461e-10
Up-regulated	CXCL4 + ORN8L	ENSG00000255092	ENSG00000255092	lncRNA	3.12843	1	4.66831	0.0725659	5.4737	0.00585141
Up-regulated	CXCL4 + ORN8L	ENSG00000267282	ENSG00000267282	lncRNA	-0.83259	1	2.29423	0.451636	3.99042	0.00466962
Up-regulated	CXCL4 + ORN8L	ENSG00000288757	ENSG00000288757	lncRNA	-0.0630795	1	-0.92858	1	2.85167	0.0415597
Up-regulated	CXCL4 + ORN8L	ENSG00000289531	ENSG00000289531	lncRNA	-0.67338	1	0.506506	1	4.20101	0.000255961
Up-regulated	CXCL4 + ORN8L	ENSG00000265205	ENSG00000265205	lncRNA	0.278141	1	1.1848	0.676814	2.32181	0.0101734
Up-regulated	CXCL4 + ORN8L	ENSG00000285554	LINC02988	lncRNA	-0.0858506	1	0.617772	1	1.92334	0.031367
Up-regulated	CXCL4 + ORN8L	ENSG00000249406	ENSG00000249406	lncRNA	0	1	2.80577	0.676814	5.83541	0.00180745
Up-regulated	CXCL4 + ORN8L	ENSG00000248371	LINC02056	lncRNA	1.88435	1	0	1	8.51247	1.09921e-07
Up-regulated	CXCL4 + ORN8L	ENSG00000241155	ARHGAP31-AS1	lncRNA	-0.0248966	1	0.710707	1	3.22549	7.05103e-05
Up-regulated	CXCL4 + ORN8L	ENSG00000289005	ENSG00000289005	lncRNA	3.5199	1	3.72256	0.34735	5.59298	0.00432535
Up-regulated	CXCL4 + ORN8L	ENSG00000269729	ENSG00000269729	lncRNA	1.88435	1	2.00121	0.94261	6.42377	4.411e-05
Up-regulated	CXCL4 + ORN8L	ENSG00000247131	ENSG00000247131	lncRNA	1.84706	1	2.00121	0.94261	7.15925	2.16001e-06
Up-regulated	CXCL4 + ORN8L	ENSG00000282951	ENSG00000282951	lncRNA	0.421389	1	1.03753	0.871343	2.13244	0.0332949
Up-regulated	CXCL4 + ORN8L	ENSG00000223923	TNS1-AS1	lncRNA	0.0413396	1	1.99538	1	5.59509	1.53428e-05
Up-regulated	CXCL4 + ORN8L	ENSG00000163597	SNHG16	lncRNA	0.472376	1	1.13497	0.384146	1.98107	0.00294318
Up-regulated	CXCL4 + ORN8L	ENSG00000289142	ENSG00000289142	lncRNA	0.432862	1	1.45471	0.406075	3.10059	0.000586474
Up-regulated	CXCL4 + ORN8L	ENSG00000276462	LINC03025	lncRNA	1.84706	1	4.80793	0.0552331	13.4237	8.81401e-31
Up-regulated	CXCL4 + ORN8L	ENSG00000237576	LINC01888	lncRNA	0.632856	1	0.872372	1	3.79353	0.000210979
Up-regulated	CXCL4 + ORN8L	ENSG00000275418	ENSG00000275418	lncRNA	1.26762	1	-1.77766	1	7.59565	5.54112e-08
Up-regulated	CXCL4 + ORN8L	ENSG00000289191	ENSG00000289191	lncRNA	-2.60356	1	0.340795	1	6.11498	5.33717e-07
Up-regulated	CXCL4 + ORN8L	ENSG00000234380	LINC01426	lncRNA	0.825557	1	0.210406	1	4.39581	4.44374e-05
Up-regulated	CXCL4 + ORN8L	ENSG00000291152	SBDSP1	lncRNA	0.609913	1	1.51209	0.131461	1.57515	0.04561
Up-regulated	CXCL4 + ORN8L	ENSG00000271964	ENSG00000271964	lncRNA	0.0737291	1	-1.44683	0.871343	2.46718	0.0198341
Up-regulated	CXCL4 + ORN8L	ENSG00000225329	LHFPL3-AS2	lncRNA	0.242702	1	-0.222819	1	3.12014	0.00376641
Up-regulated	CXCL4 + ORN8L	ENSG00000272789	ENSG00000272789	lncRNA	0	1	0	1	7.04917	1.5342e-05
Up-regulated	CXCL4 + ORN8L	ENSG00000237461	ENSG00000237461	lncRNA	0.351342	1	1.44385	0.881955	4.81419	5.75574e-06
Up-regulated	CXCL4 + ORN8L	ENSG00000241886	ENSG00000241886	lncRNA	0.648551	1	1.69747	0.223425	3.70304	2.47285e-06
Up-regulated	CXCL4 + ORN8L	ENSG00000203395	ENSG00000203395	lncRNA	-3.27869	1	0.599049	1	5.3048	1.01135e-06
Up-regulated	CXCL4 + ORN8L	ENSG00000250742	LINC02381	lncRNA	0.280952	1	0.973068	1	5.32545	1.46473e-07
Up-regulated	CXCL4 + ORN8L	ENSG00000286136	ENSG00000286136	lncRNA	0.85518	1	1.25547	0.541011	2.68481	0.000705507
Up-regulated	CXCL4 + ORN8L	ENSG00000236008	LINC01814	lncRNA	1.25522	1	0.7459	1	2.78755	0.00126939
Up-regulated	CXCL4 + ORN8L	ENSG00000261889	ENSG00000261889	lncRNA	1.91359	1	3.40248	0.215941	3.15752	0.0370432
Up-regulated	CXCL4 + ORN8L	ENSG00000228794	LINC01128	lncRNA	0.148286	1	0.45043	1	3.76194	1.49346e-11
Up-regulated	CXCL4 + ORN8L	ENSG00000278464	ENSG00000278464	lncRNA	0	1	2.00121	0.94261	7.73489	5.66473e-08
Up-regulated	CXCL4 + ORN8L	ENSG00000259771	ENSG00000259771	lncRNA	4.49161	1	4.93876	0.135993	5.10395	0.0132407
Up-regulated	CXCL4 + ORN8L	ENSG00000254330	ENSG00000254330	lncRNA	0	1	0	1	8.16152	1.00881e-07
Up-regulated	CXCL4 + ORN8L	ENSG00000247400	DNAJC3-DT	lncRNA	0.273896	1	-0.563225	1	2.1314	0.00232012
Up-regulated	CXCL4 + ORN8L	ENSG00000270426	ENSG00000270426	lncRNA	0.0413184	1	1.62066	0.157042	2.56219	0.00115426
Up-regulated	CXCL4 + ORN8L	ENSG00000230551	ENSG00000230551	lncRNA	0.562473	1	1.02424	0.443522	1.66553	0.0036112
Up-regulated	CXCL4 + ORN8L	ENSG00000231881	ENSG00000231881	lncRNA	0.884594	1	1.2479	1	6.01888	3.0351e-09
Up-regulated	CXCL4 + ORN8L	ENSG00000171889	MIR31HG	lncRNA	2.62614	1	3.336	0.498334	6.38647	0.000380329
Up-regulated	CXCL4 + ORN8L	ENSG00000259094	ENSG00000259094	lncRNA	-1.24909	1	-0.103938	1	3.66745	0.0143645
Up-regulated	CXCL4 + ORN8L	ENSG00000236213	ENSG00000236213	lncRNA	-2.28164	1	-1.98666	1	3.94786	0.00608158
Up-regulated	CXCL4 + ORN8L	ENSG00000260131	LINC00556	lncRNA	0	1	0	1	4.52669	0.0227715
Up-regulated	CXCL4 + ORN8L	ENSG00000269952	ENSG00000269952	lncRNA	0.284445	1	0.328573	1	2.68484	0.0338487
Up-regulated	CXCL4 + ORN8L	ENSG00000225936	SLC18A2-AS1	lncRNA	1.88435	1	0	1	6.16285	0.00319646
Up-regulated	CXCL4 + ORN8L	ENSG00000229647	MYOSLID	lncRNA	-0.0486757	1	0.474529	1	1.97039	0.0347908
Up-regulated	CXCL4 + ORN8L	ENSG00000257027	ENSG00000257027	lncRNA	0.171384	1	0.518716	1	3.11226	7.39533e-07
Up-regulated	CXCL4 + ORN8L	ENSG00000257924	LINC02416	lncRNA	-1.21647	1	2.59088	0.602558	7.36458	2.89451e-06
Up-regulated	CXCL4 + ORN8L	ENSG00000259367	AKAP13-AS1	lncRNA	3.55828	1	4.0545	0.353098	6.38096	0.000277434
Up-regulated	CXCL4 + ORN8L	ENSG00000274441	ENSG00000274441	lncRNA	-0.0537808	1	-1.80425	1	4.82923	0.000562657
Up-regulated	CXCL4 + ORN8L	ENSG00000290041	ENSG00000290041	lncRNA	0.904222	1	2.69949	0.0697721	5.1423	2.54602e-08
Up-regulated	CXCL4 + ORN8L	ENSG00000273980	ENSG00000273980	lncRNA	-2.18703	1	-4.61713	0.249684	4.0723	0.000715751
Up-regulated	CXCL4 + ORN8L	ENSG00000280303	ERICD	lncRNA	0.283866	1	1.27039	0.676814	5.27224	2.1678e-08
Up-regulated	CXCL4 + ORN8L	ENSG00000230686	ENSG00000230686	lncRNA	0	1	0	1	4.94199	0.0193965
Up-regulated	CXCL4 + ORN8L	ENSG00000233791	BTG2-DT	lncRNA	-0.761953	1	0.717358	1	2.41144	0.0320045
Up-regulated	CXCL4 + ORN8L	ENSG00000254361	ENSG00000254361	lncRNA	0	1	3.72544	0.346865	5.06759	0.043033
Up-regulated	CXCL4 + ORN8L	ENSG00000266378	ENSG00000266378	lncRNA	0	1	3.31141	0.500741	6.46223	8.3488e-05
Up-regulated	CXCL4 + ORN8L	ENSG00000237166	LINC01792	lncRNA	0	1	0	1	5.23759	0.0103505
Up-regulated	CXCL4 + ORN8L	ENSG00000254911	SCARNA9	lncRNA	0.152352	1	1.43408	0.498334	2.20647	0.0411643
Up-regulated	CXCL4 + ORN8L	ENSG00000287124	ENSG00000287124	lncRNA	1.77909	1	2.04332	0.417007	2.94311	0.0190342
Up-regulated	CXCL4 + ORN8L	ENSG00000274598	ENSG00000274598	lncRNA	0.691108	1	1.53319	1	5.13701	5.98723e-05
Up-regulated	CXCL4 + ORN8L	ENSG00000234394	LINC03025	lncRNA	0	1	0	1	8.08629	9.72506e-08
Up-regulated	CXCL4 + ORN8L	ENSG00000286207	ENSG00000286207	lncRNA	0.91788	1	1.92614	0.113612	2.08995	0.0350683
Up-regulated	CXCL4 + ORN8L	ENSG00000285103	ENSG00000285103	lncRNA	0.197408	1	0.194364	1	2.03203	0.00413549
Up-regulated	CXCL4 + ORN8L	ENSG00000237596	ENSG00000237596	lncRNA	0.422383	1	0.5908	1	3.72843	0.00387623
Up-regulated	CXCL4 + ORN8L	ENSG00000259590	LINC02244	lncRNA	2.20173	1	1.79887	0.877491	5.45991	1.1341e-05
Up-regulated	CXCL4 + ORN8L	ENSG00000272669	ENSG00000272669	lncRNA	-0.533291	1	1.62583	0.189841	2.12384	0.0146007
Up-regulated	CXCL4 + ORN8L	ENSG00000272768	ENSG00000272768	lncRNA	-0.985021	1	1.00892	0.943554	3.38995	0.000872376
Up-regulated	CXCL4 + ORN8L	ENSG00000255920	CCND2-AS1	lncRNA	0	1	0	1	5.10431	0.0153055
Up-regulated	CXCL4 + ORN8L	ENSG00000260196	ENSG00000260196	lncRNA	0.297441	1	1.47828	0.28322	3.90206	5.39382e-08
Up-regulated	CXCL4 + ORN8L	ENSG00000281344	HELLPAR	lncRNA	-1.03867	1	-1.6199	0.553507	2.21842	0.0439669
Up-regulated	CXCL4 + ORN8L	ENSG00000255750	ENSG00000255750	lncRNA	0	1	4.83037	0.0537714	7.36816	1.14738e-06
Up-regulated	CXCL4 + ORN8L	ENSG00000287763	ENSG00000287763	lncRNA	0.0413396	1	1.99539	1	5.69623	5.31928e-06
Up-regulated	CXCL4 + ORN8L	ENSG00000235172	LINC01366	lncRNA	0.810419	1	2.91884	0.519981	5.65211	1.06971e-05
Up-regulated	CXCL4 + ORN8L	ENSG00000235910	APOA1-AS	lncRNA	-0.0540203	1	0.313368	1	2.71345	0.00987497
Up-regulated	CXCL4 + ORN8L	ENSG00000258791	LINC00520	lncRNA	0.883519	1	0.551364	1	5.50006	6.16215e-06
Up-regulated	CXCL4 + ORN8L	ENSG00000203865	ATP1A1-AS1	lncRNA	0.495024	1	0.653645	0.968282	1.91786	0.00464768
Up-regulated	CXCL4 + ORN8L	ENSG00000255745	ENSG00000255745	lncRNA	-1.83955	1	1.09101	1	7.94236	5.7582e-08
Up-regulated	CXCL4 + ORN8L	ENSG00000262652	ENSG00000262652	lncRNA	-0.0111656	1	-0.4838	1	2.929	0.00632705
Up-regulated	CXCL4 + ORN8L	ENSG00000287865	ENSG00000287865	lncRNA	-1.39133	1	-0.262378	1	3.51201	0.0329361
Up-regulated	CXCL4 + ORN8L	ENSG00000229925	ENSG00000229925	lncRNA	0	1	0	1	6.20123	0.000303653
Up-regulated	CXCL4 + ORN8L	ENSG00000290084	ENSG00000290084	lncRNA	0.0413396	1	1.09101	1	6.21301	1.69961e-07
Up-regulated	CXCL4 + ORN8L	ENSG00000284930	ENSG00000284930	lncRNA	1.2752	1	2.12333	0.120399	3.9601	0.00027375
Up-regulated	CXCL4 + ORN8L	ENSG00000247708	STX18-AS1	lncRNA	-0.271018	1	-1.72184	0.230895	2.75815	0.0115384
Up-regulated	CXCL4 + ORN8L	ENSG00000233223	ENSG00000233223	lncRNA	-0.430317	1	-0.128951	1	2.14383	0.00135729
Up-regulated	CXCL4 + ORN8L	ENSG00000271538	LINC02427	lncRNA	0.0730634	1	0.116275	1	3.09098	0.0011798
Up-regulated	CXCL4 + ORN8L	ENSG00000287535	ENSG00000287535	lncRNA	3.12715	1	2.02848	0.94261	9.27917	4.07228e-08
Up-regulated	CXCL4 + ORN8L	ENSG00000253372	ENSG00000253372	lncRNA	-0.907288	1	1.61288	0.820868	6.72333	1.79952e-10
Up-regulated	CXCL4 + ORN8L	ENSG00000260898	ADPGK-AS1	lncRNA	0.0952215	1	0.270118	1	2.21545	0.0170796
Up-regulated	CXCL4 + ORN8L	ENSG00000232194	ENSG00000232194	lncRNA	3.12715	1	0	1	7.72592	2.66895e-08
Up-regulated	CXCL4 + ORN8L	ENSG00000229740	ENSG00000229740	lncRNA	-2.70815	1	0.251018	1	5.66287	9.45367e-07
Up-regulated	CXCL4 + ORN8L	ENSG00000233365	ENSG00000233365	lncRNA	0.584516	1	0.234276	1	3.20209	0.0411106
Up-regulated	CXCL4 + ORN8L	ENSG00000271133	ITGB8-AS1	lncRNA	0.396711	1	1.25415	0.809002	5.16783	9.15533e-09
Up-regulated	CXCL4 + ORN8L	ENSG00000287516	ENSG00000287516	lncRNA	0	1	3.3715	0.491596	5.67925	0.0133046
Up-regulated	CXCL4 + ORN8L	ENSG00000289465	ENSG00000289465	lncRNA	0.139703	1	0.452148	1	3.13474	0.026795
Up-regulated	CXCL4 + ORN8L	ENSG00000256268	LINC02454	lncRNA	2.82814	1	3.16503	0.263256	7.05054	6.77075e-07
Up-regulated	CXCL4 + ORN8L	ENSG00000228566	ENSG00000228566	lncRNA	4.98482	1	5.0822	0.059464	6.94387	0.000121637
Up-regulated	CXCL4 + ORN8L	ENSG00000267109	ENSG00000267109	lncRNA	0	1	2.82729	0.676814	5.59088	0.00309445
Up-regulated	CXCL4 + ORN8L	ENSG00000258777	HIF1A-AS1	lncRNA	-0.0594591	1	1.7606	0.871343	5.05023	2.33696e-05
Up-regulated	CXCL4 + ORN8L	ENSG00000239445	ST3GAL6-AS1	lncRNA	1.40747	1	1.24737	0.683612	2.96928	9.78787e-05
Up-regulated	CXCL4 + ORN8L	ENSG00000237633	ENSG00000237633	lncRNA	-0.739833	1	1.74035	0.376861	4.00806	2.736e-06
Down-regulated	ORN8L & CXCL4 + ORN8L	ENSG00000233901	LINC01503	lncRNA	-0.562817	1	-2.22575	0.000376883	-2.85862	1.70323e-05
Down-regulated	ORN8L & CXCL4 + ORN8L	ENSG00000214803	ENSG00000214803	lncRNA	-1.50917	1	-5.60598	0.00683125	-5.42119	0.00920476
Down-regulated	ORN8L & CXCL4 + ORN8L	ENSG00000254952	LINC02705	lncRNA	-0.392267	1	-5.18859	0.000666291	-4.78072	0.00137868
Down-regulated	ORN8L & CXCL4 + ORN8L	ENSG00000231711	LINC00899	lncRNA	-0.575332	1	-2.87493	0.000911295	-3.51775	1.02439e-05
Down-regulated	ORN8L & CXCL4 + ORN8L	ENSG00000229671	LINC01150	lncRNA	-0.450566	1	-3.13185	0.00065799	-6.10283	9.72762e-10
Down-regulated	ORN8L & CXCL4 + ORN8L	ENSG00000288302	ENSG00000288302	lncRNA	-0.730752	1	-2.55846	0.0249532	-3.48317	0.00102633
Down-regulated	ORN8L & CXCL4 + ORN8L	ENSG00000286796	ENSG00000286796	lncRNA	-0.780212	1	-4.11957	0.000757947	-8.87478	3.86565e-08
Down-regulated	ORN8L & CXCL4 + ORN8L	ENSG00000270020	ENSG00000270020	lncRNA	-0.879898	1	-3.56482	0.0139217	-3.9707	0.00533936
Down-regulated	ORN8L & CXCL4 + ORN8L	ENSG00000226137	BAIAP2-DT	lncRNA	-0.324045	1	-2.76911	2.13942e-07	-6.39692	1.75714e-25
Down-regulated	ORN8L & CXCL4 + ORN8L	ENSG00000289618	ENSG00000289618	lncRNA	-0.397589	1	-4.4903	0.00600361	-7.64918	0.000178181
Down-regulated	ORN8L & CXCL4 + ORN8L	ENSG00000272970	ENSG00000272970	lncRNA	-1.33127	1	-5.43106	0.0110054	-5.24495	0.0173467
Down-regulated	ORN8L & CXCL4 + ORN8L	ENSG00000237797	MACORIS	lncRNA	-0.224698	1	-2.73328	0.0336503	-5.84397	1.5342e-05
Down-regulated	ORN8L & CXCL4 + ORN8L	ENSG00000255240	ENSG00000255240	lncRNA	-1.30301	1	-6.90807	0.00210073	-6.72158	0.00255395
Down-regulated	ORN8L & CXCL4 + ORN8L	ENSG00000231170	PDK4-AS1	lncRNA	-0.22904	1	-4.20408	0.00815781	-6.03613	0.00200283
Down-regulated	ORN8L & CXCL4 + ORN8L	ENSG00000287367	ENSG00000287367	lncRNA	-1.47087	1	-4.98475	0.00062594	-4.00101	0.00756075
Down-regulated	ORN8L & CXCL4 + ORN8L	ENSG00000289353	ENSG00000289353	lncRNA	0.273648	1	-2.33758	0.0356725	-3.24133	0.000258316
Down-regulated	ORN8L & CXCL4 + ORN8L	ENSG00000253408	IKBKB-DT	lncRNA	-0.708653	1	-6.62692	0.000211402	-2.8526	0.0214078
Down-regulated	ORN8L & CXCL4 + ORN8L	ENSG00000246627	CACNA1C-AS1	lncRNA	-1.44922	1	-5.71191	0.0253168	-5.52804	0.0257554
Down-regulated	ORN8L & CXCL4 + ORN8L	ENSG00000240859	LINC03014	lncRNA	-0.517805	1	-2.3717	0.0281664	-3.30414	0.000146643
Down-regulated	ORN8L & CXCL4 + ORN8L	ENSG00000246859	STARD4-AS1	lncRNA	-0.887836	1	-3.17734	0.00435298	-2.46499	0.0179768
Down-regulated	ORN8L & CXCL4 + ORN8L	ENSG00000245105	A2M-AS1	lncRNA	-0.954766	1	-3.81242	0.000589996	-6.10423	1.72228e-07
Down-regulated	ORN8L & CXCL4 + ORN8L	ENSG00000237638	LINC02245	lncRNA	-0.915111	1	-3.91125	0.00051279	-3.81738	1.05392e-05
Down-regulated	ORN8L & CXCL4 + ORN8L	ENSG00000260086	ENSG00000260086	lncRNA	-0.499323	1	-2.26234	0.0344434	-3.07611	0.000591786
Down-regulated	ORN8L & CXCL4 + ORN8L	ENSG00000267296	CEBPA-DT	lncRNA	-0.327206	1	-2.90667	0.000346839	-6.35498	1.66051e-11
Down-regulated	ORN8L & CXCL4 + ORN8L	ENSG00000260052	ENSG00000260052	lncRNA	-0.780275	1	-3.85401	0.0403439	-5.67242	0.00743467
Down-regulated	ORN8L & CXCL4 + ORN8L	ENSG00000223834	ENSG00000223834	lncRNA	-1.49424	1	-5.49065	0.00112489	-7.32452	0.000284338
Down-regulated	ORN8L & CXCL4 + ORN8L	ENSG00000197180	ATP6AP1-DT	lncRNA	-0.567928	1	-2.02485	0.0171932	-3.02859	4.411e-05
Down-regulated	ORN8L & CXCL4 + ORN8L	ENSG00000289977	ENSG00000289977	lncRNA	-0.665856	1	-3.38033	0.0229745	-11.3031	6.35243e-14
Down-regulated	ORN8L & CXCL4 + ORN8L	ENSG00000174370	KCNJ5-AS1	lncRNA	-0.365392	1	-3.3348	3.7676e-08	-4.86502	5.70505e-13
Down-regulated	ORN8L & CXCL4 + ORN8L	ENSG00000273669	ENSG00000273669	lncRNA	-0.669779	1	-6.58371	1.80284e-08	-3.51471	8.85426e-05
Down-regulated	ORN8L & CXCL4 + ORN8L	ENSG00000267174	ENSG00000267174	lncRNA	-0.997445	1	-4.3575	0.045269	-4.7765	0.0180242
Down-regulated	ORN8L & CXCL4 + ORN8L	ENSG00000216863	LY86-AS1	lncRNA	-1.13193	1	-3.22947	0.0077647	-6.04528	1.97755e-05
Down-regulated	ORN8L & CXCL4 + ORN8L	ENSG00000254966	IGSF22-AS1	lncRNA	-1.78199	1	-4.83601	0.00319092	-7.45138	0.000140487
Down-regulated	ORN8L & CXCL4 + ORN8L	ENSG00000277954	ENSG00000277954	lncRNA	-1.37347	1	-5.65087	0.0456856	-5.46746	0.044293
Down-regulated	ORN8L & CXCL4 + ORN8L	ENSG00000284675	ENSG00000284675	lncRNA	-0.820151	1	-4.29846	0.0168744	-6.11829	0.00350565
Down-regulated	ORN8L & CXCL4 + ORN8L	ENSG00000288771	ENSG00000288771	lncRNA	-0.45545	1	-2.54319	0.00865693	-2.8909	0.00115105
Down-regulated	ORN8L & CXCL4 + ORN8L	ENSG00000278330	ENSG00000278330	lncRNA	-0.33703	1	-2.80666	2.62324e-05	-5.27969	1.26039e-13
Down-regulated	ORN8L & CXCL4 + ORN8L	ENSG00000254288	ENSG00000254288	lncRNA	-0.37153	1	-2.79405	0.0122244	-4.76782	2.98181e-05
Down-regulated	ORN8L & CXCL4 + ORN8L	ENSG00000272839	ENSG00000272839	lncRNA	0.520444	1	-4.3098	0.00879604	-3.08632	0.0393454
Down-regulated	ORN8L & CXCL4 + ORN8L	ENSG00000290866	OTOAP1	lncRNA	-2.9415	1	-6.42025	6.29852e-05	-5.98177	0.00024409
Down-regulated	ORN8L & CXCL4 + ORN8L	ENSG00000279833	ENSG00000279833	lncRNA	-0.587119	1	-4.15189	0.00210073	-5.02371	0.000199078
Down-regulated	ORN8L & CXCL4 + ORN8L	ENSG00000290958	ENSG00000290958	lncRNA	-0.866898	1	-5.71408	0.00739442	-5.52957	0.00896653
Down-regulated	ORN8L & CXCL4 + ORN8L	ENSG00000289351	ENSG00000289351	lncRNA	-2.03995	1	-4.28549	0.0255336	-4.40137	0.00930552
Down-regulated	ORN8L & CXCL4 + ORN8L	ENSG00000237310	LINC03011	lncRNA	-0.88908	1	-4.36326	0.00831057	-6.18305	0.00164174
Down-regulated	ORN8L & CXCL4 + ORN8L	ENSG00000287095	ENSG00000287095	lncRNA	-1.25277	1	-5.34176	0.0327465	-5.15838	0.0330743
Down-regulated	ORN8L & CXCL4 + ORN8L	ENSG00000290242	ENSG00000290242	lncRNA	-0.434886	1	-3.17318	0.00767877	-2.73141	0.0387805
Down-regulated	ORN8L & CXCL4 + ORN8L	ENSG00000261195	ENSG00000261195	lncRNA	-2.85855	1	-6.48366	0.0274985	-6.29785	0.0252801
Down-regulated	ORN8L & CXCL4 + ORN8L	ENSG00000254343	ENSG00000254343	lncRNA	-0.682552	1	-7.88494	3.12728e-06	-4.64848	0.000381392
Down-regulated	ORN8L & CXCL4 + ORN8L	ENSG00000288886	ENSG00000288886	lncRNA	-0.705704	1	-2.34805	0.0213753	-4.8415	5.69615e-06
Down-regulated	ORN8L & CXCL4 + ORN8L	ENSG00000271833	ENSG00000271833	lncRNA	-0.83688	1	-5.81731	0.0119119	-5.63304	0.013687
Down-regulated	ORN8L & CXCL4 + ORN8L	ENSG00000270049	ATP6V0D1-DT	lncRNA	-0.383864	1	-2.33806	0.0142627	-4.88064	4.29763e-07
Down-regulated	ORN8L & CXCL4 + ORN8L	ENSG00000288156	ENSG00000288156	lncRNA	-0.477488	1	-4.38124	2.82269e-09	-5.82633	4.12497e-14
Down-regulated	ORN8L & CXCL4 + ORN8L	ENSG00000273855	ENSG00000273855	lncRNA	-0.768198	1	-3.02456	0.00131969	-4.37902	2.74944e-06
Down-regulated	ORN8L & CXCL4 + ORN8L	ENSG00000233038	PTPRN2-AS1	lncRNA	-0.185408	1	-3.71707	0.000185138	-3.38764	0.00103769
Down-regulated	ORN8L & CXCL4 + ORN8L	ENSG00000290082	ENSG00000290082	lncRNA	-1.39365	1	-3.46434	0.0111	-6.6025	0.000225057
Down-regulated	ORN8L & CXCL4 + ORN8L	ENSG00000232354	VIPR1-AS1	lncRNA	-1.10763	1	-4.65089	0.00442574	-6.46564	0.000924666
Down-regulated	ORN8L & CXCL4 + ORN8L	ENSG00000249825	THBS4-AS1	lncRNA	-1.43598	1	-3.7427	0.00655982	-3.28814	0.0169696
Down-regulated	ORN8L & CXCL4 + ORN8L	ENSG00000258810	ENSG00000258810	lncRNA	-0.372412	1	-3.35843	2.5706e-05	-5.92235	2.02933e-10
Down-regulated	ORN8L & CXCL4 + ORN8L	ENSG00000274536	MIR223HG	lncRNA	-0.297185	1	-2.52102	0.00137731	-5.67066	2.27148e-14
Down-regulated	ORN8L & CXCL4 + ORN8L	ENSG00000254531	FLJ20021	lncRNA	-0.956578	1	-2.66341	0.0267305	-3.0088	0.00316735
Down-regulated	ORN8L & CXCL4 + ORN8L	ENSG00000205930	C21orf62-AS1	lncRNA	-0.508849	1	-4.13637	0.00420277	-5.4311	0.000401997
Down-regulated	ORN8L & CXCL4 + ORN8L	ENSG00000261218	ENSG00000261218	lncRNA	-0.259996	1	-3.78204	0.000568642	-5.37787	2.17731e-05
Down-regulated	ORN8L & CXCL4 + ORN8L	ENSG00000267480	LINC02979	lncRNA	-0.0436041	1	-4.41222	0.0064703	-3.99842	0.01015
Down-regulated	ORN8L & CXCL4 + ORN8L	ENSG00000273987	ENSG00000273987	lncRNA	-0.417868	1	-5.26188	0.0375376	-5.08001	0.0412093
Down-regulated	ORN8L & CXCL4 + ORN8L	ENSG00000262580	ENSG00000262580	lncRNA	-0.754816	1	-2.51468	0.000647117	-1.74063	0.027083
Down-regulated	ORN8L & CXCL4 + ORN8L	ENSG00000224307	LINC02975	lncRNA	-0.793437	1	-5.04462	2.76583e-08	-8.6274	1.8188e-17
Down-regulated	ORN8L & CXCL4 + ORN8L	ENSG00000232229	LINC00865	lncRNA	-0.836437	1	-6.34521	2.98543e-05	-4.99317	0.00052217
Down-regulated	ORN8L & CXCL4 + ORN8L	ENSG00000226125	LINC01907	lncRNA	-0.458423	1	-4.79319	3.19256e-05	-5.71831	9.59732e-06
Down-regulated	ORN8L & CXCL4 + ORN8L	ENSG00000261546	ENSG00000261546	lncRNA	-0.863909	1	-3.18371	0.00350155	-2.74208	0.0195439
Down-regulated	ORN8L & CXCL4 + ORN8L	ENSG00000229272	LINC03036	lncRNA	-1.37717	1	-4.76062	0.0303288	-6.57339	0.00768941
Down-regulated	ORN8L & CXCL4 + ORN8L	ENSG00000258168	ENSG00000258168	lncRNA	-1.24291	1	-4.54293	0.0125042	-7.70378	0.000397073
Down-regulated	ORN8L & CXCL4 + ORN8L	ENSG00000273145	ENSG00000273145	lncRNA	-0.835631	1	-3.92719	0.000854677	-3.85947	0.000795127
Down-regulated	ORN8L & CXCL4 + ORN8L	ENSG00000215039	CD27-AS1	lncRNA	-0.436804	1	-2.26086	0.00158414	-4.67848	4.15516e-11
Down-regulated	ORN8L & CXCL4 + ORN8L	ENSG00000223478	ZDHHC12-DT	lncRNA	-0.779304	1	-2.90895	0.00369219	-2.73277	0.00366352
Down-regulated	ORN8L & CXCL4 + ORN8L	ENSG00000226281	ENSG00000226281	lncRNA	-0.671297	1	-4.05928	2.52387e-06	-6.70352	1.42753e-10
Down-regulated	ORN8L & CXCL4 + ORN8L	ENSG00000286989	ENSG00000286989	lncRNA	-0.267041	1	-3.21074	0.00801599	-4.57991	0.000159357
Down-regulated	ORN8L & CXCL4 + ORN8L	ENSG00000244701	ENSG00000244701	lncRNA	0.0246052	1	-2.35335	0.0176106	-5.73537	2.32018e-06
Down-regulated	ORN8L & CXCL4 + ORN8L	ENSG00000275088	ENSG00000275088	lncRNA	-2.20597	1	-5.84714	0.00334498	-5.66454	0.00696516
Down-regulated	ORN8L & CXCL4 + ORN8L	ENSG00000269934	ENSG00000269934	lncRNA	-0.456712	1	-2.79466	0.00911399	-3.94822	0.000399255
Down-regulated	ORN8L & CXCL4 + ORN8L	ENSG00000237886	NALT1	lncRNA	-1.23861	1	-3.58848	0.00707314	-3.64727	0.00737709
Down-regulated	ORN8L & CXCL4 + ORN8L	ENSG00000261795	ENSG00000261795	lncRNA	0.221114	1	-3.52208	0.0263353	-6.15736	0.00154633
Down-regulated	ORN8L & CXCL4 + ORN8L	ENSG00000289082	ENSG00000289082	lncRNA	-0.664651	1	-2.81873	0.0315118	-5.48654	7.8061e-05
Down-regulated	ORN8L & CXCL4 + ORN8L	ENSG00000262097	LINC02185	lncRNA	0.45445	1	-2.96484	0.016019	-5.08214	2.3464e-06
Down-regulated	ORN8L & CXCL4 + ORN8L	ENSG00000271795	ENSG00000271795	lncRNA	-0.452922	1	-2.46689	0.0114877	-3.74324	4.20772e-05
Down-regulated	ORN8L & CXCL4 + ORN8L	ENSG00000284959	ENSG00000284959	lncRNA	-1.27602	1	-3.97428	0.0123613	-4.38817	0.00653061
Down-regulated	ORN8L & CXCL4 + ORN8L	ENSG00000178977	LINC00324	lncRNA	-0.304626	1	-1.90311	0.0183159	-2.77799	3.37547e-05
Down-regulated	ORN8L & CXCL4 + ORN8L	ENSG00000228427	ENSG00000228427	lncRNA	-0.27267	1	-2.03361	0.0195526	-2.92823	0.000168456
Down-regulated	ORN8L & CXCL4 + ORN8L	ENSG00000287265	ENSG00000287265	lncRNA	-0.96147	1	-2.67056	0.00996154	-2.74271	0.00319676
Down-regulated	ORN8L & CXCL4 + ORN8L	ENSG00000277386	ENSG00000277386	lncRNA	-1.91134	1	-4.5201	0.00886327	-6.33589	0.00145311
Down-regulated	ORN8L & CXCL4 + ORN8L	ENSG00000254054	ENSG00000254054	lncRNA	-0.29117	1	-3.78952	0.00155239	-5.61853	4.63999e-05
Down-regulated	ORN8L & CXCL4 + ORN8L	ENSG00000235437	LINC01278	lncRNA	-0.767708	1	-2.13895	0.00843456	-3.53979	2.16828e-06
Down-regulated	ORN8L & CXCL4 + ORN8L	ENSG00000272456	ENSG00000272456	lncRNA	-1.50183	1	-3.91888	0.0281664	-5.73848	0.00609818
Down-regulated	ORN8L & CXCL4 + ORN8L	ENSG00000272079	ENSG00000272079	lncRNA	0.476868	1	-3.8992	0.0288248	-5.72744	0.00663478
Down-regulated	ORN8L & CXCL4 + ORN8L	ENSG00000230138	LINC02812	lncRNA	-0.73072	1	-4.14487	0.000572363	-7.287	1.68774e-05
Down-regulated	ORN8L & CXCL4 + ORN8L	ENSG00000273297	ENSG00000273297	lncRNA	-2.38852	1	-7.93232	0.000622281	-7.74475	0.000761544
Down-regulated	ORN8L & CXCL4 + ORN8L	ENSG00000256706	ENSG00000256706	lncRNA	-0.813901	1	-3.73456	0.000509202	-3.06512	0.00309445
Down-regulated	ORN8L & CXCL4 + ORN8L	ENSG00000223768	LINC00205	lncRNA	-0.45091	1	-1.77871	0.0319678	-1.8029	0.0128497
Down-regulated	ORN8L & CXCL4 + ORN8L	ENSG00000256139	ENSG00000256139	lncRNA	-1.36984	1	-6.59736	0.000337412	-6.41086	0.000509128
Down-regulated	ORN8L & CXCL4 + ORN8L	ENSG00000288046	ENSG00000288046	lncRNA	0.0185474	1	-2.57846	0.0147591	-6.15757	7.68619e-07
Down-regulated	ORN8L & CXCL4 + ORN8L	ENSG00000276842	ENSG00000276842	lncRNA	-0.0688543	1	-4.86223	0.025942	-6.70152	0.00623538
Down-regulated	ORN8L & CXCL4 + ORN8L	ENSG00000215458	AATBC	lncRNA	-0.626198	1	-2.18591	0.0425944	-4.63872	2.52623e-08
Down-regulated	ORN8L & CXCL4 + ORN8L	ENSG00000254231	WWP1-AS1	lncRNA	-0.559426	1	-3.39662	0.00158766	-8.27313	1.05812e-10
Down-regulated	ORN8L & CXCL4 + ORN8L	ENSG00000180539	LINC02908	lncRNA	-0.636805	1	-3.35685	0.000115005	-6.57218	1.13751e-13
Down-regulated	ORN8L & CXCL4 + ORN8L	ENSG00000287252	ENSG00000287252	lncRNA	-1.01418	1	-5.30616	0.0042642	-7.11887	0.000917898
Down-regulated	ORN8L & CXCL4 + ORN8L	ENSG00000250397	ENSG00000250397	lncRNA	-1.92174	1	-2.90314	0.0157953	-4.75362	0.000212855
Down-regulated	ORN8L & CXCL4 + ORN8L	ENSG00000283213	ENSG00000283213	lncRNA	-1.46196	1	-4.61363	0.00660107	-3.81211	0.0184218
Down-regulated	ORN8L & CXCL4 + ORN8L	ENSG00000260581	ENSG00000260581	lncRNA	-0.676965	1	-4.27802	0.0255552	-6.09388	0.00452273
Down-regulated	ORN8L & CXCL4 + ORN8L	ENSG00000247903	ENSG00000247903	lncRNA	-0.0914019	1	-2.64569	0.0193317	-2.78598	0.00998345
Down-regulated	ORN8L & CXCL4 + ORN8L	ENSG00000273033	LINC02035	lncRNA	-0.638434	1	-4.15182	6.5719e-06	-5.12368	3.17494e-08
Down-regulated	ORN8L & CXCL4 + ORN8L	ENSG00000279141	LINC01451	lncRNA	-1.21474	1	-2.91	0.0388981	-4.95979	0.000998536
Down-regulated	ORN8L & CXCL4 + ORN8L	ENSG00000272316	ENSG00000272316	lncRNA	0.228153	1	-2.9244	0.0201641	-2.6965	0.0237611
Down-regulated	ORN8L & CXCL4 + ORN8L	ENSG00000275120	ENSG00000275120	lncRNA	-0.781352	1	-4.41171	7.76565e-05	-3.68512	0.000450437
Down-regulated	ORN8L & CXCL4 + ORN8L	ENSG00000288944	ENSG00000288944	lncRNA	-2.96612	1	-6.29356	0.0392532	-6.1081	0.035198
Down-regulated	ORN8L & CXCL4 + ORN8L	ENSG00000291099	ENSG00000291099	lncRNA	-0.205978	1	-3.11652	0.0235365	-5.54313	8.25028e-05
Down-regulated	ORN8L & CXCL4 + ORN8L	ENSG00000272097	TMEM14B-DT	lncRNA	-0.662194	1	-2.88258	0.040802	-3.88921	0.00466119
Down-regulated	ORN8L & CXCL4 + ORN8L	ENSG00000267751	BSG-AS1	lncRNA	-0.024361	1	-2.56393	0.00932225	-6.528	4.50739e-08
Down-regulated	ORN8L & CXCL4 + ORN8L	ENSG00000243810	CFAP61-AS1	lncRNA	-0.747542	1	-3.77877	0.00210073	-6.91404	4.96087e-05
Down-regulated	ORN8L & CXCL4 + ORN8L	ENSG00000272692	ENSG00000272692	lncRNA	0.19218	1	-3.09877	0.0366951	-3.59008	0.0123558
Down-regulated	ORN8L & CXCL4 + ORN8L	ENSG00000256576	LINC02361	lncRNA	-0.658844	1	-2.30427	0.015092	-2.93513	0.000773865
Down-regulated	ORN8L & CXCL4 + ORN8L	ENSG00000255422	ENSG00000255422	lncRNA	-0.823777	1	-3.03114	8.2398e-05	-5.44437	4.64537e-09
Down-regulated	ORN8L & CXCL4 + ORN8L	ENSG00000232533	FAM131B-AS2	lncRNA	-0.273435	1	-2.12804	0.0049794	-1.79573	0.014338
Down-regulated	ORN8L & CXCL4 + ORN8L	ENSG00000223749	MIR503HG	lncRNA	-0.00683266	1	-2.2976	0.0181653	-2.12385	0.0215342
Down-regulated	ORN8L & CXCL4 + ORN8L	ENSG00000213373	LINC00671	lncRNA	-0.213151	1	-6.71968	0.00225544	-3.48864	0.0490414
Down-regulated	ORN8L & CXCL4 + ORN8L	ENSG00000287978	ENSG00000287978	lncRNA	-0.433243	1	-3.00286	0.0170116	-3.0837	0.00758945
Down-regulated	ORN8L & CXCL4 + ORN8L	ENSG00000271952	LINC01954	lncRNA	-0.341084	1	-5.57509	0.0203103	-5.39109	0.0227463
Down-regulated	ORN8L & CXCL4 + ORN8L	ENSG00000226816	ENSG00000226816	lncRNA	0.0509338	1	-2.25051	0.0307488	-3.118	0.000651255
Down-regulated	ORN8L	ENSG00000284430	ENSG00000284430	lncRNA	-2.43254	1	-4.89466	0.0346367	-4.71344	0.0521151
Down-regulated	ORN8L	ENSG00000251580	LINC02482	lncRNA	-0.602509	1	-2.73134	0.0231468	-2.28988	0.0777583
Down-regulated	ORN8L	ENSG00000251364	SYT9-AS1	lncRNA	-0.264359	1	-2.29523	0.00527353	-0.382771	1
Down-regulated	ORN8L	ENSG00000257681	ENSG00000257681	lncRNA	-0.216789	1	-5.06459	0.0427446	-2.65822	0.274777
Down-regulated	ORN8L	ENSG00000291122	CASTOR3P	lncRNA	0.157434	1	-2.75119	0.01291	-1.6488	0.162263
Down-regulated	ORN8L	ENSG00000235072	ARNILA	lncRNA	0.312015	1	-5.03144	0.0482037	-1.7887	0.56106
Down-regulated	ORN8L	ENSG00000229162	RUNX3-AS1	lncRNA	0.0309548	1	-6.03754	0.00940901	3.00497	0.00771725
Down-regulated	ORN8L	ENSG00000224995	LINC01526	lncRNA	-1.63696	1	-6.20624	0.0113415	-2.94756	0.142024
Down-regulated	ORN8L	ENSG00000289029	ENSG00000289029	lncRNA	-3.75433	1	-6.23298	0.00777151	0.531539	1
Down-regulated	ORN8L	ENSG00000223891	OSER1-DT	lncRNA	-0.789703	1	-2.70489	0.0174082	-1.96065	0.0759743
Down-regulated	ORN8L	ENSG00000269386	RAB11B-AS1	lncRNA	-0.810285	1	-2.21016	0.0264838	-0.348382	1
Down-regulated	ORN8L	ENSG00000287623	ENSG00000287623	lncRNA	-4.21045	1	-6.25298	0.011289	-2.2809	0.394362
Down-regulated	ORN8L	ENSG00000290812	ENSG00000290812	lncRNA	-0.148727	1	-5.08524	0.0251031	-1.31623	0.772136
Down-regulated	ORN8L	ENSG00000261656	BEAN1-AS1	lncRNA	-1.52781	1	-5.15604	0.03561	-2.74979	0.22624
Down-regulated	ORN8L	ENSG00000255050	ENSG00000255050	lncRNA	-1.10574	1	-4.04678	0.0141046	-2.27113	0.158319
Down-regulated	ORN8L	ENSG00000277763	ENSG00000277763	lncRNA	-0.760152	1	-7.0868	0.00148459	-1.93157	0.475871
Down-regulated	ORN8L	ENSG00000205056	LINC02397	lncRNA	-0.687089	1	-4.8839	0.0065871	-2.17375	0.216434
Down-regulated	ORN8L	ENSG00000278607	ENSG00000278607	lncRNA	-1.20871	1	-4.75916	0.00115074	-2.34481	0.22624
Down-regulated	ORN8L	ENSG00000224376	ENSG00000224376	lncRNA	-1.02166	1	-7.53261	2.51539e-06	-1.62516	0.178838
Down-regulated	ORN8L	ENSG00000226791	LINC02611	lncRNA	-1.2163	1	-5.59443	2.26405e-08	-1.4822	0.327044
Down-regulated	ORN8L	ENSG00000287431	RENO1	lncRNA	-0.498978	1	-3.57887	0.00997438	-1.92895	0.19078
Down-regulated	ORN8L	ENSG00000259065	MIDEAS-AS1	lncRNA	-0.908871	1	-6.0676	0.0063535	-2.29017	0.205366
Down-regulated	ORN8L	ENSG00000260868	LINC01960	lncRNA	-0.95679	1	-5.53845	0.0178179	-0.105243	1
Down-regulated	ORN8L	ENSG00000228013	IL6R-AS1	lncRNA	-1.14989	1	-2.73363	0.0367019	-1.18534	0.587167
Down-regulated	ORN8L	ENSG00000287574	ENSG00000287574	lncRNA	-0.634909	1	-2.99384	0.019522	-1.04101	0.734324
Down-regulated	ORN8L	ENSG00000259704	ENSG00000259704	lncRNA	-0.765429	1	-4.28682	0.017264	-2.51816	0.143757
Down-regulated	ORN8L	ENSG00000291188	ENSG00000291188	lncRNA	-7.14357	1	-6.97169	0.00351759	-1.10953	0.987856
Down-regulated	ORN8L	ENSG00000286656	ENSG00000286656	lncRNA	-0.645143	1	-3.3076	0.0272032	-1.72573	0.334041
Down-regulated	ORN8L	ENSG00000254367	ENSG00000254367	lncRNA	-0.589684	1	-4.04486	0.0389056	-2.80631	0.145994
Down-regulated	ORN8L	ENSG00000234869	LINC02925	lncRNA	-0.627918	1	-3.4424	0.00782673	-0.416172	1
Down-regulated	ORN8L	ENSG00000236901	MIR600HG	lncRNA	-0.366738	1	-2.73995	0.0118333	-1.3516	0.293331
Down-regulated	ORN8L	ENSG00000253773	CFAP418-AS1	lncRNA	-0.822528	1	-3.61759	0.0117612	-1.66617	0.280263
Down-regulated	ORN8L	ENSG00000238260	ENSG00000238260	lncRNA	0.332626	1	-3.19684	0.0358119	-2.0932	0.196317
Down-regulated	ORN8L	ENSG00000272734	ADIRF-AS1	lncRNA	-0.603828	1	-1.87848	0.042462	-1.44604	0.13279
Down-regulated	ORN8L	ENSG00000206417	H1-10-AS1	lncRNA	-0.285695	1	-2.90452	0.0454497	0.919903	0.722173
Down-regulated	ORN8L	ENSG00000270605	ENSG00000270605	lncRNA	-0.179134	1	-2.62747	0.04104	-2.29888	0.0816418
Down-regulated	ORN8L	ENSG00000289080	ENSG00000289080	lncRNA	-1.12479	1	-6.34461	0.0121841	-2.55716	0.275002
Down-regulated	ORN8L	ENSG00000266835	GAPLINC	lncRNA	-1.78258	1	-3.94286	0.0174503	-1.86774	0.296313
Down-regulated	ORN8L	ENSG00000237248	LINC00987	lncRNA	-3.15889	1	-7.87544	0.00158029	-4.13001	0.0515985
Down-regulated	ORN8L	ENSG00000226453	LINC02542	lncRNA	-1.89178	1	-3.7277	0.0449581	-1.5006	0.578685
Down-regulated	ORN8L	ENSG00000267309	ZNF566-AS1	lncRNA	0.219659	1	-3.71143	0.0487475	-1.58647	0.611108
Down-regulated	ORN8L	ENSG00000230587	LINC02580	lncRNA	-1.15276	1	-5.74277	0.0144867	-3.34045	0.0896235
Down-regulated	CXCL4 + ORN8L	ENSG00000261798	ENSG00000261798	lncRNA	-0.405069	1	-2.96074	0.0887008	-3.85969	0.0140945
Down-regulated	CXCL4 + ORN8L	ENSG00000291038	ENSG00000291038	lncRNA	0.404509	1	-1.70436	0.682638	-6.15618	0.00998326
Down-regulated	CXCL4 + ORN8L	ENSG00000286757	ENSG00000286757	lncRNA	0.259557	1	-1.62785	0.667678	-3.67778	0.0463495
Down-regulated	CXCL4 + ORN8L	ENSG00000259250	ENSG00000259250	lncRNA	0.199192	1	-1.07265	0.681305	-2.36217	0.0226286
Down-regulated	CXCL4 + ORN8L	ENSG00000262155	LINC02175	lncRNA	-0.401657	1	-1.54301	0.436218	-2.81677	0.0261259
Down-regulated	CXCL4 + ORN8L	ENSG00000286646	MAP3K5-AS2	lncRNA	-0.157526	1	-1.15706	0.369412	-1.80389	0.0180992
Down-regulated	CXCL4 + ORN8L	ENSG00000232093	DCST1-AS1	lncRNA	0.0541891	1	-2.13655	0.0721087	-5.25997	5.38324e-05
Down-regulated	CXCL4 + ORN8L	ENSG00000288044	ENSG00000288044	lncRNA	-0.874142	1	-1.4266	0.353562	-2.19262	0.0439596
Down-regulated	CXCL4 + ORN8L	ENSG00000225465	RFPL1S	lncRNA	-0.129494	1	-1.32594	0.46471	-4.964	2.82962e-05
Down-regulated	CXCL4 + ORN8L	ENSG00000268947	ENSG00000268947	lncRNA	-0.376077	1	-1.19477	0.676814	-2.36402	0.0230861
Down-regulated	CXCL4 + ORN8L	ENSG00000250802	ZBED3-AS1	lncRNA	-0.705677	1	-2.769	0.0500286	-4.80916	0.000180919
Down-regulated	CXCL4 + ORN8L	ENSG00000271270	TMCC1-DT	lncRNA	0.62049	1	-0.132282	1	-2.72314	0.0156381
Down-regulated	CXCL4 + ORN8L	ENSG00000245667	ENSG00000245667	lncRNA	0.386744	1	-0.298451	1	-3.37175	0.0134942
Down-regulated	CXCL4 + ORN8L	ENSG00000267169	ADGRL1-AS1	lncRNA	-0.49612	1	-0.855764	0.676814	-1.54539	0.0377394
Down-regulated	CXCL4 + ORN8L	ENSG00000226167	AP4B1-AS1	lncRNA	0.0967536	1	-0.820001	0.94261	-2.71313	0.0104784
Down-regulated	CXCL4 + ORN8L	ENSG00000291132	ENSG00000291132	lncRNA	-2.44125	1	-1.69205	0.386993	-6.14844	0.0012159
Down-regulated	CXCL4 + ORN8L	ENSG00000273007	ENSG00000273007	lncRNA	-1.27523	1	-2.49996	0.15762	-6.04447	0.00231949
Down-regulated	CXCL4 + ORN8L	ENSG00000291129	PPIEL	lncRNA	-0.361353	1	-0.931452	0.650424	-1.94671	0.009785
Down-regulated	CXCL4 + ORN8L	ENSG00000291104	BTN2A3P	lncRNA	0.18373	1	-0.314582	1	-1.78014	0.0383789
Down-regulated	CXCL4 + ORN8L	ENSG00000229980	TOB1-AS1	lncRNA	-1.2784	1	-1.49077	0.500741	-3.34929	0.0207615
Down-regulated	CXCL4 + ORN8L	ENSG00000267058	ENSG00000267058	lncRNA	-0.982336	1	-1.32405	0.55153	-2.69261	0.0271978
Down-regulated	CXCL4 + ORN8L	ENSG00000228162	ENSG00000228162	lncRNA	-0.613208	1	-2.12314	0.443522	-5.27914	0.0223095
Down-regulated	CXCL4 + ORN8L	ENSG00000196366	C9orf163	lncRNA	0.452147	1	-1.58794	0.767167	-5.10825	0.0367385
Down-regulated	CXCL4 + ORN8L	ENSG00000182912	TSPEAR-AS2	lncRNA	-3.05423	1	-1.78837	0.519569	-5.84544	0.00376013
Down-regulated	CXCL4 + ORN8L	ENSG00000234177	LINC01114	lncRNA	0.144429	1	-1.03914	1	-2.94373	0.0492561
Down-regulated	CXCL4 + ORN8L	ENSG00000181908	LINC02724	lncRNA	-0.713899	1	-1.1314	0.676814	-5.20668	1.83019e-05
Down-regulated	CXCL4 + ORN8L	ENSG00000233672	RNASEH2B-AS1	lncRNA	-0.860681	1	-1.65177	0.528239	-2.89402	0.0444289
Down-regulated	CXCL4 + ORN8L	ENSG00000196951	SCOC-AS1	lncRNA	-0.081292	1	-1.24007	0.515443	-3.3549	0.000321696
Down-regulated	CXCL4 + ORN8L	ENSG00000228397	LINC01635	lncRNA	-0.663297	1	-3.27634	0.200601	-5.10095	0.0446601
Down-regulated	CXCL4 + ORN8L	ENSG00000254827	SLC22A18AS	lncRNA	-0.924047	1	-2.20534	0.0759435	-3.50423	0.00350186
Down-regulated	CXCL4 + ORN8L	ENSG00000277851	LINC02391	lncRNA	0.155175	1	-1.99143	0.210899	-3.70155	0.00547458
Down-regulated	CXCL4 + ORN8L	ENSG00000261879	ZNF594-DT	lncRNA	-1.59983	1	-2.45659	0.0566477	-4.99843	0.000205679
Down-regulated	CXCL4 + ORN8L	ENSG00000259307	PLCB2-AS1	lncRNA	-0.536625	1	-2.65072	0.105957	-6.46284	0.000808723
Down-regulated	CXCL4 + ORN8L	ENSG00000262185	LINC02861	lncRNA	-0.609721	1	-1.36056	0.62483	-2.93782	0.0416251
Down-regulated	CXCL4 + ORN8L	ENSG00000233610	LINC00462	lncRNA	0.659832	1	0.487268	1	-5.04905	0.025008
Down-regulated	CXCL4 + ORN8L	ENSG00000289135	ENSG00000289135	lncRNA	-0.377314	1	-2.46183	0.0818256	-3.52744	0.00412651
Down-regulated	CXCL4 + ORN8L	ENSG00000262061	RPH3AL-AS1	lncRNA	-1.1128	1	-0.527942	1	-7.56377	8.27918e-06
Down-regulated	CXCL4 + ORN8L	ENSG00000279968	CCDC28A-AS1	lncRNA	0.339352	1	-0.885431	1	-3.26953	0.0460862
Down-regulated	CXCL4 + ORN8L	ENSG00000254419	ENSG00000254419	lncRNA	-0.415234	1	-1.05879	0.729283	-2.60172	0.0215648
Down-regulated	CXCL4 + ORN8L	ENSG00000227039	ITGB2-AS1	lncRNA	-0.127136	1	0.42665	1	-3.20586	1.42793e-07
Down-regulated	CXCL4 + ORN8L	ENSG00000273486	ENSG00000273486	lncRNA	0.100871	1	-1.17903	0.561243	-3.89686	4.37365e-05
Down-regulated	CXCL4 + ORN8L	ENSG00000277744	ENSG00000277744	lncRNA	-2.00068	1	-2.52966	0.296684	-5.156	0.0285753
Down-regulated	CXCL4 + ORN8L	ENSG00000230526	ENSG00000230526	lncRNA	-0.741316	1	-2.49489	0.131461	-4.2173	0.00488474
Down-regulated	CXCL4 + ORN8L	ENSG00000237950	LINC02918	lncRNA	0.49814	1	-0.726018	1	-2.17762	0.0361149
Down-regulated	CXCL4 + ORN8L	ENSG00000250948	ENSG00000250948	lncRNA	-0.327957	1	-1.99166	0.542775	-5.13036	0.0192944
Down-regulated	CXCL4 + ORN8L	ENSG00000231113	LINC02976	lncRNA	-0.427184	1	-1.67857	0.214319	-4.37327	1.0276e-06
Down-regulated	CXCL4 + ORN8L	ENSG00000287991	ENSG00000287991	lncRNA	-0.273728	1	-1.61858	0.676814	-3.6737	0.0481375
Down-regulated	CXCL4 + ORN8L	ENSG00000257595	LINC02356	lncRNA	-1.79364	1	-3.15825	0.1679	-4.9747	0.033897
Down-regulated	CXCL4 + ORN8L	ENSG00000290418	TPTEP1	lncRNA	0.0208552	1	-0.278552	1	-2.02866	0.0389683
Down-regulated	CXCL4 + ORN8L	ENSG00000286288	ENSG00000286288	lncRNA	-0.0904775	1	-0.0764595	1	-2.04936	0.0442585
Down-regulated	CXCL4 + ORN8L	ENSG00000272849	ENSG00000272849	lncRNA	0.0221878	1	-0.795949	0.94261	-2.26889	0.00628039
Down-regulated	CXCL4 + ORN8L	ENSG00000286835	ENSG00000286835	lncRNA	-0.125086	1	-2.43671	0.0611065	-2.51711	0.0297361
Down-regulated	CXCL4 + ORN8L	ENSG00000230148	HOXB-AS1	lncRNA	0.13665	1	-1.60613	0.625247	-4.0605	0.00118181
Down-regulated	CXCL4 + ORN8L	ENSG00000173811	CCDC13-AS1	lncRNA	0.259352	1	-1.23993	0.811843	-3.34084	0.017889
Down-regulated	CXCL4 + ORN8L	ENSG00000274929	ENSG00000274929	lncRNA	-0.415769	1	-1.60406	0.328365	-4.81565	0.000178677
Down-regulated	CXCL4 + ORN8L	ENSG00000230487	PSMG3-AS1	lncRNA	-0.591745	1	-1.25644	0.322648	-2.07591	0.00744068
Down-regulated	CXCL4 + ORN8L	ENSG00000254815	LMNTD2-AS1	lncRNA	-0.64634	1	-2.75073	0.102023	-4.02543	0.00642285
Down-regulated	CXCL4 + ORN8L	ENSG00000236914	LINC01852	lncRNA	-0.0891947	1	-1.48047	0.436218	-4.00503	0.000560156
Down-regulated	CXCL4 + ORN8L	ENSG00000280560	LINC01374	lncRNA	-0.662922	1	-3.38312	0.0878184	-6.00725	0.00815981
Down-regulated	CXCL4 + ORN8L	ENSG00000261226	ENSG00000261226	lncRNA	-1.04253	1	-1.07113	1	-5.13039	0.019391
Down-regulated	CXCL4 + ORN8L	ENSG00000290854	ENSG00000290854	lncRNA	-0.636821	1	-2.40434	0.0501654	-2.1752	0.0467332
Down-regulated	CXCL4 + ORN8L	ENSG00000166770	ZNF667-AS1	lncRNA	-0.257985	1	-1.10275	0.795059	-2.81165	0.0272478
Down-regulated	CXCL4 + ORN8L	ENSG00000256742	KDM2B-DT	lncRNA	-0.267449	1	0.039366	1	-2.50165	0.0386333
Down-regulated	CXCL4 + ORN8L	ENSG00000248714	ZNF652-AS1	lncRNA	0.764422	1	-2.44115	0.0607226	-4.50607	0.00123537
Down-regulated	CXCL4 + ORN8L	ENSG00000226445	THBS2-AS1	lncRNA	-0.259412	1	-1.83793	0.125579	-3.47714	0.000450005
Down-regulated	CXCL4 + ORN8L	ENSG00000277938	ENSG00000277938	lncRNA	-0.42875	1	-0.910341	0.956724	-3.07454	0.0242666
Down-regulated	CXCL4 + ORN8L	ENSG00000247134	ENSG00000247134	lncRNA	-0.594886	1	-1.52127	0.284753	-2.75875	0.00215962
Down-regulated	CXCL4 + ORN8L	ENSG00000289047	ENSG00000289047	lncRNA	0.0878841	1	-1.2595	0.11681	-2.91475	1.90034e-06
Down-regulated	CXCL4 + ORN8L	ENSG00000235027	PRADX	lncRNA	-1.464	1	-1.90746	0.136639	-3.23344	0.00406082
Down-regulated	CXCL4 + ORN8L	ENSG00000255284	GATD1-DT	lncRNA	-0.397989	1	-1.36849	0.551037	-2.2348	0.0284602
Down-regulated	CXCL4 + ORN8L	ENSG00000236682	MAP3K2-DT	lncRNA	0.0835654	1	-1.56279	0.27231	-3.49652	0.000241833
Down-regulated	CXCL4 + ORN8L	ENSG00000281501	SEPSECS-AS1	lncRNA	0.0765077	1	-1.35766	0.399789	-2.42497	0.00638446
Down-regulated	CXCL4 + ORN8L	ENSG00000286118	ENSG00000286118	lncRNA	-0.846576	1	-1.95168	0.450312	-5.10038	0.0256372
Down-regulated	CXCL4 + ORN8L	ENSG00000251432	LINC02615	lncRNA	-2.17369	1	-1.81146	0.314546	-3.03844	0.030921
Down-regulated	CXCL4 + ORN8L	ENSG00000247796	MOCS2-DT	lncRNA	-0.238101	1	-0.761036	1	-3.91074	0.00342115
Down-regulated	CXCL4 + ORN8L	ENSG00000291141	EMBP1	lncRNA	-0.113467	1	0.174146	1	-3.28531	0.000896171
Down-regulated	CXCL4 + ORN8L	ENSG00000259717	LINC00677	lncRNA	-1.35375	1	-1.84497	0.239914	-2.65988	0.0139398
Down-regulated	CXCL4 + ORN8L	ENSG00000259768	ZFHX3-AS1	lncRNA	-0.171308	1	-1.67982	0.119184	-2.79446	0.000584317
Down-regulated	CXCL4 + ORN8L	ENSG00000287385	ENSG00000287385	lncRNA	-0.111488	1	-3.03236	0.0854248	-6.16213	0.00154124
Down-regulated	CXCL4 + ORN8L	ENSG00000247271	ZBED5-AS1	lncRNA	0.380056	1	-0.518695	0.95215	-1.75331	0.00411716
Down-regulated	CXCL4 + ORN8L	ENSG00000255857	PXN-AS1	lncRNA	-0.0777041	1	-1.46375	0.314452	-2.02793	0.0310174
Down-regulated	CXCL4 + ORN8L	ENSG00000183154	ENSG00000183154	lncRNA	-0.122472	1	-2.00216	0.0979236	-3.18637	0.000629988
Down-regulated	CXCL4 + ORN8L	ENSG00000286326	ENSG00000286326	lncRNA	-0.472194	1	-2.3694	0.430161	-5.00803	0.0483883
Down-regulated	CXCL4 + ORN8L	ENSG00000235890	TSPEAR-AS1	lncRNA	-1.79533	1	-2.39339	0.217744	-6.44141	0.00157144
Down-regulated	CXCL4 + ORN8L	ENSG00000272279	ENSG00000272279	lncRNA	-0.70339	1	-2.80684	0.109709	-6.31778	0.00222691
Down-regulated	CXCL4 + ORN8L	ENSG00000290427	ENSG00000290427	lncRNA	0.06433	1	-2.17482	0.109891	-3.23366	0.000435323
Down-regulated	CXCL4 + ORN8L	ENSG00000249494	DMXL1-DT	lncRNA	-0.980644	1	-2.90087	0.108566	-5.52864	0.00901028
Down-regulated	CXCL4 + ORN8L	ENSG00000259583	ALDH1A3-AS1	lncRNA	-0.46815	1	-1.6839	0.23728	-3.55421	0.00214833
Down-regulated	CXCL4 + ORN8L	ENSG00000291175	ENSG00000291175	lncRNA	-0.584889	1	-2.05318	0.0663904	-2.32909	0.026849
Down-regulated	CXCL4 + ORN8L	ENSG00000285331	ENSG00000285331	lncRNA	-0.0198583	1	-0.767136	0.957035	-2.05575	0.0411643
Down-regulated	CXCL4 + ORN8L	ENSG00000255468	B4GAT1-DT	lncRNA	-0.237686	1	-2.36167	0.296471	-4.99647	0.0250048
Down-regulated	CXCL4 + ORN8L	ENSG00000230730	ENSG00000230730	lncRNA	-0.603016	1	-2.46185	0.0648627	-2.76558	0.0105196
Down-regulated	CXCL4 + ORN8L	ENSG00000230113	ENSG00000230113	lncRNA	0.144485	1	0.170066	1	-3.81075	2.58704e-05
Down-regulated	CXCL4 + ORN8L	ENSG00000229153	EPHA1-AS1	lncRNA	-0.547144	1	-1.81296	0.428475	-2.44005	0.0220582
Down-regulated	CXCL4 + ORN8L	ENSG00000288937	ENSG00000288937	lncRNA	-0.589655	1	-1.64642	0.508257	-3.20957	0.0326345
Down-regulated	CXCL4 + ORN8L	ENSG00000286507	ENSG00000286507	lncRNA	-0.892296	1	-1.62106	0.495236	-3.55349	0.00855036
Down-regulated	CXCL4 + ORN8L	ENSG00000248932	COPB2-DT	lncRNA	-0.662509	1	-1.24014	0.442242	-1.90042	0.0345433
Down-regulated	CXCL4 + ORN8L	ENSG00000236403	ENSG00000236403	lncRNA	-0.648525	1	-1.97755	0.347368	-7.2063	0.000118449
Down-regulated	CXCL4 + ORN8L	ENSG00000228801	PCMTD1-DT	lncRNA	-0.360896	1	-1.21478	0.503172	-1.98439	0.0392077
Down-regulated	CXCL4 + ORN8L	ENSG00000228709	LINC02575	lncRNA	-0.407932	1	-0.996398	0.911641	-4.22365	0.00163854
Down-regulated	CXCL4 + ORN8L	ENSG00000288743	ENSG00000288743	lncRNA	-0.439836	1	-0.869851	0.94261	-2.55275	0.0365474
Down-regulated	CXCL4 + ORN8L	ENSG00000262877	ENSG00000262877	lncRNA	-0.676251	1	-2.02457	0.34602	-2.88532	0.0147084
Down-regulated	CXCL4 + ORN8L	ENSG00000291300	PRSS30P	lncRNA	-0.377389	1	-1.60897	0.732874	-5.65962	0.0154866
Down-regulated	CXCL4 + ORN8L	ENSG00000254860	TMEM9B-AS1	lncRNA	-0.231019	1	-1.4443	0.225578	-1.79572	0.0497613
Down-regulated	CXCL4 + ORN8L	ENSG00000268288	ENSG00000268288	lncRNA	0.34181	1	-1.65839	0.676814	-4.7942	0.0440912
Down-regulated	CXCL4 + ORN8L	ENSG00000278214	LINC02139	lncRNA	-0.38755	1	-2.98558	0.23343	-5.61101	0.0263246
Down-regulated	CXCL4 + ORN8L	ENSG00000234699	ENSG00000234699	lncRNA	0.214285	1	-0.744702	1	-5.51946	0.00672734
Down-regulated	CXCL4 + ORN8L	ENSG00000288856	ENSG00000288856	lncRNA	-0.664659	1	-1.90669	0.676814	-5.03563	0.0394143
Down-regulated	CXCL4 + ORN8L	ENSG00000287115	LINC02993	lncRNA	-0.546577	1	-1.08927	0.676814	-2.24587	0.00778487
Down-regulated	CXCL4 + ORN8L	ENSG00000286931	ENSG00000286931	lncRNA	-0.648274	1	-2.26849	0.115152	-6.53959	0.000180919
Down-regulated	CXCL4 + ORN8L	ENSG00000285533	RELA-DT	lncRNA	-0.138217	1	-1.23379	0.488112	-2.53428	0.00510108
Down-regulated	CXCL4 + ORN8L	ENSG00000236842	ENSG00000236842	lncRNA	-0.537171	1	-1.61719	0.621706	-5.678	0.0042739
Down-regulated	CXCL4 + ORN8L	ENSG00000289018	ENSG00000289018	lncRNA	-1.16837	1	-2.6494	0.129767	-3.58166	0.0273513
Down-regulated	CXCL4 + ORN8L	ENSG00000277476	ENSG00000277476	lncRNA	-1.30286	1	-0.909555	0.94261	-3.6092	0.00423715
Down-regulated	CXCL4 + ORN8L	ENSG00000247240	UBL7-DT	lncRNA	-0.515081	1	-1.62718	0.141507	-2.27543	0.00917239
Down-regulated	CXCL4 + ORN8L	ENSG00000234506	LINC01506	lncRNA	-1.75339	1	-0.453463	1	-4.8229	0.00110878
Down-regulated	CXCL4 + ORN8L	ENSG00000234771	SLC25A25-AS1	lncRNA	0.0272352	1	-0.589072	1	-3.31838	1.87294e-05
Down-regulated	CXCL4 + ORN8L	ENSG00000265194	ENSG00000265194	lncRNA	0.0737947	1	-0.237693	1	-5.77996	0.00216934
Down-regulated	CXCL4 + ORN8L	ENSG00000234327	ZNF232-AS1	lncRNA	-0.247238	1	-0.537832	1	-2.28732	0.0261055
Down-regulated	CXCL4 + ORN8L	ENSG00000288586	ENSG00000288586	lncRNA	-0.464336	1	-2.95686	0.105824	-4.57422	0.0058459
Down-regulated	CXCL4 + ORN8L	ENSG00000280213	UCKL1-AS1	lncRNA	-0.807665	1	-0.481919	1	-2.86861	0.0156724
Down-regulated	CXCL4 + ORN8L	ENSG00000230838	LINC01614	lncRNA	0.801057	1	0.0886224	1	-5.92914	0.000246172
Down-regulated	CXCL4 + ORN8L	ENSG00000182165	TP53TG1	lncRNA	-0.139391	1	-1.65979	0.157928	-2.76119	0.00180051
Down-regulated	CXCL4 + ORN8L	ENSG00000258768	ENSG00000258768	lncRNA	-0.339364	1	-1.65442	0.388336	-4.21653	0.00414155
Down-regulated	CXCL4 + ORN8L	ENSG00000286416	ENSG00000286416	lncRNA	0.019297	1	-1.42291	0.352017	-2.23306	0.0259616
Down-regulated	CXCL4 + ORN8L	ENSG00000230337	EXOSC10-AS1	lncRNA	0.0395078	1	-0.231735	1	-3.36741	0.0417325
Down-regulated	CXCL4 + ORN8L	ENSG00000274659	LINC02371	lncRNA	-0.687075	1	-3.83245	0.0704986	-5.65164	0.015952
Down-regulated	CXCL4 + ORN8L	ENSG00000224794	ENSG00000224794	lncRNA	-0.611414	1	-3.04773	0.119087	-6.17548	0.00259916
Down-regulated	CXCL4 + ORN8L	ENSG00000176659	LINC02910	lncRNA	-0.638947	1	-2.62716	0.158963	-3.4974	0.0236597
Down-regulated	CXCL4 + ORN8L	ENSG00000251602	MTA1-DT	lncRNA	-0.8918	1	-1.8884	0.316607	-3.4788	0.0170911
Down-regulated	CXCL4 + ORN8L	ENSG00000286194	ENSG00000286194	lncRNA	0.387337	1	-0.215701	1	-3.77011	3.45778e-05
Down-regulated	CXCL4 + ORN8L	ENSG00000259959	ENSG00000259959	lncRNA	0.186742	1	-1.22872	0.752866	-5.01973	5.57686e-06
Down-regulated	CXCL4 + ORN8L	ENSG00000258733	LINC02328	lncRNA	-0.000254587	1	1.20866	0.676814	-3.1904	0.00941953
Down-regulated	CXCL4 + ORN8L	ENSG00000271868	ENSG00000271868	lncRNA	1.22204	1	0.482407	1	-3.60324	0.0428997
Down-regulated	CXCL4 + ORN8L	ENSG00000287091	ENSG00000287091	lncRNA	-0.265417	1	-1.54664	0.204026	-6.25309	8.35033e-09
Down-regulated	CXCL4 + ORN8L	ENSG00000273084	ENSG00000273084	lncRNA	-0.535391	1	-2.08846	0.160578	-3.31365	0.0158846
Down-regulated	CXCL4 + ORN8L	ENSG00000273485	ENSG00000273485	lncRNA	0.797532	1	-1.33495	0.676814	-3.58661	0.0269639
Down-regulated	CXCL4 + ORN8L	ENSG00000289917	ENSG00000289917	lncRNA	-1.35503	1	-1.30214	0.681539	-3.69646	0.00223939
Down-regulated	CXCL4 + ORN8L	ENSG00000232442	MHENCR	lncRNA	-0.277508	1	-1.06098	0.676814	-2.44237	0.00237303
Down-regulated	CXCL4 + ORN8L	ENSG00000262050	ENSG00000262050	lncRNA	0.185227	1	-1.93801	0.176942	-2.80261	0.0125864
Down-regulated	CXCL4 + ORN8L	ENSG00000232053	ENSG00000232053	lncRNA	-0.699962	1	-2.49552	0.220373	-3.49504	0.0140052
Down-regulated	CXCL4 + ORN8L	ENSG00000274461	LINC02930	lncRNA	0.780845	1	-1.22581	0.676814	-4.46228	6.32499e-05
Down-regulated	CXCL4 + ORN8L	ENSG00000287024	ENSG00000287024	lncRNA	-1.3672	1	-1.96637	0.676814	-5.09983	0.0450949
Down-regulated	CXCL4 + ORN8L	ENSG00000197568	HHLA3	lncRNA	-0.622808	1	-1.63429	0.261422	-2.1498	0.0400226
Down-regulated	CXCL4 + ORN8L	ENSG00000254812	ENSG00000254812	lncRNA	-2.04772	1	-1.67374	0.624851	-5.19517	0.0204191
Down-regulated	CXCL4 + ORN8L	ENSG00000239213	NCK1-DT	lncRNA	-0.175205	1	-1.07824	0.522805	-3.51298	2.14095e-05
Down-regulated	CXCL4 + ORN8L	ENSG00000248810	LINC02432	lncRNA	-0.426334	1	-0.95228	1	-2.66671	0.020199
Down-regulated	CXCL4 + ORN8L	ENSG00000212694	LINC01089	lncRNA	-0.340269	1	-1.17275	0.342231	-2.58656	2.46952e-05
Down-regulated	CXCL4 + ORN8L	ENSG00000291117	ENSG00000291117	lncRNA	-0.224502	1	-1.09954	0.370404	-1.73196	0.00598485
Down-regulated	CXCL4 + ORN8L	ENSG00000237424	FOXD2-AS1	lncRNA	-0.242912	1	-1.11163	0.774711	-2.29777	0.0423521
Down-regulated	CXCL4 + ORN8L	ENSG00000271781	ENSG00000271781	lncRNA	-1.09986	1	-0.268233	1	-3.38779	0.0347275
Down-regulated	CXCL4 + ORN8L	ENSG00000226674	TEX41	lncRNA	-0.308711	1	-0.00686896	1	-2.64377	0.0192829
Down-regulated	CXCL4 + ORN8L	ENSG00000254703	SENCR	lncRNA	-0.762544	1	-1.68814	0.135887	-3.22543	4.2095e-05
Down-regulated	CXCL4 + ORN8L	ENSG00000237476	LINC01637	lncRNA	-0.534502	1	-1.81261	0.109205	-2.71382	0.00281876
Down-regulated	CXCL4 + ORN8L	ENSG00000225234	TRAPPC12-AS1	lncRNA	-0.630361	1	-1.23264	0.573112	-2.7903	0.0207093
Down-regulated	CXCL4 + ORN8L	ENSG00000237877	LINC01473	lncRNA	-0.552893	1	-0.37197	1	-3.48174	0.0345762
Down-regulated	CXCL4 + ORN8L	ENSG00000287446	ENSG00000287446	lncRNA	-0.20833	1	-1.2196	0.869694	-5.5177	0.00552247
Down-regulated	CXCL4 + ORN8L	ENSG00000225194	LINC00092	lncRNA	-0.513534	1	-2.32123	0.256106	-4.76954	0.00426567
Down-regulated	CXCL4 + ORN8L	ENSG00000225138	SLC9A3-AS1	lncRNA	-0.322893	1	-0.745498	1	-2.27179	0.00464768
Down-regulated	CXCL4 + ORN8L	ENSG00000287825	ENSG00000287825	lncRNA	-0.584512	1	-1.71162	0.145248	-3.2133	0.000603143
Down-regulated	CXCL4 + ORN8L	ENSG00000267278	MAP3K14-AS1	lncRNA	0.0277254	1	-0.716756	1	-2.90398	0.00146727
Down-regulated	CXCL4 + ORN8L	ENSG00000225339	ENSG00000225339	lncRNA	-0.324644	1	-2.21214	0.243315	-2.98108	0.0463906
Down-regulated	CXCL4 + ORN8L	ENSG00000245937	SLC12A2-DT	lncRNA	0.138864	1	-0.0918161	1	-2.38051	0.00128128
Down-regulated	CXCL4 + ORN8L	ENSG00000262370	ENSG00000262370	lncRNA	-0.140857	1	-1.51236	0.12862	-2.71314	0.000132494
Down-regulated	CXCL4 + ORN8L	ENSG00000268686	ENSG00000268686	lncRNA	-0.761172	1	-1.36018	0.873281	-5.16988	0.02623
Down-regulated	CXCL4 + ORN8L	ENSG00000287126	ENSG00000287126	lncRNA	-0.453598	1	-1.77385	0.114053	-1.97721	0.0357557
Down-regulated	CXCL4 + ORN8L	ENSG00000290831	NSUN5P2	lncRNA	-0.749126	1	-2.07479	0.320119	-3.37613	0.0381047
Down-regulated	CXCL4 + ORN8L	ENSG00000177738	ANXA2R-OT1	lncRNA	-0.182141	1	-0.541659	0.94261	-1.38614	0.0418771
Down-regulated	CXCL4 + ORN8L	ENSG00000258867	HISLA	lncRNA	0.100601	1	-0.77035	1	-3.31555	0.00267786
Down-regulated	CXCL4 + ORN8L	ENSG00000250508	LINC02701	lncRNA	0.167513	1	-2.34899	0.328833	-5.76015	0.00019383
Down-regulated	CXCL4 + ORN8L	ENSG00000235770	LINC00607	lncRNA	0.432268	1	-0.402006	1	-3.93039	0.000128256
Down-regulated	CXCL4 + ORN8L	ENSG00000250131	AGA-DT	lncRNA	-0.449956	1	-2.01788	0.369412	-3.46076	0.0119108
Down-regulated	CXCL4 + ORN8L	ENSG00000258701	LINC00638	lncRNA	-1.30254	1	-1.23036	0.579692	-3.99161	0.000998986
Down-regulated	CXCL4 + ORN8L	ENSG00000224934	GOT1-DT	lncRNA	0.112107	1	-0.95207	0.827378	-2.51476	0.0053758
Down-regulated	CXCL4 + ORN8L	ENSG00000264456	ENSG00000264456	lncRNA	0.31567	1	-0.220173	1	-3.23467	1.15008e-05
Down-regulated	CXCL4 + ORN8L	ENSG00000270001	ENSG00000270001	lncRNA	-0.0658665	1	-1.27799	0.94261	-5.10062	0.0407281
Down-regulated	CXCL4 + ORN8L	ENSG00000177369	FLJ40194	lncRNA	0.555718	1	-1.68245	0.309177	-3.51838	0.00478136
Down-regulated	CXCL4 + ORN8L	ENSG00000228340	MIR646HG	lncRNA	-0.673264	1	-1.47584	0.390096	-2.57708	0.0080424
Down-regulated	CXCL4 + ORN8L	ENSG00000257135	ODC1-DT	lncRNA	-0.20261	1	-1.38823	0.331645	-2.8123	0.00137394
Down-regulated	CXCL4 + ORN8L	ENSG00000225177	NHSL1-AS1	lncRNA	-0.210661	1	-1.27918	0.461936	-3.93511	1.30958e-05
Down-regulated	CXCL4 + ORN8L	ENSG00000290091	ENSG00000290091	lncRNA	-0.61311	1	-1.20049	0.873281	-5.81826	0.00439994
Down-regulated	CXCL4 + ORN8L	ENSG00000269054	ZNF497-AS1	lncRNA	-1.1021	1	-2.06525	0.129457	-3.47234	0.00637113
Down-regulated	CXCL4 + ORN8L	ENSG00000239377	ZNF775-AS1	lncRNA	-0.828827	1	-1.20614	1	-5.46373	0.0167544
Down-regulated	CXCL4 + ORN8L	ENSG00000182257	PRR34	lncRNA	-0.416684	1	-1.86114	0.0948503	-2.93885	0.00481159
Down-regulated	CXCL4 + ORN8L	ENSG00000289053	ENSG00000289053	lncRNA	-0.13497	1	0.411966	1	-6.07459	3.96075e-07
Down-regulated	CXCL4 + ORN8L	ENSG00000272632	ENSG00000272632	lncRNA	-0.753828	1	-2.55524	0.122681	-6.37615	0.0014126
Down-regulated	CXCL4 + ORN8L	ENSG00000260773	ENSG00000260773	lncRNA	-0.685938	1	-1.27513	0.94261	-5.35565	0.0331435
Down-regulated	CXCL4 + ORN8L	ENSG00000248429	GASK1B-AS1	lncRNA	0.144236	1	-0.896789	0.536213	-3.41189	7.14475e-07
Down-regulated	CXCL4 + ORN8L	ENSG00000260077	ENSG00000260077	lncRNA	-0.641998	1	-1.0569	0.606566	-2.32024	0.00874131
Down-regulated	CXCL4 + ORN8L	ENSG00000232098	ZNF584-DT	lncRNA	-0.420616	1	-1.28807	0.333673	-1.95147	0.0169618
Down-regulated	CXCL4 + ORN8L	ENSG00000265778	ZNF516-AS1	lncRNA	-0.667552	1	-0.988328	0.881955	-4.13758	0.000485163
Down-regulated	CXCL4 + ORN8L	ENSG00000269815	ENSG00000269815	lncRNA	0.316622	1	-0.987063	0.941974	-2.7617	0.0460101
Down-regulated	CXCL4 + ORN8L	ENSG00000235078	ENSG00000235078	lncRNA	-0.7961	1	-2.13548	0.114933	-4.33532	0.00110437
Down-regulated	CXCL4 + ORN8L	ENSG00000225377	NRSN2-AS1	lncRNA	-0.374532	1	-0.231859	1	-2.32202	0.00697363
Down-regulated	CXCL4 + ORN8L	ENSG00000286330	ENSG00000286330	lncRNA	-0.499548	1	-3.5439	0.0864138	-6.15917	0.00681281
Down-regulated	CXCL4 + ORN8L	ENSG00000259881	ENSG00000259881	lncRNA	-1.47427	1	-3.22956	0.0792735	-3.63165	0.0409557
Down-regulated	CXCL4 + ORN8L	ENSG00000280734	LINC01232	lncRNA	-0.740028	1	-1.03642	0.676814	-2.44344	0.00404995
Down-regulated	CXCL4 + ORN8L	ENSG00000225889	ENSG00000225889	lncRNA	-0.0197426	1	-1.38961	0.522907	-3.29271	0.000129099
Down-regulated	CXCL4 + ORN8L	ENSG00000275371	ENSG00000275371	lncRNA	-0.859253	1	-2.72265	0.228257	-6.22379	0.00292673
Down-regulated	CXCL4 + ORN8L	ENSG00000291106	LINC00888	lncRNA	-0.663432	1	-2.1204	0.0548971	-2.20523	0.0358526
Down-regulated	CXCL4 + ORN8L	ENSG00000240875	LINC00886	lncRNA	-1.01784	1	-2.44554	0.0893575	-5.28595	2.6195e-05
Down-regulated	CXCL4 + ORN8L	ENSG00000272142	LYRM4-AS1	lncRNA	0.417374	1	-0.00606293	1	-2.10351	0.0172044
Down-regulated	CXCL4 + ORN8L	ENSG00000274220	ENSG00000274220	lncRNA	0.316919	1	-1.01991	0.926044	-3.12035	0.0239047
Down-regulated	CXCL4 + ORN8L	ENSG00000287104	ENSG00000287104	lncRNA	-0.53445	1	-1.66914	0.352017	-3.56062	0.00163928
Down-regulated	CXCL4 + ORN8L	ENSG00000290687	ZNF286B	lncRNA	-0.83044	1	-1.64112	0.505074	-3.21728	0.0314602
Down-regulated	CXCL4 + ORN8L	ENSG00000291236	ENSG00000291236	lncRNA	-0.0673384	1	0.323044	1	-4.75659	5.57686e-06
Down-regulated	CXCL4 + ORN8L	ENSG00000277232	GTSE1-DT	lncRNA	-0.131592	1	-2.11715	0.0888267	-2.75433	0.0147676
Down-regulated	CXCL4 + ORN8L	ENSG00000289407	ENSG00000289407	lncRNA	-0.0893307	1	-1.67832	0.511014	-3.90728	0.015642
Down-regulated	CXCL4 + ORN8L	ENSG00000255320	ENSG00000255320	lncRNA	-0.516422	1	-1.10577	0.788189	-3.32803	0.00167599
Down-regulated	CXCL4 + ORN8L	ENSG00000288398	ENSG00000288398	lncRNA	-0.219511	1	-1.15245	0.620094	-1.98457	0.044448
Down-regulated	CXCL4 + ORN8L	ENSG00000259953	LINC02977	lncRNA	-0.229221	1	-1.41401	0.101882	-1.61497	0.0278216
Down-regulated	CXCL4 + ORN8L	ENSG00000238113	LINC01410	lncRNA	-0.426892	1	-0.716153	1	-2.24412	0.0216579
Down-regulated	CXCL4 + ORN8L	ENSG00000232284	GNG12-AS1	lncRNA	-0.838121	1	-3.25319	0.0924723	-5.87446	0.00691353
Down-regulated	CXCL4 + ORN8L	ENSG00000267052	ENSG00000267052	lncRNA	0.381366	1	-1.77832	0.289993	-3.50504	0.00870101
Down-regulated	CXCL4 + ORN8L	ENSG00000265971	ENSG00000265971	lncRNA	-1.07768	1	-1.2638	0.638613	-6.93796	0.000128501
Down-regulated	CXCL4 + ORN8L	ENSG00000274979	ENSG00000274979	lncRNA	-0.439787	1	-2.95256	0.308087	-6.44941	0.00890518
Down-regulated	CXCL4 + ORN8L	ENSG00000267547	ENSG00000267547	lncRNA	0.0360512	1	0.0444773	1	-2.4393	0.0192944
Down-regulated	CXCL4 + ORN8L	ENSG00000263004	AKAP1-DT	lncRNA	-1.37138	1	-1.44545	0.518123	-2.97348	0.0148294
Down-regulated	CXCL4 + ORN8L	ENSG00000271631	ENSG00000271631	lncRNA	0.854645	1	-1.53109	0.398223	-3.73173	0.00289927
Down-regulated	CXCL4 + ORN8L	ENSG00000274275	ENSG00000274275	lncRNA	-0.0662415	1	-2.72546	0.135483	-5.36147	0.0132721
Down-regulated	CXCL4 + ORN8L	ENSG00000273356	LINC02019	lncRNA	-0.719623	1	-1.65641	0.206972	-3.39109	0.00134276
Down-regulated	CXCL4 + ORN8L	ENSG00000257167	TMPO-AS1	lncRNA	-0.548622	1	-2.02303	0.103436	-3.6985	0.00242631
Down-regulated	CXCL4 + ORN8L	ENSG00000254635	WAC-AS1	lncRNA	0.0498973	1	-0.865088	0.839858	-2.0559	0.00808201
Down-regulated	CXCL4 + ORN8L	ENSG00000215256	DHRS4-AS1	lncRNA	-0.187816	1	-1.20039	0.179953	-2.11553	0.00223979
Down-regulated	CXCL4 + ORN8L	ENSG00000260630	SNAI3-AS1	lncRNA	-0.0760385	1	-0.671921	1	-2.29925	0.0114362
Down-regulated	CXCL4 + ORN8L	ENSG00000290994	FAM86C2P	lncRNA	0.521646	1	0.0664924	1	-2.81823	0.0461317
Down-regulated	CXCL4 + ORN8L	ENSG00000274272	ENSG00000274272	lncRNA	-0.861326	1	-1.70903	0.201579	-2.20901	0.00995166
Down-regulated	CXCL4 + ORN8L	ENSG00000274949	ENSG00000274949	lncRNA	-0.674764	1	-3.38918	0.187629	-5.20816	0.0375029
Down-regulated	CXCL4 + ORN8L	ENSG00000289268	ENSG00000289268	lncRNA	0.284819	1	-0.678284	1	-2.50817	0.00948669
Down-regulated	CXCL4 + ORN8L	ENSG00000261468	ENSG00000261468	lncRNA	0.00569597	1	-1.80589	0.329798	-3.99238	0.00378051
Down-regulated	CXCL4 + ORN8L	ENSG00000272444	ENSG00000272444	lncRNA	-0.782936	1	-1.98115	0.188733	-3.55865	0.00689419
Down-regulated	CXCL4 + ORN8L	ENSG00000255197	ENSG00000255197	lncRNA	0.0851448	1	0.0525521	1	-3.46545	2.2445e-11
Down-regulated	CXCL4 + ORN8L	ENSG00000228223	HCG11	lncRNA	0.120842	1	-1.06821	0.427531	-1.92412	0.00578293
Down-regulated	CXCL4 + ORN8L	ENSG00000213904	LIPE-AS1	lncRNA	-1.18304	1	-2.26998	0.135403	-2.5591	0.0468348
Down-regulated	CXCL4 + ORN8L	ENSG00000225791	TRAM2-AS1	lncRNA	-0.224391	1	-1.58217	0.152309	-2.42164	0.00212922
Down-regulated	CXCL4 + ORN8L	ENSG00000256751	PLBD1-AS1	lncRNA	-0.10136	1	-1.51074	0.16072	-3.46344	1.00666e-05
Down-regulated	CXCL4 + ORN8L	ENSG00000267199	ENSG00000267199	lncRNA	0.0661466	1	-2.09833	0.201418	-5.42287	1.54565e-05
Down-regulated	CXCL4 + ORN8L	ENSG00000177788	RAB4A-AS1	lncRNA	0.605826	1	0.91243	0.779699	-2.30674	0.0121769
Down-regulated	CXCL4 + ORN8L	ENSG00000254682	ENSG00000254682	lncRNA	-0.267919	1	-0.803234	1	-2.863	0.0052475
Down-regulated	CXCL4 + ORN8L	ENSG00000235834	ENSG00000235834	lncRNA	-0.933431	1	-2.07865	0.555948	-5.87575	0.00780686
Down-regulated	CXCL4 + ORN8L	ENSG00000253616	ENSG00000253616	lncRNA	-0.741226	1	-1.06767	0.94261	-6.24633	0.00174446
Down-regulated	CXCL4 + ORN8L	ENSG00000236548	RNF217-AS1	lncRNA	-0.613344	1	-2.62914	0.0516938	-2.51546	0.0394183
Down-regulated	CXCL4 + ORN8L	ENSG00000225579	EDNRB-AS1	lncRNA	-0.306203	1	-3.79383	0.0504901	-5.63102	0.0113533
Down-regulated	CXCL4 + ORN8L	ENSG00000265743	LINC02978	lncRNA	0.127694	1	-0.45639	1	-5.99584	7.03554e-13
Down-regulated	CXCL4 + ORN8L	ENSG00000229484	LINC02766	lncRNA	-0.822879	1	-3.36728	0.194407	-5.20971	0.0421025
Down-regulated	CXCL4 + ORN8L	ENSG00000228544	CCDC183-AS1	lncRNA	-0.937619	1	-2.07525	0.0638874	-2.85527	0.00497599
Down-regulated	CXCL4 + ORN8L	ENSG00000224078	SNHG14	lncRNA	-0.966562	1	-2.1752	0.113964	-2.3733	0.0316117
Down-regulated	CXCL4 + ORN8L	ENSG00000287387	ENSG00000287387	lncRNA	-0.70329	1	-2.40154	0.15332	-6.68072	0.00049359
Down-regulated	CXCL4 + ORN8L	ENSG00000237149	ZNF503-AS2	lncRNA	-0.78489	1	-2.43578	0.0667947	-3.1325	0.00387724
Down-regulated	CXCL4 + ORN8L	ENSG00000230091	TMEM254-AS1	lncRNA	-0.445377	1	-0.882719	1	-5.6594	0.00559265
Down-regulated	CXCL4 + ORN8L	ENSG00000271009	ENSG00000271009	lncRNA	-0.0579632	1	-2.26269	0.0851197	-2.29503	0.0330368
Down-regulated	CXCL4 + ORN8L	ENSG00000224424	PRKAR2A-AS1	lncRNA	-0.465413	1	-1.75557	0.21137	-3.3607	0.000804232
Down-regulated	CXCL4 + ORN8L	ENSG00000272668	ENSG00000272668	lncRNA	-0.340014	1	-2.86035	0.0646071	-4.86267	0.00143839
Down-regulated	CXCL4 + ORN8L	ENSG00000188185	LINC00265	lncRNA	0.134551	1	-1.06836	0.632579	-2.33292	0.00948053
Down-regulated	CXCL4 + ORN8L	ENSG00000214708	ENSG00000214708	lncRNA	-0.788498	1	-2.55717	0.0949641	-3.56816	0.0134278
Down-regulated	CXCL4 + ORN8L	ENSG00000253698	ENSG00000253698	lncRNA	-1.42785	1	-1.7092	0.676814	-5.51454	0.00659465
Down-regulated	CXCL4 + ORN8L	ENSG00000277566	ENSG00000277566	lncRNA	-0.477101	1	-2.11313	0.494749	-5.24463	0.0176583
Down-regulated	CXCL4 + ORN8L	ENSG00000259004	LINC02285	lncRNA	-0.0028441	1	-0.392656	1	-2.53373	0.0084958
Down-regulated	CXCL4 + ORN8L	ENSG00000256546	LINC02985	lncRNA	0.108945	1	-1.78797	0.226664	-3.23096	0.00951039
Down-regulated	CXCL4 + ORN8L	ENSG00000232453	LINC02777	lncRNA	0.0544161	1	-1.80785	0.397625	-2.96496	0.0100218
Down-regulated	CXCL4 + ORN8L	ENSG00000272953	ENSG00000272953	lncRNA	0.34411	1	-0.804991	1	-4.0237	0.00615802
Down-regulated	CXCL4 + ORN8L	ENSG00000269392	ENSG00000269392	lncRNA	-0.518913	1	-2.96064	0.0904942	-5.60074	0.00787316
Down-regulated	CXCL4 + ORN8L	ENSG00000229388	TAF12-DT	lncRNA	-0.0337562	1	-1.01849	1	-5.4916	0.0261363
Down-regulated	CXCL4 + ORN8L	ENSG00000233922	LINC01694	lncRNA	-0.488728	1	-1.29192	0.676814	-3.8321	0.00900116
Down-regulated	CXCL4 + ORN8L	ENSG00000289388	ENSG00000289388	lncRNA	-3.43823	1	-2.31004	0.400558	-4.93457	0.0402163
Down-regulated	CXCL4 + ORN8L	ENSG00000183822	NCF4-AS1	lncRNA	-0.239474	1	-0.710047	1	-3.29554	0.00156337
Down-regulated	CXCL4 + ORN8L	ENSG00000230555	LINC02916	lncRNA	0.0676843	1	-0.729627	1	-3.3526	0.0022269
Down-regulated	CXCL4 + ORN8L	ENSG00000249684	ENSG00000249684	lncRNA	-0.441745	1	-0.962889	1	-3.36955	0.0155054
Down-regulated	CXCL4 + ORN8L	ENSG00000232884	ENSG00000232884	lncRNA	-0.309435	1	-0.235044	1	-2.73491	0.00095947
Down-regulated	CXCL4 + ORN8L	ENSG00000291069	BMS1P1	lncRNA	-0.133713	1	-1.36717	0.663064	-4.17649	0.00652461
Down-regulated	CXCL4 + ORN8L	ENSG00000279066	HEXD-IT1	lncRNA	0.34363	1	0.0433997	1	-5.19204	0.0442501
Down-regulated	CXCL4 + ORN8L	ENSG00000291063	ENSG00000291063	lncRNA	0.293487	1	-0.520703	1	-2.85268	0.00128853
Down-regulated	CXCL4 + ORN8L	ENSG00000259687	LINC01220	lncRNA	-0.448628	1	-1.24161	0.645731	-3.25296	0.00558426
Down-regulated	CXCL4 + ORN8L	ENSG00000274370	ENSG00000274370	lncRNA	-1.49599	1	-1.42037	0.55409	-2.8201	0.0070477
Down-regulated	CXCL4 + ORN8L	ENSG00000286977	ENSG00000286977	lncRNA	-0.630685	1	-1.00209	0.912719	-3.70362	0.00763772
Down-regulated	CXCL4 + ORN8L	ENSG00000225331	LINC01678	lncRNA	-1.50538	1	-1.03506	1	-4.02886	0.0275823
Down-regulated	CXCL4 + ORN8L	ENSG00000244459	ENSG00000244459	lncRNA	-1.24324	1	-1.93444	0.0818256	-4.04084	5.18998e-05
Down-regulated	CXCL4 + ORN8L	ENSG00000197813	ENSG00000197813	lncRNA	-1.73027	1	-2.58113	0.101196	-3.21901	0.0165346
Down-regulated	CXCL4 + ORN8L	ENSG00000275454	ENSG00000275454	lncRNA	-0.231473	1	-1.2894	0.676814	-3.85645	0.00990142
Down-regulated	CXCL4 + ORN8L	ENSG00000286904	ENSG00000286904	lncRNA	0.168143	1	-1.95314	0.106628	-6.4798	2.09582e-09
Down-regulated	CXCL4 + ORN8L	ENSG00000238142	ENSG00000238142	lncRNA	0.150913	1	-1.10245	0.56309	-2.07899	0.0188683
Down-regulated	CXCL4 + ORN8L	ENSG00000289564	ENSG00000289564	lncRNA	-0.0217224	1	-1.1156	0.694046	-2.85452	0.00844616
Down-regulated	CXCL4 + ORN8L	ENSG00000272369	ENSG00000272369	lncRNA	-0.956558	1	-1.44069	0.638417	-3.86348	0.0159018
Down-regulated	CXCL4 + ORN8L	ENSG00000262468	LINC01569	lncRNA	-0.29344	1	-1.29192	0.452447	-2.59436	0.016471
Down-regulated	CXCL4 + ORN8L	ENSG00000273437	ENSG00000273437	lncRNA	-0.550601	1	-2.04231	0.229977	-2.93061	0.0453801
Down-regulated	CXCL4 + ORN8L	ENSG00000255491	ENSG00000255491	lncRNA	0.233616	1	-0.729922	1	-6.26602	0.000165963
Down-regulated	CXCL4 + ORN8L	ENSG00000260228	CDH13-AS2	lncRNA	-0.389769	1	-1.54735	0.295373	-3.84633	7.70201e-05
Down-regulated	CXCL4 + ORN8L	ENSG00000236137	CD101-AS1	lncRNA	0.0899019	1	-1.50499	0.580887	-4.19133	0.00621291
Down-regulated	CXCL4 + ORN8L	ENSG00000226571	ENSG00000226571	lncRNA	0.289416	1	-0.0355851	1	-5.12866	0.000337102
Down-regulated	CXCL4 + ORN8L	ENSG00000196810	CTBP1-DT	lncRNA	-0.220541	1	-0.838712	0.66899	-1.58042	0.0302742
Down-regulated	CXCL4 + ORN8L	ENSG00000267002	ENSG00000267002	lncRNA	-0.0500946	1	-0.360105	1	-2.35028	0.00405553
Down-regulated	CXCL4 + ORN8L	ENSG00000257261	SLC38A4-AS1	lncRNA	-0.955027	1	-2.57239	0.0675824	-3.05544	0.0113165
Down-regulated	CXCL4 + ORN8L	ENSG00000272861	ENSG00000272861	lncRNA	-1.75686	1	-2.14127	0.284684	-3.44734	0.0313813
Down-regulated	CXCL4 + ORN8L	ENSG00000290394	ENSG00000290394	lncRNA	-0.946202	1	-1.66145	0.486035	-3.48582	0.0282938
Down-regulated	CXCL4 + ORN8L	ENSG00000179082	LINC02913	lncRNA	0.0549982	1	-1.60121	0.544287	-3.52531	0.00570001
Down-regulated	CXCL4 + ORN8L	ENSG00000226310	ENSG00000226310	lncRNA	-1.14697	1	-2.88928	0.186524	-5.54268	0.0139099
Down-regulated	CXCL4 + ORN8L	ENSG00000289007	ENSG00000289007	lncRNA	-0.69235	1	-1.69939	0.27087	-2.66096	0.00703146
Down-regulated	CXCL4 + ORN8L	ENSG00000237753	SLC20A1-DT	lncRNA	-0.432824	1	-1.73352	0.135976	-1.91612	0.0409557
Down-regulated	CXCL4 + ORN8L	ENSG00000224186	PITX1-AS1	lncRNA	-0.570608	1	-1.03092	0.727606	-1.98454	0.036708
Down-regulated	CXCL4 + ORN8L	ENSG00000282917	ENSG00000282917	lncRNA	-0.255578	1	-3.07816	0.158293	-5.00955	0.0026087
Down-regulated	CXCL4 + ORN8L	ENSG00000204054	LINC00963	lncRNA	-0.0816924	1	-1.01087	0.120823	-1.58025	0.000921904
Down-regulated	CXCL4 + ORN8L	ENSG00000255121	CENATAC-DT	lncRNA	-0.226552	1	-1.13342	0.533861	-2.51141	0.00505913
Down-regulated	CXCL4 + ORN8L	ENSG00000261416	CORO1A-AS1	lncRNA	-0.970239	1	-2.15374	0.0608752	-5.35453	1.61328e-06
Down-regulated	CXCL4 + ORN8L	ENSG00000198468	FLVCR1-DT	lncRNA	-0.0808452	1	-0.62841	1	-4.08723	0.000322353
Down-regulated	CXCL4 + ORN8L	ENSG00000250091	DNAH10OS	lncRNA	-0.453421	1	-0.973986	0.871343	-3.84735	0.00155432
Down-regulated	CXCL4 + ORN8L	ENSG00000183250	LINC01547	lncRNA	0.217428	1	0.880795	0.848873	-2.78982	0.0021349
Down-regulated	CXCL4 + ORN8L	ENSG00000291137	GBAP1	lncRNA	-0.229695	1	-1.64724	0.297623	-2.53827	0.0372158
Down-regulated	CXCL4 + ORN8L	ENSG00000260778	MIR3677HG	lncRNA	-0.0625329	1	-1.00864	0.94261	-2.83788	0.0303916
Down-regulated	CXCL4 + ORN8L	ENSG00000260339	HEXA-AS1	lncRNA	-0.641233	1	-2.10664	0.0727558	-4.61037	3.09906e-05
Down-regulated	CXCL4 + ORN8L	ENSG00000288860	ENSG00000288860	lncRNA	-1.67107	1	-3.72772	0.0677277	-5.5657	0.0148856
Down-regulated	CXCL4 + ORN8L	ENSG00000275719	ENSG00000275719	lncRNA	-0.847455	1	-0.634566	1	-6.14349	0.00107387
Down-regulated	CXCL4 + ORN8L	ENSG00000179406	LINC00174	lncRNA	-0.694904	1	-1.60082	0.211702	-1.92169	0.0456899
Down-regulated	CXCL4 + ORN8L	ENSG00000232912	RERE-AS1	lncRNA	-0.330167	1	-0.725729	1	-2.54457	0.0419831
Down-regulated	CXCL4 + ORN8L	ENSG00000235954	TTC28-AS1	lncRNA	-0.0938599	1	-0.995675	0.570596	-1.88046	0.0138621
Down-regulated	CXCL4 + ORN8L	ENSG00000235314	LINC00957	lncRNA	-0.531051	1	-1.67114	0.1934	-3.86715	0.000298852
Down-regulated	CXCL4 + ORN8L	ENSG00000231908	IDH1-AS1	lncRNA	-1.43122	1	-2.81239	0.101582	-5.95041	0.00236004
Down-regulated	CXCL4 + ORN8L	ENSG00000268049	ENSG00000268049	lncRNA	-0.252082	1	-2.3439	0.319566	-5.47712	0.0120448
Down-regulated	CXCL4 + ORN8L	ENSG00000267364	ENSG00000267364	lncRNA	-0.0754069	1	-2.50444	0.136137	-6.04477	0.00191225
Down-regulated	CXCL4 + ORN8L	ENSG00000289913	ENSG00000289913	lncRNA	-0.261756	1	-1.89946	0.397683	-2.77116	0.0105038
Down-regulated	CXCL4 + ORN8L	ENSG00000233967	ENSG00000233967	lncRNA	-0.424177	1	-2.13091	0.278968	-3.42231	0.0438145
Down-regulated	CXCL4 + ORN8L	ENSG00000287815	ENSG00000287815	lncRNA	-0.521703	1	-1.59539	0.594608	-3.44734	0.0313963
Down-regulated	CXCL4 + ORN8L	ENSG00000251442	LINC01094	lncRNA	-0.230988	1	-1.33802	0.0627891	-5.30441	4.15919e-16
Down-regulated	CXCL4 + ORN8L	ENSG00000254837	LIPT2-AS1	lncRNA	0.247278	1	-1.44528	0.388098	-2.92884	0.00443894
Down-regulated	CXCL4 + ORN8L	ENSG00000253853	ENSG00000253853	lncRNA	-0.606392	1	-2.7244	0.103531	-3.92406	0.017412
Down-regulated	CXCL4 + ORN8L	ENSG00000290600	ENSG00000290600	lncRNA	-0.652847	1	-0.991499	0.796678	-2.14652	0.0319484
Down-regulated	CXCL4 + ORN8L	ENSG00000227630	LINC01132	lncRNA	-0.499479	1	-2.16338	0.280797	-4.70642	0.00410408
Down-regulated	CXCL4 + ORN8L	ENSG00000259673	IQCH-AS1	lncRNA	-0.0939437	1	-0.842058	0.94261	-3.48486	1.85663e-05
Down-regulated	CXCL4 + ORN8L	ENSG00000270157	ENSG00000270157	lncRNA	0.0922853	1	-1.0501	0.581886	-3.7473	2.86176e-06
Down-regulated	CXCL4 + ORN8L	ENSG00000249602	ENSG00000249602	lncRNA	-3.29555	1	-2.91442	0.243315	-5.54907	0.0227031
Down-regulated	CXCL4 + ORN8L	ENSG00000224616	RTCA-AS1	lncRNA	-0.118855	1	-2.11824	0.102766	-3.75866	0.000314339
Down-regulated	CXCL4 + ORN8L	ENSG00000250903	GMDS-DT	lncRNA	-0.590383	1	-1.20323	0.494692	-2.27644	0.00896678
Down-regulated	CXCL4 + ORN8L	ENSG00000267130	ENSG00000267130	lncRNA	0.21691	1	-2.54941	0.162099	-3.8504	0.0177187
Down-regulated	CXCL4 + ORN8L	ENSG00000289504	ENSG00000289504	lncRNA	-0.217164	1	-1.76845	0.101389	-3.21869	0.000256923

## Sheet: Supplementary_Table_S2
Supplementary Table S2. List of differentially expressed lncRNA genes in LPS vs. Control and MSU vs. Control comparison.
					LPS vs. Control		MSU vs. Control		MSU vs. LPS
Differential Expression	Comparisons	Ensembl Gene ID	Gene Symbol	Biotype	log2 (Fold Change)	FDR	log2 (Fold Change)	FDR	log2 (Fold Change)	FDR
Up-regulated	LPS & MSU	ENSG00000289634	ENSG00000289634	lncRNA	3.59246	0.000124927	6.21129	3.05045e-07	2.68243	0.000706958
Up-regulated	LPS & MSU	ENSG00000278869	ENSG00000278869	lncRNA	4.11804	5.24254e-15	2.58752	0.0322476	-1.6457	0.0144014
Up-regulated	LPS & MSU	ENSG00000253123	ENSG00000253123	lncRNA	2.82279	0.000457121	2.70858	0.000333597	-0.146831	1
Up-regulated	LPS & MSU	ENSG00000285492	ENSG00000285492	lncRNA	2.27537	0.0486386	3.2025	0.00891745	0.856816	0.82509
Up-regulated	LPS & MSU	ENSG00000276317	ENSG00000276317	lncRNA	2.65915	0.00260314	2.58396	0.0392544	-0.139259	1
Up-regulated	LPS & MSU	ENSG00000271216	LINC01050	lncRNA	2.18147	0.00718317	4.14347	1.57695e-09	1.89303	0.00195695
Up-regulated	LPS & MSU	ENSG00000289582	ENSG00000289582	lncRNA	4.24566	1.30491e-06	3.97007	0.0461498	0.197262	1
Up-regulated	LPS & MSU	ENSG00000291156	ENSG00000291156	lncRNA	1.37738	0.00304727	1.6076	0.00588689	0.18833	1
Up-regulated	LPS & MSU	ENSG00000289038	ENSG00000289038	lncRNA	2.78432	0.0279234	3.60271	0.0164816	0.740914	0.932563
Up-regulated	LPS & MSU	ENSG00000255921	ENSG00000255921	lncRNA	3.25444	0.00100105	3.73578	0.0173983	0.652022	0.804636
Up-regulated	LPS & MSU	ENSG00000246363	LINC02458	lncRNA	2.68688	0.0217648	4.36099	3.47518e-05	1.57474	0.245533
Up-regulated	LPS & MSU	ENSG00000231811	ENSG00000231811	lncRNA	2.908	0.000696047	3.69169	0.000701575	0.71924	0.884839
Up-regulated	LPS & MSU	ENSG00000266970	SOCS3-DT	lncRNA	6.63787	8.64147e-17	3.28254	0.0118189	-3.39566	4.57799e-07
Up-regulated	LPS & MSU	ENSG00000290999	ENSG00000290999	lncRNA	2.93806	0.00187255	4.44655	5.44326e-08	1.48366	0.153122
Up-regulated	LPS & MSU	ENSG00000274213	ENSG00000274213	lncRNA	3.61991	1.14544e-07	6.57209	8.78898e-14	2.91366	1.62622e-07
Up-regulated	LPS & MSU	ENSG00000273812	LINC02970	lncRNA	2.63348	1.49636e-07	2.83656	0.00111686	0.119948	1
Up-regulated	LPS & MSU	ENSG00000273320	ENSG00000273320	lncRNA	2.38139	0.00659522	3.86197	0.00174423	1.39172	0.331628
Up-regulated	LPS & MSU	ENSG00000228013	IL6R-AS1	lncRNA	2.11654	0.0489006	4.09432	0.00113314	1.96815	0.0215157
Up-regulated	LPS & MSU	ENSG00000289365	ENSG00000289365	lncRNA	3.30392	4.02381e-10	2.5625	0.00313465	-0.687611	0.538848
Up-regulated	LPS & MSU	ENSG00000249096	LINC02362	lncRNA	2.88108	0.000663235	5.48551	2.86471e-08	2.59588	5.34849e-05
Up-regulated	LPS & MSU	ENSG00000224478	ENSG00000224478	lncRNA	3.86654	0.0312185	4.78126	0.012253	0.75311	1
Up-regulated	LPS & MSU	ENSG00000237605	DYRK3-AS1	lncRNA	3.41192	0.0163083	5.82741	5.98372e-07	2.29097	0.00897186
Up-regulated	LPS & MSU	ENSG00000288999	ENSG00000288999	lncRNA	2.49039	8.02758e-07	3.82904	4.57113e-08	1.28564	0.0161184
Up-regulated	LPS & MSU	ENSG00000254416	LINC02732	lncRNA	3.99436	6.68377e-06	4.21327	3.74467e-05	0.147767	1
Up-regulated	LPS & MSU	ENSG00000223653	BCL10-AS1	lncRNA	1.54551	0.0315828	2.30988	0.0280977	0.691173	0.798907
Up-regulated	LPS & MSU	ENSG00000234261	ENSG00000234261	lncRNA	3.01664	0.00465322	3.9388	0.000521939	0.859388	0.701663
Up-regulated	LPS & MSU	ENSG00000260805	ENSG00000260805	lncRNA	2.62824	0.000286858	5.6642	1.58086e-08	2.94366	3.588e-05
Up-regulated	LPS & MSU	ENSG00000237940	LINC01238	lncRNA	2.875	0.042421	2.74858	0.0438586	-0.265765	1
Up-regulated	LPS & MSU	ENSG00000272941	ENSG00000272941	lncRNA	3.22779	2.38947e-17	2.37133	6.06806e-05	-0.8975	0.11747
Up-regulated	LPS & MSU	ENSG00000235852	ENSG00000235852	lncRNA	3.99443	3.63338e-06	3.81917	0.00360539	-0.233891	1
Up-regulated	LPS & MSU	ENSG00000222043	ENSG00000222043	lncRNA	4.12496	1.2576e-08	4.20752	0.00117751	0.0311056	1
Up-regulated	LPS & MSU	ENSG00000235888	LINC02940	lncRNA	3.41255	1.59809e-06	3.177	0.00202382	-0.287457	1
Up-regulated	LPS & MSU	ENSG00000250929	LINC01181	lncRNA	5.19307	2.49561e-14	3.22103	0.00224382	-1.92438	0.000363806
Up-regulated	LPS & MSU	ENSG00000222041	CYTOR	lncRNA	1.72053	6.65349e-07	2.15982	2.00605e-05	0.40626	0.884839
Up-regulated	LPS & MSU	ENSG00000291174	ENSG00000291174	lncRNA	4.00516	1.08418e-10	2.22669	0.0372255	-1.84257	0.00196165
Up-regulated	LPS & MSU	ENSG00000250362	ENSG00000250362	lncRNA	5.49823	0.000676632	5.1697	0.011754	-0.522696	1
Up-regulated	LPS & MSU	ENSG00000237181	PRKAR1B-AS1	lncRNA	2.18673	1.62694e-06	2.07239	0.00253081	-0.110625	1
Up-regulated	LPS & MSU	ENSG00000273143	DUSP5-DT	lncRNA	4.11878	0.000409759	4.60032	0.012372	0.371542	1
Up-regulated	LPS & MSU	ENSG00000232679	LINC01705	lncRNA	3.42194	0.000683412	5.17634	5.03381e-08	1.66558	0.0213948
Up-regulated	LPS & MSU	ENSG00000272512	ENSG00000272512	lncRNA	5.15526	2.96865e-06	7.71559	6.72315e-32	2.06128	0.000564459
Up-regulated	LPS & MSU	ENSG00000257718	CPNE8-AS1	lncRNA	5.71659	7.09124e-06	4.74186	0.0350432	-1.10843	0.68143
Up-regulated	LPS & MSU	ENSG00000287623	ENSG00000287623	lncRNA	3.20206	0.018696	4.04273	0.000641486	0.71565	1
Up-regulated	LPS & MSU	ENSG00000231721	LINC-PINT	lncRNA	2.5183	6.55508e-06	3.42895	8.89233e-06	0.881247	0.38817
Up-regulated	LPS & MSU	ENSG00000233559	LINC00513	lncRNA	3.44901	0.000412364	4.49884	0.0106372	0.920757	0.891765
Up-regulated	LPS & MSU	ENSG00000237927	ENSG00000237927	lncRNA	4.0357	9.12234e-05	5.31627	8.25239e-08	1.18295	0.339372
Up-regulated	LPS & MSU	ENSG00000288755	ENSG00000288755	lncRNA	4.56614	0.000312472	6.34306	0.000376993	1.57086	0.288016
Up-regulated	LPS & MSU	ENSG00000271856	LINC01215	lncRNA	2.67385	0.0214114	4.44507	4.6235e-06	1.6534	0.0512967
Up-regulated	LPS & MSU	ENSG00000234883	MIR155HG	lncRNA	3.08476	0.000101354	2.35236	0.0320496	-0.745716	0.418446
Up-regulated	LPS & MSU	ENSG00000260231	KDM7A-DT	lncRNA	2.88446	2.22243e-06	2.42378	0.0140316	-0.441743	0.884839
Up-regulated	LPS & MSU	ENSG00000231535	LINC00278	lncRNA	6.85615	0.000702418	5.50364	0.0274231	-1.59734	0.884839
Up-regulated	LPS & MSU	ENSG00000233058	ATP13A3-DT	lncRNA	1.92812	1.09347e-07	1.82538	0.0104317	-0.0656146	1
Up-regulated	LPS & MSU	ENSG00000283849	ENSG00000283849	lncRNA	3.38533	2.36986e-05	3.85685	0.0012929	0.356532	1
Up-regulated	LPS & MSU	ENSG00000289403	ENSG00000289403	lncRNA	5.95994	1.55828e-07	5.66381	0.00660346	-0.453462	1
Up-regulated	LPS & MSU	ENSG00000288736	ENSG00000288736	lncRNA	4.5124	0.00100227	5.5723	0.000866178	0.842164	0.884839
Up-regulated	LPS & MSU	ENSG00000287733	ENSG00000287733	lncRNA	2.52339	2.62717e-06	3.00675	6.0588e-05	0.433605	0.980069
Up-regulated	LPS & MSU	ENSG00000289530	ENSG00000289530	lncRNA	4.90256	1.7559e-06	6.09369	2.74623e-05	1.06511	0.608559
Up-regulated	LPS & MSU	ENSG00000288818	ENSG00000288818	lncRNA	2.11678	0.0366974	4.58646	7.95417e-06	2.45228	1.6024e-05
Up-regulated	LPS & MSU	ENSG00000291060	ENSG00000291060	lncRNA	1.52994	0.0171942	2.05218	0.00170898	0.491267	0.884839
Up-regulated	LPS & MSU	ENSG00000273124	ENSG00000273124	lncRNA	5.77471	1.79001e-15	3.62791	0.00350302	-2.01876	0.00035314
Up-regulated	LPS & MSU	ENSG00000233806	LINC01237	lncRNA	2.66	0.0256119	3.38921	0.000303523	0.681474	1
Up-regulated	LPS & MSU	ENSG00000291033	TXLNGY	lncRNA	7.17156	0.00095431	6.44607	0.00232713	-0.872474	1
Up-regulated	LPS & MSU	ENSG00000258791	LINC00520	lncRNA	2.14332	0.0309988	3.22432	0.000142487	1.00341	0.517173
Up-regulated	LPS & MSU	ENSG00000287535	ENSG00000287535	lncRNA	7.18165	1.71285e-17	8.07024	4.49348e-06	0.994409	0.849134
Up-regulated	LPS	ENSG00000273199	ENSG00000273199	lncRNA	3.49481	2.2216e-10	2.36852	0.143353	-1.17206	0.212216
Up-regulated	LPS	ENSG00000261504	LINC01686	lncRNA	5.66856	1.24843e-05	3.48646	0.324967	-2.18896	0.0946363
Up-regulated	LPS	ENSG00000253320	MAILR	lncRNA	2.47143	2.5034e-05	-0.103374	1	-2.58286	2.41153e-06
Up-regulated	LPS	ENSG00000234142	LINC01675	lncRNA	3.48768	0.0434635	0	1	-3.26049	0.141895
Up-regulated	LPS	ENSG00000227531	ENSG00000227531	lncRNA	4.12445	0.0275348	2.32787	0.685482	-1.86669	0.645944
Up-regulated	LPS	ENSG00000228203	GRASLND	lncRNA	4.32625	0.00289609	0	1	-4.09349	0.0157402
Up-regulated	LPS	ENSG00000233975	LINC02574	lncRNA	4.43464	5.33372e-08	0.0650104	1	-4.11153	7.58672e-06
Up-regulated	LPS	ENSG00000260249	ENSG00000260249	lncRNA	3.93845	0.0475087	0	1	-3.71484	0.120223
Up-regulated	LPS	ENSG00000250714	TNFRSF10A-DT	lncRNA	2.38975	0.0140331	0.523895	1	-1.74635	0.155628
Up-regulated	LPS	ENSG00000163081	CCDC140	lncRNA	4.31886	0.00205295	0	1	-4.08306	0.015334
Up-regulated	LPS	ENSG00000230918	DPP4-DT	lncRNA	3.21412	0.00200219	1.21473	1	-2.08821	0.088095
Up-regulated	LPS	ENSG00000289526	ENSG00000289526	lncRNA	2.61896	0.000555838	2.85639	0.123383	0.383272	1
Up-regulated	LPS	ENSG00000225938	S1PR1-DT	lncRNA	5.02795	1.05532e-07	0.650925	1	-4.11024	4.11523e-05
Up-regulated	LPS	ENSG00000225855	RUSC1-AS1	lncRNA	1.81774	0.000247036	-0.29413	1	-2.14867	0.00012364
Up-regulated	LPS	ENSG00000258860	ENSG00000258860	lncRNA	4.86592	0.000648617	4.12987	0.168235	-0.842716	1
Up-regulated	LPS	ENSG00000290525	GBP1P1	lncRNA	8.50158	2.00022e-25	4.22905	0.168871	-5.2665	1.23536e-13
Up-regulated	LPS	ENSG00000279277	ENSG00000279277	lncRNA	1.69565	0.00528388	-1.68349	0.439429	-3.42737	8.5032e-05
Up-regulated	LPS	ENSG00000262061	RPH3AL-AS1	lncRNA	1.75852	0.0344117	0.883423	1	-0.91368	0.642094
Up-regulated	LPS	ENSG00000287382	ENSG00000287382	lncRNA	2.00233	0.0185411	0.910538	0.949279	-1.11881	0.529434
Up-regulated	LPS	ENSG00000289614	ENSG00000289614	lncRNA	2.86364	0.00361655	2.60611	0.34389	-0.259112	1
Up-regulated	LPS	ENSG00000286435	ENSG00000286435	lncRNA	3.91203	0.00068953	2.26367	0.66431	-1.72138	0.297471
Up-regulated	LPS	ENSG00000289589	ENSG00000289589	lncRNA	4.17359	7.79228e-08	1.46814	0.949279	-2.76837	0.00542632
Up-regulated	LPS	ENSG00000234717	TMEM212-AS1	lncRNA	6.02835	1.3636e-06	2.0918	0.908997	-4.34376	0.000918085
Up-regulated	LPS	ENSG00000183242	WT1-AS	lncRNA	4.4186	0.00167973	0	1	-4.18523	0.00938512
Up-regulated	LPS	ENSG00000225519	ENSG00000225519	lncRNA	5.31885	4.32579e-07	4.14224	0.142276	-1.43973	0.388251
Up-regulated	LPS	ENSG00000231808	LINC01388	lncRNA	5.40047	4.87809e-14	-0.77298	1	-6.18743	2.05456e-13
Up-regulated	LPS	ENSG00000273314	ENSG00000273314	lncRNA	2.18714	0.000347721	0.401818	1	-1.76719	0.00421108
Up-regulated	LPS	ENSG00000234148	LINC01961	lncRNA	6.12659	2.31177e-08	2.37653	0.697799	-3.88942	0.000209697
Up-regulated	LPS	ENSG00000274029	ENSG00000274029	lncRNA	1.79969	0.0140523	-0.164473	1	-1.94843	0.0133186
Up-regulated	LPS	ENSG00000229619	MBNL1-AS1	lncRNA	1.47549	0.000418173	0.0770071	1	-1.42362	0.00372544
Up-regulated	LPS	ENSG00000240498	CDKN2B-AS1	lncRNA	1.78524	0.00172035	0.613968	1	-1.20315	0.190307
Up-regulated	LPS	ENSG00000268205	ENSG00000268205	lncRNA	1.16826	0.0306434	-0.773057	0.203577	-1.96419	0.000120616
Up-regulated	LPS	ENSG00000291086	LGALS17A	lncRNA	5.06596	0.00098346	0	1	-4.83105	0.00626572
Up-regulated	LPS	ENSG00000267064	UXT-AS1	lncRNA	1.30793	0.0164982	1.44446	0.28018	0.0974884	1
Up-regulated	LPS	ENSG00000213468	FIRRE	lncRNA	2.20954	0.00301727	0.598885	1	-1.66703	0.100283
Up-regulated	LPS	ENSG00000267737	ENSG00000267737	lncRNA	6.77458	2.86745e-13	-0.379418	1	-6.53882	1.33902e-11
Up-regulated	LPS	ENSG00000231131	LNCAROD	lncRNA	1.45206	0.000303911	-0.0312832	1	-1.51299	0.000578572
Up-regulated	LPS	ENSG00000234263	MAP3K5-AS1	lncRNA	5.14639	6.19448e-05	0	1	-4.9095	0.000624574
Up-regulated	LPS	ENSG00000233705	SLC26A4-AS1	lncRNA	4.1344	0.00868761	1.68865	0.949279	-2.55852	0.216741
Up-regulated	LPS	ENSG00000222042	ENSG00000222042	lncRNA	4.86741	0.000753782	0	1	-4.63182	0.00591316
Up-regulated	LPS	ENSG00000291144	ENSG00000291144	lncRNA	3.28898	1.25129e-06	0.68975	1	-2.66798	0.000963489
Up-regulated	LPS	ENSG00000274818	ENSG00000274818	lncRNA	3.01076	1.24843e-05	1.2692	0.685482	-1.79422	0.0332364
Up-regulated	LPS	ENSG00000271474	UNC5C-AS1	lncRNA	5.79072	1.72654e-06	2.37653	0.697799	-3.54551	0.00345972
Up-regulated	LPS	ENSG00000233237	LINC00472	lncRNA	3.35617	5.05338e-05	2.63958	0.139268	-0.783323	0.856945
Up-regulated	LPS	ENSG00000224666	ETV7-AS1	lncRNA	4.79991	0.000222873	2.45727	0.685482	-2.52189	0.115384
Up-regulated	LPS	ENSG00000261644	CYLD-AS1	lncRNA	1.73162	0.000112118	0.582229	1	-1.1664	0.176058
Up-regulated	LPS	ENSG00000286369	ENSG00000286369	lncRNA	3.31901	0.000126734	0.714668	1	-2.86975	0.0103206
Up-regulated	LPS	ENSG00000234199	LINC01191	lncRNA	2.27316	0.00232221	1.20728	0.396177	-1.07241	0.422204
Up-regulated	LPS	ENSG00000272986	ENSG00000272986	lncRNA	2.52021	0.000591918	0.975426	1	-1.61723	0.0783287
Up-regulated	LPS	ENSG00000258018	LINC02457	lncRNA	6.60855	1.76194e-09	4.37985	0.0511672	-2.33236	0.00974034
Up-regulated	LPS	ENSG00000230185	HSDL2-AS1	lncRNA	3.98643	0.00378167	2.0918	0.908997	-2.39287	0.16727
Up-regulated	LPS	ENSG00000285108	ENSG00000285108	lncRNA	3.88059	0.0461413	1.98551	0.911508	-2.09332	0.568594
Up-regulated	LPS	ENSG00000279762	ENSG00000279762	lncRNA	4.50883	2.15792e-10	1.66001	1	-2.31465	0.000619871
Up-regulated	LPS	ENSG00000240057	NEPRO-AS1	lncRNA	2.59916	2.03468e-06	0.637944	1	-1.97172	0.000614326
Up-regulated	LPS	ENSG00000181577	LINC03040	lncRNA	3.56772	2.7035e-08	1.21928	0.716424	-2.39505	0.000139156
Up-regulated	LPS	ENSG00000245552	LNCRNA-IUR	lncRNA	1.68666	0.027668	1.0418	1	-0.736945	0.92488
Up-regulated	LPS	ENSG00000285761	ENSG00000285761	lncRNA	2.81261	0.00559777	0.62832	1	-2.73162	0.0615344
Up-regulated	LPS	ENSG00000237372	ENSG00000237372	lncRNA	3.37881	0.0116829	1.31179	1	-1.99514	0.268791
Up-regulated	LPS	ENSG00000285744	ENSG00000285744	lncRNA	7.13572	9.75891e-18	2.01434	0.363808	-5.01379	5.53022e-14
Up-regulated	LPS	ENSG00000224195	CAMK2G-AS1	lncRNA	4.07029	0.000508754	0.797915	1	-3.55159	0.0112919
Up-regulated	LPS	ENSG00000278921	EPB41L4A-DT	lncRNA	3.52485	0.0438836	0	1	-3.30488	0.129989
Up-regulated	LPS	ENSG00000234506	LINC01506	lncRNA	2.55537	0.00317415	2.80027	0.066732	0.15066	1
Up-regulated	LPS	ENSG00000289372	ENSG00000289372	lncRNA	3.49029	0.0300645	1.31751	1	-2.07013	0.382358
Up-regulated	LPS	ENSG00000228741	SPATA13	lncRNA	3.33007	0.0384689	0	1	-3.12239	0.133062
Up-regulated	LPS	ENSG00000253210	DENND3-AS1	lncRNA	1.80991	0.00226079	0.535842	1	-1.3299	0.0182577
Up-regulated	LPS	ENSG00000227017	ENSG00000227017	lncRNA	2.90986	0.0179117	-0.963103	1	-3.69289	0.011511
Up-regulated	LPS	ENSG00000267272	LINC01140	lncRNA	4.35663	0.0026709	3.7154	0.291605	-0.620605	1
Up-regulated	LPS	ENSG00000273805	ENSG00000273805	lncRNA	4.118	0.000508754	0.857888	1	-2.92742	0.0146041
Up-regulated	LPS	ENSG00000206344	HCG27	lncRNA	2.03488	0.00417236	-0.177505	1	-2.25386	0.00216814
Up-regulated	LPS	ENSG00000260360	ENSG00000260360	lncRNA	2.46842	3.30037e-06	-1.47167	0.830557	-3.77376	6.18215e-09
Up-regulated	LPS	ENSG00000277496	SLCO4A1-AS2	lncRNA	2.54369	4.84364e-07	1.67491	0.191705	-0.948638	0.345234
Up-regulated	LPS	ENSG00000247081	BAALC-AS1	lncRNA	3.70039	0.0200766	2.81586	0.642892	-0.933347	1
Up-regulated	LPS	ENSG00000257906	LINC02156	lncRNA	6.1492	0.000173484	2.85734	0.518681	-3.42116	0.0611942
Up-regulated	LPS	ENSG00000223855	PDGFA-DT	lncRNA	2.53787	0.00438786	1.92037	0.299822	-0.67695	0.908785
Up-regulated	LPS	ENSG00000235366	LINC01055	lncRNA	5.82383	5.93164e-05	3.22605	0.425284	-2.87795	0.0756131
Up-regulated	LPS	ENSG00000289445	ENSG00000289445	lncRNA	4.90973	1.3914e-07	1.03824	1	-3.8746	7.68901e-05
Up-regulated	LPS	ENSG00000277895	ENSG00000277895	lncRNA	2.43387	0.000568566	2.00888	0.119912	-0.342947	1
Up-regulated	LPS	ENSG00000232803	SLCO4A1-AS1	lncRNA	4.35594	0.00193913	3.5688	0.114323	-0.942958	0.884839
Up-regulated	LPS	ENSG00000273175	ENSG00000273175	lncRNA	2.47331	0.0262038	-0.513877	1	-2.76871	0.040273
Up-regulated	LPS	ENSG00000225964	NRIR	lncRNA	4.38194	7.33138e-10	-2.84012	0.423449	-7.03552	4.38381e-15
Up-regulated	LPS	ENSG00000288971	ENSG00000288971	lncRNA	2.69551	0.0488263	-1.28496	1	-3.61558	0.03547
Up-regulated	LPS	ENSG00000237781	ADAMTSL4-AS2	lncRNA	1.24179	0.0479801	0.00431251	1	-1.29126	0.0891225
Up-regulated	LPS	ENSG00000227082	LINC02798	lncRNA	1.80635	0.0293767	0.204321	1	-1.81531	0.110353
Up-regulated	LPS	ENSG00000285448	ENSG00000285448	lncRNA	2.84044	0.0122105	0.937877	1	-1.50634	0.294004
Up-regulated	LPS	ENSG00000226004	LINC02528	lncRNA	4.91314	3.61949e-13	-2.59654	0.717301	-7.19777	3.86293e-13
Up-regulated	LPS	ENSG00000286511	ENSG00000286511	lncRNA	4.60335	7.37423e-07	0.641117	1	-3.6448	2.87154e-07
Up-regulated	LPS	ENSG00000257433	RPAP3-DT	lncRNA	2.28593	2.54685e-06	0.127601	1	-2.12645	0.00105292
Up-regulated	LPS	ENSG00000253477	ENSG00000253477	lncRNA	4.37259	0.00741655	0	1	-4.14279	0.0362276
Up-regulated	LPS	ENSG00000235843	ENSG00000235843	lncRNA	3.72108	0.0244295	0	1	-3.49964	0.078913
Up-regulated	LPS	ENSG00000281404	LINC01176	lncRNA	1.76331	0.000105516	0.134351	1	-1.66064	0.000281064
Up-regulated	LPS	ENSG00000272476	ENSG00000272476	lncRNA	2.06545	0.00200813	1.35901	0.29778	-0.741649	0.681802
Up-regulated	LPS	ENSG00000287335	ENSG00000287335	lncRNA	3.85405	0.00351375	1.63439	0.949279	-2.34105	0.144007
Up-regulated	LPS	ENSG00000272568	CPVL-AS2	lncRNA	3.51279	0.0193449	0	1	-3.29015	0.104139
Up-regulated	LPS	ENSG00000289942	ENSG00000289942	lncRNA	6.55053	2.92974e-10	1.68865	0.949279	-4.99759	7.04908e-07
Up-regulated	LPS	ENSG00000243701	DUBR	lncRNA	1.41356	0.012038	-0.532337	1	-2.00055	0.00612357
Up-regulated	LPS	ENSG00000270194	GOLGA4-AS1	lncRNA	1.53767	0.000820397	0.728249	0.992223	-0.872622	0.434385
Up-regulated	LPS	ENSG00000242258	LINC00996	lncRNA	3.39409	1.20523e-06	1.4324	0.840278	-2.12351	0.035499
Up-regulated	LPS	ENSG00000260361	ENSG00000260361	lncRNA	2.25851	0.0109764	0.671963	1	-1.61129	0.122651
Up-regulated	LPS	ENSG00000280832	GSEC	lncRNA	2.00526	0.0151744	-0.177664	1	-2.22925	0.0301484
Up-regulated	LPS	ENSG00000214900	LINC01588	lncRNA	2.16224	0.00239127	-0.0799256	1	-2.22261	0.000115487
Up-regulated	LPS	ENSG00000291236	ENSG00000291236	lncRNA	1.91256	0.0380388	1.2722	0.898986	-0.690443	0.884839
Up-regulated	LPS	ENSG00000228863	ENSG00000228863	lncRNA	4.51112	1.76399e-06	1.07593	1	-3.30533	3.06522e-05
Up-regulated	LPS	ENSG00000267325	LINC01415	lncRNA	3.95982	0.0167467	1.31751	1	-2.56501	0.202567
Up-regulated	LPS	ENSG00000267365	KCNJ2-AS1	lncRNA	1.58063	0.038904	-0.83066	1	-2.24011	0.0157061
Up-regulated	LPS	ENSG00000283648	ENSG00000283648	lncRNA	5.00633	0.00025476	0	1	-4.76846	0.00144344
Up-regulated	LPS	ENSG00000233785	ENSG00000233785	lncRNA	3.19221	6.11906e-05	1.84044	0.679482	-1.31242	0.316982
Up-regulated	LPS	ENSG00000225450	ENSG00000225450	lncRNA	4.43491	7.36925e-14	0.262901	1	-4.49362	2.0046e-12
Up-regulated	LPS	ENSG00000261512	ENSG00000261512	lncRNA	2.05672	0.00204527	0.67483	1	-1.43525	0.0666075
Up-regulated	LPS	ENSG00000229664	ENSG00000229664	lncRNA	3.83008	1.32987e-06	0.765372	1	-3.00287	0.000244279
Up-regulated	LPS	ENSG00000267416	HEATR6-DT	lncRNA	1.96629	0.0031132	-0.223965	1	-2.30531	0.00108933
Up-regulated	LPS	ENSG00000289161	ENSG00000289161	lncRNA	2.35211	1.16416e-05	1.48303	0.287799	-0.932162	0.298802
Up-regulated	LPS	ENSG00000288908	ENSG00000288908	lncRNA	1.55852	0.0157388	0.283235	1	-1.31639	0.14035
Up-regulated	LPS	ENSG00000226091	LINC00937	lncRNA	2.26157	0.019337	0.87039	1	-1.37202	0.388251
Up-regulated	LPS	ENSG00000224789	ENSG00000224789	lncRNA	6.73594	3.48268e-13	2.45727	0.685482	-4.5027	9.98386e-08
Up-regulated	LPS	ENSG00000286375	ENSG00000286375	lncRNA	4.13458	0.0059378	1.63439	0.949279	-2.58762	0.167394
Up-regulated	LPS	ENSG00000185433	LINC00158	lncRNA	5.59065	5.29502e-14	0.494936	1	-4.7397	1.11281e-12
Up-regulated	LPS	ENSG00000227748	ENSG00000227748	lncRNA	4.75912	0.0106794	0	1	-4.52544	0.0395054
Up-regulated	LPS	ENSG00000251323	LINC02728	lncRNA	3.37723	0.000631247	0.0894107	1	-3.28598	0.00563771
Up-regulated	LPS	ENSG00000289198	ENSG00000289198	lncRNA	2.78012	1.64684e-07	0.894453	0.779836	-1.87696	0.000417972
Up-regulated	LPS	ENSG00000272221	ENSG00000272221	lncRNA	1.42924	0.0458291	-0.154677	1	-1.61162	0.040314
Up-regulated	LPS	ENSG00000274833	ENSG00000274833	lncRNA	3.714	0.0225483	1.31751	1	-2.30137	0.294094
Up-regulated	LPS	ENSG00000270177	PPP2CA-DT	lncRNA	3.00568	5.6597e-05	1.56868	0.599671	-1.47981	0.136024
Up-regulated	LPS	ENSG00000248890	HHIP-AS1	lncRNA	3.84415	0.00684772	0	1	-3.61674	0.034196
Up-regulated	LPS	ENSG00000255521	CD44-DT	lncRNA	3.04554	0.00163548	2.25322	0.228245	-0.728334	0.276722
Up-regulated	LPS	ENSG00000273076	ENSG00000273076	lncRNA	2.98827	0.00843412	0.73896	1	-2.25956	0.103272
Up-regulated	LPS	ENSG00000250519	ENSG00000250519	lncRNA	1.59427	0.00102614	0.621128	1	-0.972353	0.338821
Up-regulated	LPS	ENSG00000253522	MIR3142HG	lncRNA	1.31091	0.00414222	1.03266	0.133016	-0.307633	0.884839
Up-regulated	LPS	ENSG00000265458	NARF-AS2	lncRNA	1.32521	0.000679009	-0.457492	1	-1.82668	1.70909e-05
Up-regulated	LPS	ENSG00000215244	LINC02649	lncRNA	1.5951	0.00884083	0.149587	1	-1.4923	0.038361
Up-regulated	LPS	ENSG00000269826	ENSG00000269826	lncRNA	3.72473	0.0287472	2.35031	0.536216	-1.3715	0.159681
Up-regulated	LPS	ENSG00000257277	ENSG00000257277	lncRNA	3.32451	0.00954617	2.24276	0.824588	-1.02662	0.884839
Up-regulated	LPS	ENSG00000286940	MICB-DT	lncRNA	1.36067	0.0294634	-2.6563	0.0564502	-3.96428	1.8691e-07
Up-regulated	LPS	ENSG00000213994	ENSG00000213994	lncRNA	3.31769	0.0336403	0	1	-3.10096	0.0949229
Up-regulated	LPS	ENSG00000253217	ENSG00000253217	lncRNA	3.85132	0.0147792	2.69188	0.55746	-1.24401	0.805142
Up-regulated	LPS	ENSG00000273129	PACERR	lncRNA	1.86596	0.0160266	0.899956	1	-0.839604	0.611202
Up-regulated	LPS	ENSG00000203804	ADAMTSL4-AS1	lncRNA	2.93114	5.94807e-06	1.45637	0.495405	-1.52248	0.0443779
Up-regulated	LPS	ENSG00000262223	LINC03048	lncRNA	3.39218	6.78585e-07	0.33677	1	-2.98884	0.000142071
Up-regulated	LPS	ENSG00000205300	ENSG00000205300	lncRNA	2.63904	0.0282917	-0.0197609	1	-2.2842	0.100443
Up-regulated	LPS	ENSG00000249249	TICAM2-AS1	lncRNA	4.22738	4.21362e-10	1.82912	0.447319	-2.4713	0.00015503
Up-regulated	LPS	ENSG00000227917	ENSG00000227917	lncRNA	3.84142	0.0128027	0	1	-3.61415	0.0527012
Up-regulated	LPS	ENSG00000214894	LINC00243	lncRNA	3.49916	0.023148	0.968877	1	-2.57347	0.249439
Up-regulated	LPS	ENSG00000227036	LINC00511	lncRNA	2.07849	0.0305078	1.78705	0.601377	-0.258134	1
Up-regulated	LPS	ENSG00000258183	LINC02392	lncRNA	4.08568	0.0143153	4.82864	0.051646	0.496492	1
Up-regulated	LPS	ENSG00000250133	HOXC-AS2	lncRNA	3.54437	0.0433933	0	1	-3.32907	0.138496
Up-regulated	LPS	ENSG00000289390	ENSG00000289390	lncRNA	2.70392	0.0369692	0.959054	1	-1.6888	0.385225
Up-regulated	LPS	ENSG00000230647	ENSG00000230647	lncRNA	5.2347	6.96835e-13	1.01386	1	-4.20944	2.42365e-08
Up-regulated	LPS	ENSG00000224846	NQO2-AS1	lncRNA	5.35946	0.0018391	4.28475	0.54528	-1.18673	1
Up-regulated	LPS	ENSG00000233461	ENSG00000233461	lncRNA	1.97281	0.00419772	0.686216	0.949279	-1.33582	0.109703
Up-regulated	LPS	ENSG00000205444	KU-MEL-3	lncRNA	5.36966	0.000113998	0	1	-5.13165	0.0011368
Up-regulated	LPS	ENSG00000251136	RIPK2-DT	lncRNA	1.56852	0.00245524	1.18634	0.255575	-0.430209	0.96689
Up-regulated	LPS	ENSG00000233817	ENSG00000233817	lncRNA	3.70546	0.0162785	2.07193	0.949279	-1.83644	0.565535
Up-regulated	LPS	ENSG00000231064	THBS3-AS1	lncRNA	3.90465	0.038236	0	1	-3.68114	0.107661
Up-regulated	LPS	ENSG00000232956	SNHG15	lncRNA	2.6571	3.35989e-17	1.01231	0.0958219	-1.67196	1.16962e-08
Up-regulated	LPS	ENSG00000259380	LINC02895	lncRNA	4.60124	1.43076e-06	1.60935	1	-3.04304	0.00281326
Up-regulated	LPS	ENSG00000261618	LINC02605	lncRNA	4.8404	9.51352e-05	0.781566	1	-4.04188	1.52329e-09
Up-regulated	LPS	ENSG00000227502	MROCKI	lncRNA	1.50094	0.00580612	-0.218375	1	-1.71112	0.0198003
Up-regulated	LPS	ENSG00000254554	ADM-DT	lncRNA	2.99494	7.90721e-05	0.639838	1	-2.42935	0.00398931
Up-regulated	LPS	ENSG00000251615	ENSG00000251615	lncRNA	1.7261	0.00228995	-0.198909	1	-1.91975	0.0148933
Up-regulated	LPS	ENSG00000215533	LINC00189	lncRNA	3.70194	0.000250949	0.521067	1	-3.09541	0.00397955
Up-regulated	LPS	ENSG00000228536	LYPLAL1-AS1	lncRNA	4.19958	2.51845e-08	1.43694	0.911508	-2.63503	0.000146526
Up-regulated	LPS	ENSG00000272501	ENSG00000272501	lncRNA	1.40142	0.0432074	-0.0862966	1	-1.49246	0.0485127
Up-regulated	LPS	ENSG00000232973	CYP1B1-AS1	lncRNA	1.1085	0.0229063	0.650496	0.911508	-0.508624	0.782235
Up-regulated	LPS	ENSG00000277511	ENSG00000277511	lncRNA	2.49202	4.07039e-06	0.00982985	1	-2.70292	0.000364945
Up-regulated	LPS	ENSG00000162888	C1orf147	lncRNA	4.11602	4.76016e-05	-1.72521	1	-5.07838	0.000127124
Up-regulated	LPS	ENSG00000269906	ENSG00000269906	lncRNA	2.28545	0.0113742	1.15709	1	-1.19104	0.626592
Up-regulated	LPS	ENSG00000289061	ENSG00000289061	lncRNA	3.02159	0.00808551	2.36106	0.552798	-0.756861	0.942109
Up-regulated	LPS	ENSG00000261189	DSP-AS1	lncRNA	3.51318	0.032449	2.0918	0.908997	-1.89526	0.46892
Up-regulated	LPS	ENSG00000249173	LINC01093	lncRNA	4.74109	5.12505e-11	1.12093	1	-3.20591	8.74429e-06
Up-regulated	LPS	ENSG00000270607	NAV2-AS6	lncRNA	5.21024	1.02306e-07	3.35331	0.233607	-1.84951	0.0942472
Up-regulated	LPS	ENSG00000259354	ENSG00000259354	lncRNA	4.1278	1.53145e-17	1.38993	0.108802	-2.76264	5.73972e-12
Up-regulated	LPS	ENSG00000236591	UST-AS2	lncRNA	4.25142	0.00491887	1.63439	0.949279	-2.70197	0.135434
Up-regulated	LPS	ENSG00000259062	ACTN1-DT	lncRNA	3.85526	0.00422426	3.12545	0.201739	-0.826371	0.993543
Up-regulated	LPS	ENSG00000275210	ENSG00000275210	lncRNA	4.38876	4.44895e-11	0.367014	1	-4.10336	7.4378e-09
Up-regulated	LPS	ENSG00000253557	ENSG00000253557	lncRNA	2.15858	0.00112497	-0.143123	1	-2.33121	0.00012875
Up-regulated	LPS	ENSG00000233834	MACC1-DT	lncRNA	3.37945	6.25515e-10	1.52755	0.186888	-1.88902	0.0020008
Up-regulated	LPS	ENSG00000288767	ENSG00000288767	lncRNA	2.93866	0.000117959	0.890223	1	-2.10331	0.0320553
Up-regulated	LPS	ENSG00000272582	ENSG00000272582	lncRNA	2.59754	0.00600587	0.381169	1	-2.21835	0.0588279
Up-regulated	LPS	ENSG00000286153	ENSG00000286153	lncRNA	2.11727	0.0185381	1.99635	0.105189	-0.156254	1
Up-regulated	LPS	ENSG00000266709	ENSG00000266709	lncRNA	4.43427	1.71899e-20	0.959654	0.812117	-3.49356	6.38633e-14
Up-regulated	LPS	ENSG00000224116	INHBA-AS1	lncRNA	5.00907	3.5564e-05	4.22817	0.0879214	-0.923917	0.787487
Up-regulated	LPS	ENSG00000260475	SLC25A28-DT	lncRNA	2.71842	0.0214707	1.3186	1	-1.33305	0.522581
Up-regulated	LPS	ENSG00000283265	ENSG00000283265	lncRNA	5.27595	0.00459421	0	1	-5.03855	0.0193665
Up-regulated	LPS	ENSG00000249740	OSMR-DT	lncRNA	3.8504	0.010485	0	1	-3.62439	0.0414636
Up-regulated	LPS	ENSG00000246859	STARD4-AS1	lncRNA	3.66942	0.000412819	2.69319	0.746563	-1.41237	0.48636
Up-regulated	LPS	ENSG00000235385	LINC02154	lncRNA	6.04381	4.08283e-11	2.35703	0.679482	-3.64043	1.18048e-05
Up-regulated	LPS	ENSG00000245112	SMARCA5-AS1	lncRNA	2.97143	9.12543e-05	1.14209	1	-2.56927	0.0293066
Up-regulated	LPS	ENSG00000282851	BISPR	lncRNA	1.95958	6.18395e-12	-0.438025	1	-2.43444	4.4634e-12
Up-regulated	LPS	ENSG00000224875	EML4-AS1	lncRNA	3.76658	1.64437e-05	0.756696	1	-3.04332	0.00192225
Up-regulated	LPS	ENSG00000272463	ENSG00000272463	lncRNA	3.21415	2.69786e-06	-0.535728	1	-3.59655	3.91688e-06
Up-regulated	LPS	ENSG00000284633	ENSG00000284633	lncRNA	2.56936	0.00674685	1.91981	0.400244	-0.566883	1
Up-regulated	LPS	ENSG00000277782	ENSG00000277782	lncRNA	2.3237	0.000393748	0.989389	1	-1.33738	0.221335
Up-regulated	LPS	ENSG00000280007	ENSG00000280007	lncRNA	5.35981	4.06022e-06	2.1998	0.762704	-3.19809	0.00267777
Up-regulated	LPS	ENSG00000237980	LINC02773	lncRNA	3.22598	0.00116334	2.43828	0.754409	-1.22961	0.798907
Up-regulated	LPS	ENSG00000257354	MIRLET7IHG	lncRNA	1.08803	0.0155162	-1.14456	0.168871	-2.26247	2.61453e-08
Up-regulated	LPS	ENSG00000264269	DYM-AS1	lncRNA	5.26077	0.00011199	2.55045	0.611464	-2.73434	0.0489324
Up-regulated	LPS	ENSG00000287263	ENSG00000287263	lncRNA	1.84304	3.58518e-08	-0.591361	0.893469	-2.47508	2.05093e-10
Up-regulated	LPS	ENSG00000226239	ENSG00000226239	lncRNA	4.66861	9.58234e-10	1.42287	1	-3.36268	0.000118062
Up-regulated	LPS	ENSG00000273174	ENSG00000273174	lncRNA	2.91791	1.92647e-06	0.544379	1	-2.43659	0.000908623
Up-regulated	LPS	ENSG00000259721	GREM1-AS1	lncRNA	3.51509	3.97622e-06	2.15462	0.150327	-1.35128	0.17604
Up-regulated	LPS	ENSG00000289293	ENSG00000289293	lncRNA	1.72548	3.27763e-06	1.11522	0.0905706	-0.649296	0.286074
Up-regulated	LPS	ENSG00000245556	SCAMP1-AS1	lncRNA	1.06343	0.0127013	0.22852	1	-0.883633	0.169696
Up-regulated	LPS	ENSG00000291286	ENSG00000291286	lncRNA	4.39322	0.017951	3.93354	0.309645	-0.604803	1
Up-regulated	LPS	ENSG00000228436	RRAGC-DT	lncRNA	2.48524	3.20764e-11	0.702205	0.830883	-1.77564	4.56075e-06
Up-regulated	LPS	ENSG00000229153	EPHA1-AS1	lncRNA	3.56223	1.50153e-06	1.96667	0.198602	-1.61454	0.0573805
Up-regulated	LPS	ENSG00000269973	ENSG00000269973	lncRNA	1.1344	0.0384786	0.275542	1	-0.938802	0.651259
Up-regulated	LPS	ENSG00000257964	ENSG00000257964	lncRNA	3.02724	0.0120039	1.41579	0.95742	-1.65442	0.443536
Up-regulated	LPS	ENSG00000266947	ENSG00000266947	lncRNA	1.7375	0.0338455	0.904575	0.898703	-0.873233	0.49433
Up-regulated	LPS	ENSG00000230533	LINC03004	lncRNA	4.56987	0.00883765	2.0918	0.908997	-2.72558	0.281303
Up-regulated	LPS	ENSG00000230943	LINC02541	lncRNA	3.2796	2.54722e-09	0.719285	1	-2.47041	1.49983e-06
Up-regulated	LPS	ENSG00000272666	KLHDC7B-DT	lncRNA	4.16287	1.77802e-05	1.75798	0.949279	-2.36475	0.0215289
Up-regulated	LPS	ENSG00000289972	ENSG00000289972	lncRNA	3.70703	3.60346e-05	-0.451911	1	-3.99476	0.000236595
Up-regulated	LPS	ENSG00000227199	ST7-AS1	lncRNA	2.02714	0.00118028	0.838559	0.949279	-1.18109	0.176582
Up-regulated	LPS	ENSG00000223446	ENSG00000223446	lncRNA	3.68229	0.00801714	3.07926	0.443967	-0.77268	1
Up-regulated	LPS	ENSG00000231407	GORAB-AS1	lncRNA	3.06198	0.00778665	-2.68852	0.697074	-5.38261	0.000576929
Up-regulated	LPS	ENSG00000250274	ENSG00000250274	lncRNA	3.07189	5.51068e-07	1.54398	0.360796	-1.42888	0.00985401
Up-regulated	LPS	ENSG00000290021	ENSG00000290021	lncRNA	1.7657	0.0103632	1.26297	0.557425	-0.558037	1
Up-regulated	LPS	ENSG00000274292	ENSG00000274292	lncRNA	1.94084	0.0184022	1.8538	0.375327	-0.219397	1
Up-regulated	LPS	ENSG00000233621	ZC3H12A-DT	lncRNA	1.3824	0.0121427	-1.30835	0.312179	-2.73775	1.4812e-05
Up-regulated	LPS	ENSG00000241163	LINC00877	lncRNA	1.2149	0.0178745	0.219576	1	-1.03226	0.101614
Up-regulated	LPS	ENSG00000230631	ENSG00000230631	lncRNA	4.15738	0.000412819	-3.37476	0.911508	-6.29723	4.00982e-09
Up-regulated	LPS	ENSG00000234362	LINC01914	lncRNA	4.46215	0.00193913	0	1	-4.23076	0.0122219
Up-regulated	LPS	ENSG00000242048	PRKAG2-AS2	lncRNA	3.18155	1.08166e-05	1.0557	0.670678	-2.12285	0.00903866
Up-regulated	LPS	ENSG00000226012	ENSG00000226012	lncRNA	3.58848	0.0385168	0.460056	1	-3.12845	0.151092
Up-regulated	LPS	ENSG00000260256	ENSG00000260256	lncRNA	3.68273	4.77377e-06	0.415221	1	-3.30237	0.00010536
Up-regulated	LPS	ENSG00000277089	CCL3-AS1	lncRNA	3.03857	0.0033379	3.43411	0.168871	0.34091	1
Up-regulated	LPS	ENSG00000271646	IRF2-DT	lncRNA	1.48363	0.0228115	-1.81728	0.522546	-3.32226	1.93842e-05
Up-regulated	LPS	ENSG00000291233	ENSG00000291233	lncRNA	2.33825	3.58819e-11	1.2102	0.151287	-1.17461	0.0142624
Up-regulated	LPS	ENSG00000204261	PSMB8-AS1	lncRNA	1.5251	2.94562e-07	-0.415695	1	-1.98993	7.84054e-09
Up-regulated	LPS	ENSG00000231574	LINC02015	lncRNA	7.26025	4.84706e-13	5.37996	0.197898	-2.43729	0.0717679
Up-regulated	LPS	ENSG00000284977	ENSG00000284977	lncRNA	1.51163	0.0190167	-0.607744	1	-2.14324	0.00542632
Up-regulated	LPS	ENSG00000230149	ENSG00000230149	lncRNA	4.62922	3.22905e-20	1.11474	0.635076	-3.60608	3.0924e-13
Up-regulated	LPS	ENSG00000221949	LINC01465	lncRNA	3.84713	4.09582e-10	1.61828	0.214795	-2.22804	0.000572869
Up-regulated	LPS	ENSG00000288833	ENSG00000288833	lncRNA	1.99048	0.00825796	1.10365	0.911508	-0.880157	0.518459
Up-regulated	LPS	ENSG00000223511	LINC02968	lncRNA	2.8034	0.00905008	1.28806	0.949279	-1.55448	0.339786
Up-regulated	LPS	ENSG00000256582	LINC02390	lncRNA	3.80312	0.0484783	0	1	-3.57525	0.126729
Up-regulated	LPS	ENSG00000267278	MAP3K14-AS1	lncRNA	2.39071	0.0143104	0.394158	1	-2.07736	0.209253
Up-regulated	LPS	ENSG00000229331	GK-IT1	lncRNA	2.33656	0.0317919	2.66109	0.081639	0.240815	1
Up-regulated	LPS	ENSG00000228800	ENSG00000228800	lncRNA	4.54905	0.000351707	0.687586	1	-4.02032	0.00668766
Up-regulated	LPS	ENSG00000289880	ENSG00000289880	lncRNA	3.09688	0.00029283	1.00022	1	-2.09461	0.0362765
Up-regulated	LPS	ENSG00000290838	NCF1B	lncRNA	3.09004	0.000349449	-2.92811	0.409955	-5.64435	1.80307e-05
Up-regulated	LPS	ENSG00000272638	ENSG00000272638	lncRNA	3.24962	9.39907e-07	0.696147	1	-2.58563	0.000287012
Up-regulated	LPS	ENSG00000235513	L3MBTL2-AS1	lncRNA	3.79769	7.96598e-07	0.183384	1	-3.63511	4.10526e-05
Up-regulated	LPS	ENSG00000286674	ENSG00000286674	lncRNA	5.28003	7.59077e-08	0.836086	1	-3.98541	9.65645e-05
Up-regulated	LPS	ENSG00000231233	CFAP58-DT	lncRNA	2.16701	0.000132869	1.45765	0.062782	-0.758894	0.353251
Up-regulated	LPS	ENSG00000287665	ENSG00000287665	lncRNA	2.11767	0.0081952	-0.926242	1	-2.965	0.0035201
Up-regulated	LPS	ENSG00000263718	SEPTIN9-DT	lncRNA	3.92402	3.60962e-05	2.13971	0.949279	-1.62614	0.343407
Up-regulated	LPS	ENSG00000225032	ENSG00000225032	lncRNA	1.93071	0.00927823	-1.4918	0.518681	-3.4324	2.20073e-07
Up-regulated	LPS	ENSG00000267712	LINC01539	lncRNA	6.0124	3.49663e-06	4.29906	0.210431	-1.81609	0.349218
Up-regulated	LPS	ENSG00000260997	ENSG00000260997	lncRNA	2.76078	2.08246e-08	0.0527658	1	-2.72414	4.06041e-06
Up-regulated	LPS	ENSG00000250734	ENSG00000250734	lncRNA	2.72058	0.00245758	1.79942	0.694406	-1.03439	0.811248
Up-regulated	LPS	ENSG00000289121	ENSG00000289121	lncRNA	3.71497	0.0168022	4.27745	0.0664068	0.320638	1
Up-regulated	LPS	ENSG00000223387	LINC02068	lncRNA	5.50953	5.16225e-06	3.67606	0.426294	-2.06703	0.158769
Up-regulated	LPS	ENSG00000261488	TBILA	lncRNA	3.51207	0.0238207	3.16458	0.400607	-0.502972	1
Up-regulated	LPS	ENSG00000224721	FLVCR2-AS1	lncRNA	3.68091	0.0190935	0	1	-3.45553	0.069388
Up-regulated	LPS	ENSG00000225377	NRSN2-AS1	lncRNA	1.34217	0.00803828	0.0720228	1	-1.31034	0.0164902
Up-regulated	LPS	ENSG00000247317	LY6E-DT	lncRNA	4.42456	0.0111804	0	1	-4.19085	0.0459733
Up-regulated	LPS	ENSG00000177133	PRDM16-DT	lncRNA	2.9851	0.0198961	2.15191	0.949279	-0.734743	1
Up-regulated	LPS	ENSG00000270120	ENSG00000270120	lncRNA	1.91389	0.00261561	-2.2843	0.107225	-4.2034	1.01092e-08
Up-regulated	LPS	ENSG00000197536	IRF1-AS1	lncRNA	3.58002	5.38385e-17	-0.38155	1	-4.02318	3.9657e-19
Up-regulated	LPS	ENSG00000259285	ALDH1A2-AS1	lncRNA	5.6513	0.000218557	3.56242	0.442428	-2.22865	0.266083
Up-regulated	LPS	ENSG00000229921	KIF25-AS1	lncRNA	3.70208	0.0453473	3.16458	0.400607	-0.693444	1
Up-regulated	LPS	ENSG00000291077	ENSG00000291077	lncRNA	5.01843	2.80755e-23	-0.258713	1	-5.19941	1.54825e-21
Up-regulated	LPS	ENSG00000248476	BACH1-IT1	lncRNA	2.10196	0.00580612	1.28608	0.658296	-0.856954	0.489943
Up-regulated	LPS	ENSG00000253838	ENSG00000253838	lncRNA	7.66618	1.07357e-21	1.70661	1	-5.05924	1.09015e-09
Up-regulated	LPS	ENSG00000250548	LINC01303	lncRNA	2.25178	0.000417607	0.146469	1	-2.12161	0.00242499
Up-regulated	LPS	ENSG00000230438	SERPINB9P1	lncRNA	4.13821	2.85042e-10	0.498998	1	-3.68148	6.97197e-08
Up-regulated	LPS	ENSG00000260302	LINC01882	lncRNA	4.34366	0.000893682	0	1	-4.11171	0.00648487
Up-regulated	LPS	ENSG00000232110	ENSG00000232110	lncRNA	4.7981	0.000171286	2.01697	0.949279	-2.88317	0.0680476
Up-regulated	LPS	ENSG00000287265	ENSG00000287265	lncRNA	2.06483	0.0043516	1.10616	1	-1.06669	0.68005
Up-regulated	LPS	ENSG00000232618	HIVEP2-DT	lncRNA	5.18848	8.49518e-10	0.871318	1	-4.19343	3.22546e-12
Up-regulated	LPS	ENSG00000253891	ENSG00000253891	lncRNA	8.66994	1.7905e-24	3.07926	0.443967	-5.72842	2.39464e-17
Up-regulated	LPS	ENSG00000269303	GRAMD1A-AS1	lncRNA	4.2438	0.00205216	0	1	-4.01336	0.00988264
Up-regulated	LPS	ENSG00000203364	ENSG00000203364	lncRNA	3.79745	0.019631	1.88342	0.936872	-1.95922	0.429146
Up-regulated	LPS	ENSG00000229873	OGFR-AS1	lncRNA	1.91661	0.0108491	-0.695693	1	-2.67295	0.00330546
Up-regulated	LPS	ENSG00000259321	ENSG00000259321	lncRNA	2.31567	0.00308074	-2.7528	0.162868	-4.98508	9.46705e-06
Up-regulated	LPS	ENSG00000248371	LINC02056	lncRNA	4.49901	2.85646e-05	3.68833	0.239106	-0.838784	0.947926
Up-regulated	LPS	ENSG00000223923	TNS1-AS1	lncRNA	4.00562	0.0136445	2.32787	0.685482	-1.65444	0.608678
Up-regulated	LPS	ENSG00000276462	LINC03025	lncRNA	5.78993	2.36861e-10	0.910855	1	-4.8128	7.45656e-13
Up-regulated	LPS	ENSG00000290387	SORD2P	lncRNA	3.90312	0.0479493	0	1	-3.67816	0.119391
Up-regulated	LPS	ENSG00000255355	PATL1-DT	lncRNA	5.44318	7.72865e-10	2.17962	0.76961	-2.73506	0.000803124
Up-regulated	LPS	ENSG00000237576	LINC01888	lncRNA	2.67232	0.00243325	0.523267	1	-2.07885	0.0839757
Up-regulated	LPS	ENSG00000177340	FLJ13224	lncRNA	3.40146	9.44307e-05	0.991407	1	-2.39992	0.00501382
Up-regulated	LPS	ENSG00000225329	LHFPL3-AS2	lncRNA	3.51672	0.0136218	2.37653	0.697799	-1.30497	0.798907
Up-regulated	LPS	ENSG00000289425	ENSG00000289425	lncRNA	3.18721	2.63176e-05	-1.21759	1	-4.24489	1.253e-06
Up-regulated	LPS	ENSG00000285906	ENSG00000285906	lncRNA	1.16515	0.0152684	1.01355	0.298117	-0.183535	1
Up-regulated	LPS	ENSG00000203395	ENSG00000203395	lncRNA	3.14226	0.0273847	3.19183	0.100107	-0.0552982	1
Up-regulated	LPS	ENSG00000250742	LINC02381	lncRNA	7.42358	2.1408e-07	0	1	-7.18053	2.97383e-06
Up-regulated	LPS	ENSG00000271830	ENSG00000271830	lncRNA	4.57247	0.00450501	0	1	-4.34114	0.0251825
Up-regulated	LPS	ENSG00000278464	ENSG00000278464	lncRNA	4.46639	0.00601128	4.21253	0.0619274	-0.450408	1
Up-regulated	LPS	ENSG00000232680	ENSG00000232680	lncRNA	3.3076	0.00258889	-1.17182	1	-4.20952	0.00284579
Up-regulated	LPS	ENSG00000236453	ENSG00000236453	lncRNA	4.06098	0.0108017	3.43478	0.174924	-0.764659	1
Up-regulated	LPS	ENSG00000270426	ENSG00000270426	lncRNA	2.65272	4.07862e-05	-0.361273	1	-3.26781	0.000189227
Up-regulated	LPS	ENSG00000256262	USP30-AS1	lncRNA	4.88997	4.2173e-15	0.548551	1	-4.59507	5.90783e-12
Up-regulated	LPS	ENSG00000253535	ADAM7-AS1	lncRNA	5.20342	4.65163e-13	1.62403	0.754409	-3.24258	2.31577e-06
Up-regulated	LPS	ENSG00000203446	SUGCT-AS1	lncRNA	2.11597	0.0010044	1.49577	0.176251	-0.641039	0.640882
Up-regulated	LPS	ENSG00000244491	ENSG00000244491	lncRNA	3.12284	0.000231085	-2.40221	0.949279	-4.97531	5.67034e-07
Up-regulated	LPS	ENSG00000196668	LINC00173	lncRNA	3.547	0.0343803	4.00244	0.079732	0.341561	1
Up-regulated	LPS	ENSG00000257924	LINC02416	lncRNA	4.64505	5.84474e-07	0.0618664	1	-4.3694	1.17188e-05
Up-regulated	LPS	ENSG00000289009	ENSG00000289009	lncRNA	1.80154	0.00219473	0.99314	0.5793	-0.85119	0.467404
Up-regulated	LPS	ENSG00000280303	ERICD	lncRNA	3.70567	4.38963e-05	1.79788	0.58118	-1.91067	0.107325
Up-regulated	LPS	ENSG00000260454	LINC02957	lncRNA	4.13628	0.0347605	3.60622	0.309645	-0.657881	1
Up-regulated	LPS	ENSG00000251230	MIR3945HG	lncRNA	6.51237	4.62306e-16	1.41065	0.56374	-5.07213	1.60765e-17
Up-regulated	LPS	ENSG00000266378	ENSG00000266378	lncRNA	4.76856	3.64875e-08	0.213103	1	-4.56773	2.32766e-06
Up-regulated	LPS	ENSG00000287188	ENSG00000287188	lncRNA	5.89425	7.30216e-09	2.14411	0.768384	-3.91542	7.96058e-05
Up-regulated	LPS	ENSG00000289574	ENSG00000289574	lncRNA	2.17504	0.00948398	-0.482042	1	-2.70208	0.00223688
Up-regulated	LPS	ENSG00000234394	LINC03025	lncRNA	6.15373	2.20321e-08	1.29549	1	-4.8553	5.23875e-06
Up-regulated	LPS	ENSG00000289485	ENSG00000289485	lncRNA	3.85845	0.00872154	0	1	-3.63367	0.0362571
Up-regulated	LPS	ENSG00000245904	BTG1-DT	lncRNA	1.65127	0.0375558	2.50168	0.0604963	0.887771	0.68005
Up-regulated	LPS	ENSG00000285103	ENSG00000285103	lncRNA	4.497	1.69869e-08	1.70578	0.461444	-2.64502	2.00234e-06
Up-regulated	LPS	ENSG00000272669	ENSG00000272669	lncRNA	3.52297	6.97239e-13	0.350485	1	-3.26708	2.00611e-12
Up-regulated	LPS	ENSG00000272768	ENSG00000272768	lncRNA	1.42978	0.0239075	1.95831	0.0844318	0.443311	1
Up-regulated	LPS	ENSG00000255750	ENSG00000255750	lncRNA	2.98149	0.0457177	1.82872	1	-1.56087	0.681295
Up-regulated	LPS	ENSG00000238045	MVP-DT	lncRNA	5.70531	3.74113e-21	1.51485	0.765804	-4.37353	9.06886e-12
Up-regulated	LPS	ENSG00000291149	ENSG00000291149	lncRNA	2.53037	0.00826685	-0.72047	1	-3.25508	0.00355471
Up-regulated	LPS	ENSG00000229922	LINC02865	lncRNA	3.84201	0.00863215	2.44178	0.697799	-1.64271	0.522848
Up-regulated	LPS	ENSG00000215765	ENSG00000215765	lncRNA	4.61771	0.00308527	0	1	-4.38277	0.0185549
Up-regulated	LPS	ENSG00000260898	ADPGK-AS1	lncRNA	2.44027	1.95657e-07	-0.00443091	1	-2.48415	5.7054e-08
Up-regulated	LPS	ENSG00000232194	ENSG00000232194	lncRNA	3.01366	0.038723	1.36685	0.949279	-1.61195	0.0282696
Up-regulated	LPS	ENSG00000178803	ADORA2A-AS1	lncRNA	5.10222	1.54029e-13	1.593	0.826305	-3.17128	1.51682e-08
Up-regulated	LPS	ENSG00000231672	DIRC3	lncRNA	1.53027	0.0300433	0.61516	1	-0.857667	0.449475
Up-regulated	LPS	ENSG00000258777	HIF1A-AS1	lncRNA	3.23175	0.000287003	2.3008	0.450205	-1.02755	0.778802
Up-regulated	LPS	ENSG00000288851	ENSG00000288851	lncRNA	3.70522	0.0209773	0	1	-3.48413	0.0808315
Up-regulated	LPS	ENSG00000223960	CHROMR	lncRNA	1.20579	1.97822e-05	-0.814059	0.0322148	-2.04463	1.43163e-12
Up-regulated	MSU	ENSG00000240790	SND1-DT	lncRNA	1.32831	0.864955	4.26297	0.0284597	2.69601	0.0754634
Up-regulated	MSU	ENSG00000263050	DPH1-AS1	lncRNA	1.22494	0.547247	4.25144	1.00083e-07	2.92783	1.61379e-05
Up-regulated	MSU	ENSG00000232748	ENSG00000232748	lncRNA	-1.18351	0.944581	5.4351	0.00169627	6.24529	3.98891e-05
Up-regulated	MSU	ENSG00000280594	BTG3-AS1	lncRNA	1.15556	0.486236	2.49869	0.0198183	1.30556	0.221335
Up-regulated	MSU	ENSG00000288952	ENSG00000288952	lncRNA	1.2445	0.864955	4.13505	0.000522817	2.79123	0.00743925
Up-regulated	MSU	ENSG00000286281	ENSG00000286281	lncRNA	1.31878	0.0635825	1.83206	0.0118378	0.467968	0.884839
Up-regulated	MSU	ENSG00000260911	ENSG00000260911	lncRNA	-1.76534	0.0312954	1.87133	0.0303568	3.58287	4.45109e-08
Up-regulated	MSU	ENSG00000289238	ENSG00000289238	lncRNA	1.42052	0.207007	2.01345	0.010162	0.532001	1
Up-regulated	MSU	ENSG00000283078	ENSG00000283078	lncRNA	0.835099	1	3.86251	0.00318221	2.84954	0.00717677
Up-regulated	MSU	ENSG00000288848	ENSG00000288848	lncRNA	0.669352	1	3.60712	0.0014966	2.8592	0.00461646
Up-regulated	MSU	ENSG00000260253	ENSG00000260253	lncRNA	5.12548e-15	1	5.53595	0.00439523	5.09173	0.00133358
Up-regulated	MSU	ENSG00000260269	ENSG00000260269	lncRNA	-1.65767	0.456079	2.6157	0.0160131	4.18622	3.44578e-06
Up-regulated	MSU	ENSG00000287339	ENSG00000287339	lncRNA	3.15727	0.243458	5.43812	0.00403238	2.17789	0.504063
Up-regulated	MSU	ENSG00000230844	ZNF674-AS1	lncRNA	-0.197598	1	3.09095	5.43516e-05	3.25433	5.10708e-07
Up-regulated	MSU	ENSG00000219665	ZNF433-AS1	lncRNA	-1.30198	0.014871	1.50386	0.029496	2.75026	3.83587e-09
Up-regulated	MSU	ENSG00000288700	ENSG00000288700	lncRNA	1.35395	0.154023	3.15037	0.000333549	1.75494	0.0204697
Up-regulated	MSU	ENSG00000289029	ENSG00000289029	lncRNA	-0.207839	1	3.19864	0.00783947	3.3427	9.72154e-05
Up-regulated	MSU	ENSG00000180066	LINC02870	lncRNA	0.160024	1	2.31217	0.00122858	2.08702	0.00270465
Up-regulated	MSU	ENSG00000223969	ENSG00000223969	lncRNA	0.555695	1	5.36111	1.73787e-09	4.74242	4.40353e-10
Up-regulated	MSU	ENSG00000251381	LINC00958	lncRNA	2.46785	0.341427	5.44725	0.00794306	2.73775	0.109093
Up-regulated	MSU	ENSG00000248360	LINC00504	lncRNA	0.504573	1	2.11168	0.003206	1.55682	0.0305811
Up-regulated	MSU	ENSG00000271869	DCTN6-DT	lncRNA	0.317843	1	2.3351	0.0453586	1.92247	0.0406159
Up-regulated	MSU	ENSG00000260708	TBC1D22A-DT	lncRNA	-0.660106	0.864955	3.15312	1.46871e-07	3.76673	1.00556e-11
Up-regulated	MSU	ENSG00000273004	ENSG00000273004	lncRNA	2.252	0.14158	3.48458	0.00747408	1.14197	0.519322
Up-regulated	MSU	ENSG00000232977	LINC00327	lncRNA	-1.23419	0.944581	2.89049	0.0197996	3.96239	0.000301262
Up-regulated	MSU	ENSG00000276900	ENSG00000276900	lncRNA	-2.146	0.0273685	2.4952	0.00157373	4.58141	1.23302e-08
Up-regulated	MSU	ENSG00000174370	KCNJ5-AS1	lncRNA	-0.71574	0.359573	1.13658	0.0190501	1.83466	3.12424e-05
Up-regulated	MSU	ENSG00000236700	LINC01010	lncRNA	0.842639	0.688703	3.5989	3.76972e-13	2.67257	2.24517e-05
Up-regulated	MSU	ENSG00000288703	ENSG00000288703	lncRNA	0.425837	1	3.79586	0.00753277	3.2893	0.00622434
Up-regulated	MSU	ENSG00000255874	PRECSIT	lncRNA	1.15642	0.309226	3.09391	0.000115496	1.90326	0.000151478
Up-regulated	MSU	ENSG00000259863	SH3RF3-AS1	lncRNA	1.10962	1	3.57311	0.00351951	2.3431	0.112131
Up-regulated	MSU	ENSG00000253256	ENSG00000253256	lncRNA	2.01808	0.537663	4.54327	0.0376891	2.31883	0.187919
Up-regulated	MSU	ENSG00000272256	ENSG00000272256	lncRNA	5.12548e-15	1	5.31257	0.00464884	4.90192	0.00177476
Up-regulated	MSU	ENSG00000288879	ENSG00000288879	lncRNA	1.97948	0.541866	7.12757	3.52975e-07	4.87528	1.51531e-06
Up-regulated	MSU	ENSG00000274528	ENSG00000274528	lncRNA	0.529201	1	3.79878	3.6164e-05	3.12001	0.000178231
Up-regulated	MSU	ENSG00000271614	ATP2B1-AS1	lncRNA	0.802476	0.553457	3.28196	1.02317e-05	2.45264	6.16329e-06
Up-regulated	MSU	ENSG00000270022	ENSG00000270022	lncRNA	5.12548e-15	1	4.50922	0.0430055	4.07862	0.0184588
Up-regulated	MSU	ENSG00000227076	ENSG00000227076	lncRNA	-0.864338	0.944581	3.2615	0.000919698	4.05651	1.39987e-06
Up-regulated	MSU	ENSG00000224977	RC3H1-DT	lncRNA	2.46785	0.341427	5.08841	0.0107866	2.38729	0.178088
Up-regulated	MSU	ENSG00000261026	ENSG00000261026	lncRNA	0.11954	1	5.9531	0.000212457	5.59406	1.51248e-05
Up-regulated	MSU	ENSG00000224821	COL4A2-AS2	lncRNA	0.541639	1	4.70176	1.45011e-08	4.0775	8.85094e-08
Up-regulated	MSU	ENSG00000270640	ENSG00000270640	lncRNA	2.15174	0.318111	5.87557	8.63729e-13	3.66557	5.1298e-09
Up-regulated	MSU	ENSG00000289259	ENSG00000289259	lncRNA	1.32831	0.864955	5.38203	0.0168025	3.75667	0.0286831
Up-regulated	MSU	ENSG00000236069	ENSG00000236069	lncRNA	3.10455	0.366469	5.72855	0.00170971	2.38598	0.164993
Up-regulated	MSU	ENSG00000274828	ENSG00000274828	lncRNA	-0.630416	0.70811	2.16552	0.0335167	2.71023	0.000237614
Up-regulated	MSU	ENSG00000244036	UBE2H-DT	lncRNA	0.871367	1	4.06923	0.00997675	3.04176	0.0156377
Up-regulated	MSU	ENSG00000228382	ITPKB-IT1	lncRNA	1.58194	0.568234	4.12757	0.00129396	2.46698	0.0146903
Up-regulated	MSU	ENSG00000232504	ST3GAL5-AS1	lncRNA	0.568391	0.955333	2.42165	0.00174272	1.80869	0.00434809
Up-regulated	MSU	ENSG00000284882	ENSG00000284882	lncRNA	0.942207	0.15177	1.24584	0.0398901	0.270368	1
Up-regulated	MSU	ENSG00000289987	ENSG00000289987	lncRNA	1.94624	0.546045	4.82931	0.0499261	2.62893	0.280744
Up-regulated	MSU	ENSG00000273415	LINC02725	lncRNA	0.694396	1	4.31968	3.70079e-05	3.51481	9.67897e-05
Up-regulated	MSU	ENSG00000258001	R3HDM2-DT	lncRNA	5.12548e-15	1	4.57798	0.018092	4.14877	0.00750543
Up-regulated	MSU	ENSG00000285752	CDC42-AS1	lncRNA	0.820308	1	3.98144	0.0486904	2.98807	0.0601651
Up-regulated	MSU	ENSG00000227908	IL6ST-DT	lncRNA	1.16167	0.787526	3.0908	0.0265471	1.86219	0.128215
Up-regulated	MSU	ENSG00000270069	MIR222HG	lncRNA	-1.46832	0.228592	2.58908	0.000293421	3.99142	1.99723e-08
Up-regulated	MSU	ENSG00000260519	ATP8A1-DT	lncRNA	1.30143	0.864955	4.96513	0.0352139	3.37522	0.0629413
Up-regulated	MSU	ENSG00000230408	BZW1-AS1	lncRNA	2.23294	0.351162	4.29845	0.00590149	1.94091	0.173235
Up-regulated	MSU	ENSG00000278970	HEIH	lncRNA	0.805323	0.00887083	1.37923	0.0113795	0.528135	0.533819
Up-regulated	MSU	ENSG00000288863	ENSG00000288863	lncRNA	-1.87854	0.0918364	1.89333	0.0237366	3.69882	1.90038e-06
Up-regulated	MSU	ENSG00000289999	ENSG00000289999	lncRNA	3.1465	0.0537574	4.97345	4.81445e-05	1.71398	0.141494
Up-regulated	MSU	ENSG00000259760	ENSG00000259760	lncRNA	0.80885	0.950747	3.35539	6.42628e-05	2.45534	0.000569518
Up-regulated	MSU	ENSG00000269902	ENSG00000269902	lncRNA	-1.74189	0.795835	4.41439	0.00344629	5.94865	1.77089e-06
Up-regulated	MSU	ENSG00000261158	ENSG00000261158	lncRNA	0.867472	1	5.86098	0.000382958	4.80726	0.000291471
Up-regulated	MSU	ENSG00000253227	ENSG00000253227	lncRNA	1.18745	0.218253	2.93198	0.00110435	1.71274	0.0455314
Up-regulated	MSU	ENSG00000250378	ENSG00000250378	lncRNA	2.63492	0.107571	5.18289	1.92369e-06	2.50231	0.00187295
Up-regulated	MSU	ENSG00000272109	ENSG00000272109	lncRNA	1.38737	0.944581	3.76542	0.0120133	2.24933	0.186616
Up-regulated	MSU	ENSG00000289383	ENSG00000289383	lncRNA	2.49765	0.230887	3.64012	0.00243825	1.04916	0.86609
Up-regulated	MSU	ENSG00000257696	UHRF1BP1L-DT	lncRNA	-1.20925	0.944581	4.11978	0.00162582	5.14676	1.92134e-05
Up-regulated	MSU	ENSG00000290051	ENSG00000290051	lncRNA	1.30143	0.864955	5.65945	0.00318221	4.05477	0.00581452
Up-regulated	MSU	ENSG00000261253	ENSG00000261253	lncRNA	-1.21275	0.726599	2.97568	0.00753277	4.09792	2.36953e-05
Up-regulated	MSU	ENSG00000270279	ENSG00000270279	lncRNA	2.02262	0.536561	5.46851	0.0263064	3.18435	0.0963047
Up-regulated	MSU	ENSG00000267519	MIR23AHG	lncRNA	-0.214202	1	1.31529	0.01385	1.48639	1.52062e-06
Up-regulated	MSU	ENSG00000287185	ENSG00000287185	lncRNA	-0.245054	1	3.32325	0.0399827	3.43731	0.00559664
Up-regulated	MSU	ENSG00000260273	ENSG00000260273	lncRNA	1.19713	0.22475	3.23699	0.000858618	1.9582	0.0123383
Up-regulated	MSU	ENSG00000178412	CTDP1-DT	lncRNA	-2.12363	0.529464	3.9302	0.0228542	5.74096	0.000181266
Up-regulated	MSU	ENSG00000289852	ENSG00000289852	lncRNA	-0.151553	1	5.29838	1.40104e-05	5.01329	1.30871e-06
Up-regulated	MSU	ENSG00000234028	EIF2AK3-DT	lncRNA	1.81967	0.237952	3.21714	0.00613895	1.31968	0.369536
Up-regulated	MSU	ENSG00000289957	ENSG00000289957	lncRNA	3.08128	0.0748908	6.26947	0.000519651	2.95704	0.0211992
Up-regulated	MSU	ENSG00000291073	ENSG00000291073	lncRNA	0.698062	0.527212	1.76311	0.00166069	1.03239	0.0385318
Up-regulated	MSU	ENSG00000229771	ENSG00000229771	lncRNA	-1.0827	0.543641	1.94303	0.00533849	2.93317	3.2183e-06
Up-regulated	MSU	ENSG00000245248	USP2-AS1	lncRNA	1.7105	0.297703	3.37572	0.00107117	1.60977	0.185199
Up-regulated	MSU	ENSG00000228509	ENSG00000228509	lncRNA	3.52352	0.145134	4.4473	0.04462	0.708977	1
Up-regulated	MSU	ENSG00000287553	ENSG00000287553	lncRNA	0.236694	1	2.52928	0.00384976	2.2247	0.00106369
Up-regulated	MSU	ENSG00000285646	ENSG00000285646	lncRNA	0.67738	1	5.10374	0.0084837	4.27738	0.00357251
Up-regulated	MSU	ENSG00000289863	ENSG00000289863	lncRNA	2.20229	0.10419	3.82743	0.00478999	1.53866	0.234486
Up-regulated	MSU	ENSG00000234807	LINC01135	lncRNA	1.36985	0.374509	2.99486	0.00341931	1.56657	0.103171
Up-regulated	MSU	ENSG00000236901	MIR600HG	lncRNA	-1.99036	0.012468	1.76937	0.01798	3.67539	1.01993e-07
Up-regulated	MSU	ENSG00000272686	WASL-DT	lncRNA	0.515518	0.825302	2.02082	0.0237955	1.49664	0.0307541
Up-regulated	MSU	ENSG00000289988	ENSG00000289988	lncRNA	1.99056	0.541042	5.17886	0.0444733	2.93155	0.163516
Up-regulated	MSU	ENSG00000290013	ENSG00000290013	lncRNA	2.50662	0.0523848	5.34133	7.24443e-05	2.82354	8.35207e-07
Up-regulated	MSU	ENSG00000285631	ENSG00000285631	lncRNA	2.87621	0.0902019	5.72403	3.80521e-06	2.72782	0.00364193
Up-regulated	MSU	ENSG00000257261	SLC38A4-AS1	lncRNA	-0.351496	1	3.09909	0.0117756	3.36215	0.000346034
Up-regulated	MSU	ENSG00000273472	ENSG00000273472	lncRNA	1.32155	0.168893	2.4311	0.0120284	1.05453	0.28165
Up-regulated	MSU	ENSG00000290865	RRN3P3	lncRNA	0.0492172	1	1.33621	0.00294135	1.24776	0.00233991
Up-regulated	MSU	ENSG00000258441	LINC00641	lncRNA	0.661432	0.271621	1.78561	4.75045e-06	1.08797	0.00462526
Up-regulated	MSU	ENSG00000229337	ENSG00000229337	lncRNA	0.536763	1	2.95374	0.000433424	2.3504	0.000106689
Up-regulated	MSU	ENSG00000258667	HIF1A-AS3	lncRNA	0.446793	1	6.0801	9.47161e-08	5.5827	3.39098e-15
Up-regulated	MSU	ENSG00000249328	ENSG00000249328	lncRNA	1.78443	0.299021	3.3044	0.0357486	1.45008	0.450453
Up-regulated	MSU	ENSG00000289298	ENSG00000289298	lncRNA	0.812175	0.727487	3.74794	0.000108896	2.95454	2.32305e-05
Up-regulated	MSU	ENSG00000289883	ENSG00000289883	lncRNA	0.419862	1	3.85764	0.0239626	3.34156	0.00308048
Up-regulated	MSU	ENSG00000273204	ENSG00000273204	lncRNA	1.32115	0.536416	2.85038	0.0475244	1.44652	0.415886
Up-regulated	MSU	ENSG00000271952	LINC01954	lncRNA	3.1613	0.120065	4.71634	0.000407922	1.38643	0.517431
Up-regulated	MSU	ENSG00000290782	CFL1P1	lncRNA	2.26938	0.0929309	3.60648	0.0249901	1.25446	0.663354
Up-regulated	MSU	ENSG00000174403	CRMA	lncRNA	2.05129	0.34262	3.70352	0.0115123	1.57893	0.412781
Up-regulated	MSU	ENSG00000291265	ENSG00000291265	lncRNA	-0.60284	1	2.89541	0.0121848	3.3909	9.42501e-05
Up-regulated	MSU	ENSG00000230417	LINC00595	lncRNA	-0.820501	0.894594	2.95497	0.00716567	3.75092	1.77213e-05
Up-regulated	MSU	ENSG00000289888	ENSG00000289888	lncRNA	2.43881	0.394588	4.72294	0.00252638	2.15198	0.170048
Up-regulated	MSU	ENSG00000249815	LINC02945	lncRNA	2.7868	0.22475	4.35015	0.0162802	1.33064	0.599594
Up-regulated	MSU	ENSG00000228037	ENSG00000228037	lncRNA	1.92718	0.544919	3.53501	0.0255706	1.52146	0.561215
Up-regulated	MSU	ENSG00000273117	INSIG1-DT	lncRNA	1.26125	0.0763143	2.00013	0.0151149	0.682589	0.71799
Up-regulated	MSU	ENSG00000285552	ENSG00000285552	lncRNA	2.01283	0.537663	5.33974	0.0159507	3.06273	0.103883
Up-regulated	MSU	ENSG00000224032	EPB41L4A-AS1	lncRNA	-0.481169	0.768535	1.69984	0.0213649	2.12026	4.00062e-05
Up-regulated	MSU	ENSG00000290793	ENSG00000290793	lncRNA	-1.92491	0.00125266	1.90423	0.000521939	3.78303	3.33603e-13
Up-regulated	MSU	ENSG00000273008	CSGALNACT2-DT	lncRNA	0.315553	1	2.96714	0.00524453	2.5507	0.00135682
Up-regulated	MSU	ENSG00000231856	ENSG00000231856	lncRNA	0.928736	0.112251	1.62385	0.0262298	0.655525	0.524384
Up-regulated	MSU	ENSG00000287287	ENSG00000287287	lncRNA	-1.09891	0.944581	4.496	0.0467471	5.2117	0.00488085
Up-regulated	MSU	ENSG00000289050	ENSG00000289050	lncRNA	2.44331	0.346178	6.41832	8.61454e-08	3.72189	1.03328e-05
Up-regulated	MSU	ENSG00000289592	ENSG00000289592	lncRNA	5.12548e-15	1	5.10776	0.0305183	4.66134	0.0112579
Up-regulated	MSU	ENSG00000290241	ENSG00000290241	lncRNA	-0.154313	1	5.1658	7.1707e-05	5.25617	1.62352e-07
Up-regulated	MSU	ENSG00000259438	MAPK6-DT	lncRNA	3.07573	0.0815512	6.14773	0.000845954	2.8631	0.0145217
Up-regulated	MSU	ENSG00000265287	ENSG00000265287	lncRNA	-1.18351	0.944581	4.01614	0.0303836	4.82821	0.00183231
Up-regulated	MSU	ENSG00000289015	ENSG00000289015	lncRNA	1.03035	0.344313	3.46895	4.38702e-07	2.42317	1.41796e-06
Up-regulated	MSU	ENSG00000241544	LINC02029	lncRNA	0.95836	1	3.54053	0.0453251	2.47445	0.0417859
Up-regulated	MSU	ENSG00000289340	ENSG00000289340	lncRNA	0.840434	1	4.51777	0.0237384	3.49789	0.023529
Up-regulated	MSU	ENSG00000213062	ENSG00000213062	lncRNA	-1.30926	0.708772	2.54055	0.0230688	3.78215	7.07189e-05
Up-regulated	MSU	ENSG00000263683	ENSG00000263683	lncRNA	1.98923	0.541042	5.20701	0.00857799	2.95411	0.0547277
Up-regulated	MSU	ENSG00000258303	ENSG00000258303	lncRNA	1.40093	0.344967	3.59055	2.76852e-06	2.12569	0.00104332
Up-regulated	MSU	ENSG00000289341	ENSG00000289341	lncRNA	5.12548e-15	1	5.76825	0.0154098	5.31008	0.00446256
Up-regulated	MSU	ENSG00000272449	ENSG00000272449	lncRNA	-1.0159	0.30306	3.03737	1.73273e-08	4.02895	3.20635e-18
Up-regulated	MSU	ENSG00000267257	ENSG00000267257	lncRNA	-1.466	0.776038	3.90064	0.0115165	5.1296	0.000197061
Up-regulated	MSU	ENSG00000234617	SNRK-AS1	lncRNA	0.242697	1	3.2733	0.000360369	3.01084	1.55821e-05
Up-regulated	MSU	ENSG00000274092	ENSG00000274092	lncRNA	1.01192	0.944581	4.44236	0.00148036	3.43885	1.377e-05
Up-regulated	MSU	ENSG00000289010	ENSG00000289010	lncRNA	0.11954	1	3.72549	0.00641719	3.36568	0.00296126
Up-regulated	MSU	ENSG00000226312	CFLAR-AS1	lncRNA	0.431157	1	4.71626	0.00318221	4.25242	0.000145392
Up-regulated	MSU	ENSG00000237232	ZNF295-AS1	lncRNA	0.558419	1	5.61218	2.52589e-16	5.02669	1.20004e-18
Up-regulated	MSU	ENSG00000258655	ARHGAP5-AS1	lncRNA	0.826295	0.546045	3.18185	6.16624e-05	2.28923	0.000287806
Up-regulated	MSU	ENSG00000274215	ENSG00000274215	lncRNA	2.23874	0.0981055	4.24314	1.55897e-05	1.86436	0.0537599
Up-regulated	MSU	ENSG00000277969	ENSG00000277969	lncRNA	0.837776	0.0871845	2.12785	1.73491e-05	1.2463	0.00312266
Up-regulated	MSU	ENSG00000265100	ENSG00000265100	lncRNA	-0.125688	1	4.2538	0.0249478	4.06207	0.00477846
Up-regulated	MSU	ENSG00000245060	LINC00847	lncRNA	-0.0783196	1	1.69457	0.000423987	1.74122	4.86742e-06
Up-regulated	MSU	ENSG00000289073	ENSG00000289073	lncRNA	0.193157	1	3.96977	0.00729076	3.64952	0.00252807
Up-regulated	MSU	ENSG00000248734	ENSG00000248734	lncRNA	1.06465	0.67537	3.17949	0.0158342	2.08898	0.0421196
Up-regulated	MSU	ENSG00000264739	ENSG00000264739	lncRNA	2.36846	0.15491	4.22453	0.0279394	1.7681	0.292964
Up-regulated	MSU	ENSG00000278607	ENSG00000278607	lncRNA	1.26863	0.994217	5.90043	0.000740374	4.45524	0.000908623
Up-regulated	MSU	ENSG00000289317	ENSG00000289317	lncRNA	0.217041	1	3.73391	0.00995276	3.35049	0.00492648
Up-regulated	MSU	ENSG00000258583	LINC01500	lncRNA	0.255765	1	3.69866	0.0101626	3.31581	0.00940775
Up-regulated	MSU	ENSG00000224687	RASAL2-AS1	lncRNA	0.544833	0.900679	2.44563	0.00445266	1.83033	0.0123785
Up-regulated	MSU	ENSG00000269446	ENSG00000269446	lncRNA	1.41431	0.338516	3.21886	0.000260342	1.71854	0.0193454
Up-regulated	MSU	ENSG00000267270	PARD6G-AS1	lncRNA	-0.35076	1	2.6908	0.000569956	2.97827	2.74978e-07
Up-regulated	MSU	ENSG00000177410	ZFAS1	lncRNA	0.476471	0.409535	1.19756	0.0190674	0.686085	0.132311
Up-regulated	MSU	ENSG00000269821	KCNQ1OT1	lncRNA	0.783277	0.5021	1.86268	0.0137168	1.03314	0.246999
Up-regulated	MSU	ENSG00000229178	ENSG00000229178	lncRNA	-0.396822	1	3.17902	0.0226008	3.44449	0.00358057
Up-regulated	MSU	ENSG00000265907	ENSG00000265907	lncRNA	1.27127	0.99269	4.19302	0.0181868	2.76346	0.0454827
Up-regulated	MSU	ENSG00000288007	ENSG00000288007	lncRNA	0.825269	1	5.41643	5.14863e-05	4.46602	8.99481e-05
Up-regulated	MSU	ENSG00000103472	RRN3P2	lncRNA	-2.49687	0.0042383	2.9695	0.000435568	5.40075	1.99396e-11
Up-regulated	MSU	ENSG00000290911	ENSG00000290911	lncRNA	-0.102716	1	3.3451	0.00508136	3.32179	0.00174779
Up-regulated	MSU	ENSG00000275202	ENSG00000275202	lncRNA	0.138107	1	3.37987	5.20634e-08	3.20322	1.63172e-09
Up-regulated	MSU	ENSG00000253582	OXR1-AS1	lncRNA	0.744442	1	3.68202	0.0337149	2.81791	0.0297068
Up-regulated	MSU	ENSG00000223949	ROR1-AS1	lncRNA	1.91362	0.0934541	3.39953	1.58062e-05	1.37418	0.153705
Up-regulated	MSU	ENSG00000265688	MILIP	lncRNA	1.55147	0.0528772	2.9777	0.0150317	1.34324	0.271989
Up-regulated	MSU	ENSG00000229140	CCDC26	lncRNA	-0.373515	1	3.2611	0.0223828	3.42398	0.00229555
Up-regulated	MSU	ENSG00000286315	ENSG00000286315	lncRNA	1.95909	0.340303	2.80067	0.0182815	0.797975	0.929282
Up-regulated	MSU	ENSG00000260657	ENSG00000260657	lncRNA	-0.149459	1	3.40906	0.00949719	3.46948	0.000922135
Up-regulated	MSU	ENSG00000286177	ENSG00000286177	lncRNA	-0.489929	1	2.52434	0.00827637	2.95957	1.52111e-05
Up-regulated	MSU	ENSG00000261572	ENSG00000261572	lncRNA	-1.18351	0.944581	3.85611	0.0162164	4.68459	0.000791449
Up-regulated	MSU	ENSG00000289521	ENSG00000289521	lncRNA	1.29125	0.864955	4.85334	0.0394801	3.25989	0.0816451
Up-regulated	MSU	ENSG00000288957	ENSG00000288957	lncRNA	1.32831	0.864955	5.1647	0.00981486	3.54949	0.0256883
Up-regulated	MSU	ENSG00000271855	ENSG00000271855	lncRNA	1.32084	0.530267	2.172	0.0361346	0.838801	0.805142
Up-regulated	MSU	ENSG00000227543	SPAG5-AS1	lncRNA	0.269015	1	2.7199	0.0420729	2.40076	0.00262913
Up-regulated	MSU	ENSG00000289995	ENSG00000289995	lncRNA	1.24569	0.542855	3.34843	0.00499558	2.01996	0.0651051
Up-regulated	MSU	ENSG00000253307	ENSG00000253307	lncRNA	-1.14431	0.944581	4.42384	0.00186219	5.2138	5.98244e-05
Up-regulated	MSU	ENSG00000257067	LINC02703	lncRNA	1.29125	0.864955	4.47033	0.04811	2.89947	0.107448
Up-regulated	MSU	ENSG00000285554	LINC02988	lncRNA	1.6291	0.430793	3.56167	0.00423164	1.83779	0.238354
Up-regulated	MSU	ENSG00000289005	ENSG00000289005	lncRNA	2.81136	0.220079	4.66361	0.0283507	1.61361	0.537328
Up-regulated	MSU	ENSG00000271555	ENSG00000271555	lncRNA	-1.01011	1	3.82608	0.00369958	4.73527	1.79134e-05
Up-regulated	MSU	ENSG00000163597	SNHG16	lncRNA	0.0761257	1	1.13262	0.00275824	1.01635	0.0015019
Up-regulated	MSU	ENSG00000283213	ENSG00000283213	lncRNA	-3.24708	0.000552382	2.63437	0.00684624	5.75445	1.01417e-08
Up-regulated	MSU	ENSG00000289301	ENSG00000289301	lncRNA	1.3551	0.864955	5.29976	0.0407307	3.63712	0.0792715
Up-regulated	MSU	ENSG00000290095	ENSG00000290095	lncRNA	-0.492882	1	4.06885	0.00470313	4.2913	3.64217e-05
Up-regulated	MSU	ENSG00000231881	ENSG00000231881	lncRNA	2.39217	0.356768	5.40635	0.00965706	2.75152	0.171937
Up-regulated	MSU	ENSG00000269952	ENSG00000269952	lncRNA	1.7783	0.111297	3.27389	0.0232685	1.59805	0.0636715
Up-regulated	MSU	ENSG00000236754	ENSG00000236754	lncRNA	2.81334	0.219683	4.20647	0.0378126	1.22319	0.684564
Up-regulated	MSU	ENSG00000275454	ENSG00000275454	lncRNA	-2.53187	0.0541014	2.73752	0.0128889	5.2015	8.7148e-08
Up-regulated	MSU	ENSG00000278017	ENSG00000278017	lncRNA	2.02527	0.75198	4.28542	0.0013001	2.06149	0.130298
Up-regulated	MSU	ENSG00000270673	YTHDF3-DT	lncRNA	-0.293897	1	2.37955	0.0161938	2.70939	9.24283e-05
Up-regulated	MSU	ENSG00000233791	BTG2-DT	lncRNA	2.63515	0.18885	3.05537	0.00739601	0.331206	1
Up-regulated	MSU	ENSG00000259590	LINC02244	lncRNA	1.15834	0.522406	3.91531	1.67999e-12	2.64269	2.81188e-05
Up-regulated	MSU	ENSG00000227230	ENSG00000227230	lncRNA	5.12548e-15	1	4.97056	0.0420838	4.50827	0.0188759
Up-regulated	MSU	ENSG00000287403	ENSG00000287403	lncRNA	-0.405233	1	4.25662	0.00316929	3.74192	0.000371569
Up-regulated	MSU	ENSG00000257839	PHLDA1-DT	lncRNA	1.38076	0.944581	3.98701	0.00401349	2.4979	0.0373891
Up-regulated	MSU	ENSG00000284930	ENSG00000284930	lncRNA	-0.349124	1	1.935	0.0440195	2.26427	0.00104079
Up-regulated	MSU	ENSG00000223749	MIR503HG	lncRNA	0.102699	1	1.52486	0.0475628	1.37552	0.0379619
Up-regulated	MSU	ENSG00000263574	ENSG00000263574	lncRNA	-1.09891	0.944581	8.56176	2.0604e-10	9.3075	3.11166e-14
Up-regulated	MSU	ENSG00000262533	ENSG00000262533	lncRNA	-0.372426	1	3.05067	0.00666402	3.36302	4.71712e-06
Up-regulated	MSU	ENSG00000251022	THAP9-AS1	lncRNA	-0.385498	0.824999	1.32373	0.00223528	1.67635	1.44463e-06
Up-regulated	MSU	ENSG00000188825	LINC00910	lncRNA	0.599892	0.944581	1.57357	0.0356593	0.932626	0.453008
Up-regulated	MSU	ENSG00000233397	ENSG00000233397	lncRNA	1.98923	0.541042	6.90837	0.00108856	4.64931	0.00201289
Up-regulated	MSU	ENSG00000267898	ENSG00000267898	lncRNA	0.157828	1	3.82642	0.00300324	3.51331	0.000939596
Up-regulated	MSU	ENSG00000226251	LINC02608	lncRNA	0.743592	1	2.24215	0.0403857	1.40869	0.371974
Up-regulated	MSU	ENSG00000285601	ENSG00000285601	lncRNA	5.12548e-15	1	6.02265	0.0116552	5.56424	0.00309067
Up-regulated	MSU	ENSG00000287093	ENSG00000287093	lncRNA	1.59683	0.864955	5.06137	8.06057e-05	3.36333	0.00080942
Up-regulated	MSU	ENSG00000231971	CT69	lncRNA	0.226926	1	4.95357	0.00192466	4.56639	0.000429852
Up-regulated	MSU	ENSG00000239445	ST3GAL6-AS1	lncRNA	-1.74454	0.00106249	1.54258	0.00442881	3.23972	1.75411e-13
Up-regulated	MSU	ENSG00000184068	SREBF2-AS1	lncRNA	1.36797	0.944581	4.91605	1.71889e-05	3.43462	0.000105528
Down-regulated	LPS & MSU	ENSG00000271270	TMCC1-DT	lncRNA	-2.72435	5.35743e-07	-1.48833	0.0328999	1.15774	0.31371
Down-regulated	LPS & MSU	ENSG00000247828	TMEM161B-DT	lncRNA	-1.24431	0.000618349	-1.07899	0.0159254	0.13146	1
Down-regulated	LPS & MSU	ENSG00000280798	LINC00294	lncRNA	-2.49807	9.48306e-19	-1.32869	0.00661662	1.14041	0.0215369
Down-regulated	LPS & MSU	ENSG00000291147	ENSG00000291147	lncRNA	-2.31843	0.0128989	-3.13757	0.0289582	-0.585667	1
Down-regulated	LPS & MSU	ENSG00000287778	ENSG00000287778	lncRNA	-3.42822	3.40945e-09	-1.72674	0.00118424	1.65255	0.0805676
Down-regulated	LPS & MSU	ENSG00000256973	ENSG00000256973	lncRNA	-1.84866	0.0290777	-2.63568	0.0354718	-0.825324	1
Down-regulated	LPS & MSU	ENSG00000268573	ENSG00000268573	lncRNA	-1.29472	0.0355655	-1.92854	0.022795	-0.674003	0.884839
Down-regulated	LPS & MSU	ENSG00000260793	ENSG00000260793	lncRNA	-2.31607	1.37033e-06	-2.23474	0.00342103	0.0360313	1
Down-regulated	LPS & MSU	ENSG00000286194	ENSG00000286194	lncRNA	-3.07541	4.63938e-13	-1.77261	0.000433893	1.28323	0.0349806
Down-regulated	LPS & MSU	ENSG00000288156	ENSG00000288156	lncRNA	-5.29789	3.25529e-19	-2.62779	0.00323839	2.74919	0.0461374
Down-regulated	LPS & MSU	ENSG00000246100	LINC00900	lncRNA	-1.19108	0.00379898	-1.68539	0.000781949	-0.512716	0.805142
Down-regulated	LPS & MSU	ENSG00000230479	ENSG00000230479	lncRNA	-1.41736	0.00753883	-1.98877	0.00560561	-0.616231	0.884839
Down-regulated	LPS & MSU	ENSG00000274536	MIR223HG	lncRNA	-6.13062	2.13019e-22	-2.72918	0.00798153	3.36881	0.0400309
Down-regulated	LPS & MSU	ENSG00000269609	C10orf95-AS1	lncRNA	-1.13323	0.0416475	-1.97609	0.00147407	-0.882784	0.289448
Down-regulated	LPS & MSU	ENSG00000288596	C8orf44	lncRNA	-1.15156	0.0293169	-1.98146	0.0247929	-0.852512	0.68005
Down-regulated	LPS & MSU	ENSG00000264456	ENSG00000264456	lncRNA	-2.67775	7.9577e-22	-1.61292	0.00012396	1.05927	0.0507342
Down-regulated	LPS & MSU	ENSG00000176124	DLEU1	lncRNA	-2.76042	1.44644e-11	-1.18323	0.0251649	1.53686	0.00975674
Down-regulated	LPS & MSU	ENSG00000232098	ZNF584-DT	lncRNA	-1.43675	0.000931323	-1.91129	0.00401349	-0.516137	0.884839
Down-regulated	LPS & MSU	ENSG00000269815	ENSG00000269815	lncRNA	-2.46538	0.00349966	-3.22595	0.0116173	-0.821822	1
Down-regulated	LPS & MSU	ENSG00000244041	LINC01011	lncRNA	-1.51281	0.0106011	-2.08757	0.00437471	-0.5731	1
Down-regulated	LPS & MSU	ENSG00000267199	ENSG00000267199	lncRNA	-4.54456	4.51112e-17	-2.22271	0.000193572	2.26858	0.00395213
Down-regulated	LPS & MSU	ENSG00000180539	LINC02908	lncRNA	-3.98292	1.39683e-16	-1.77434	0.00268325	2.17858	0.000172921
Down-regulated	LPS & MSU	ENSG00000262879	ENSG00000262879	lncRNA	-1.7363	1.15143e-09	-1.11033	0.00669872	0.595568	0.298206
Down-regulated	LPS & MSU	ENSG00000267764	ENSG00000267764	lncRNA	-3.16569	3.86787e-05	-2.65613	0.0133145	0.484765	1
Down-regulated	LPS & MSU	ENSG00000255491	ENSG00000255491	lncRNA	-3.74089	1.13036e-12	-1.92264	0.00476199	1.7744	0.0198869
Down-regulated	LPS & MSU	ENSG00000267002	ENSG00000267002	lncRNA	-2.05385	1.08631e-06	-1.62039	0.0177382	0.380463	1
Down-regulated	LPS & MSU	ENSG00000290993	ENSG00000290993	lncRNA	-1.2166	0.000729743	-1.78463	0.00017553	-0.606652	0.57988
Down-regulated	LPS & MSU	ENSG00000291072	CROCCP2	lncRNA	-1.1779	0.00323393	-1.84691	0.00438706	-0.704993	0.582833
Down-regulated	LPS & MSU	ENSG00000270055	ENSG00000270055	lncRNA	-2.71337	1.32258e-06	-2.31384	0.00116196	0.386652	1
Down-regulated	LPS & MSU	ENSG00000270157	ENSG00000270157	lncRNA	-2.59171	5.10496e-10	-1.84986	0.0102416	0.708429	0.734218
Down-regulated	LPS	ENSG00000233901	LINC01503	lncRNA	-1.9094	9.47937e-09	-0.80087	0.162708	1.07442	0.0157205
Down-regulated	LPS	ENSG00000224950	ENSG00000224950	lncRNA	-1.09764	0.0348515	-0.00214883	1	1.06181	0.0541878
Down-regulated	LPS	ENSG00000268858	ENSG00000268858	lncRNA	-1.98435	8.3762e-16	-0.394278	0.79097	1.55315	5.97793e-10
Down-regulated	LPS	ENSG00000241769	EOLA1-DT	lncRNA	-2.38777	0.0224477	-0.235792	1	2.14365	0.164128
Down-regulated	LPS	ENSG00000249628	LINC00942	lncRNA	-2.52956	0.0193873	-2.47372	0.139675	0.0438	1
Down-regulated	LPS	ENSG00000184441	ENSG00000184441	lncRNA	-1.03947	0.0388976	-0.040877	1	0.958475	0.15251
Down-regulated	LPS	ENSG00000291224	ENSG00000291224	lncRNA	-1.32419	0.0441563	0.641541	0.958166	1.95829	0.00452619
Down-regulated	LPS	ENSG00000273151	ENSG00000273151	lncRNA	-1.55245	0.0467422	-1.00742	0.49259	0.506194	1
Down-regulated	LPS	ENSG00000225465	RFPL1S	lncRNA	-2.52211	6.41511e-05	-0.907965	0.829572	1.56553	0.338588
Down-regulated	LPS	ENSG00000250802	ZBED3-AS1	lncRNA	-2.28779	0.000335995	0.173067	1	2.42545	3.09144e-05
Down-regulated	LPS	ENSG00000273680	ENSG00000273680	lncRNA	-3.24291	0.00220811	-0.354294	1	2.80969	0.104234
Down-regulated	LPS	ENSG00000268069	ENSG00000268069	lncRNA	-3.87208	3.77068e-06	-1.57542	0.257963	2.17833	0.242951
Down-regulated	LPS	ENSG00000231711	LINC00899	lncRNA	-1.93906	0.000455398	-1.56372	0.107522	0.349877	1
Down-regulated	LPS	ENSG00000230530	LIMD1-AS1	lncRNA	-2.0943	0.0104767	-1.3681	0.725778	0.922201	1
Down-regulated	LPS	ENSG00000267152	ENSG00000267152	lncRNA	-2.94577	4.14082e-08	-1.54219	0.0723763	1.37581	0.138326
Down-regulated	LPS	ENSG00000273007	ENSG00000273007	lncRNA	-3.65495	0.0486386	-1.72945	0.892619	1.61703	0.68005
Down-regulated	LPS	ENSG00000291129	PPIEL	lncRNA	-1.30046	0.00260583	0.714824	0.600517	2.00202	1.86898e-05
Down-regulated	LPS	ENSG00000268912	ENSG00000268912	lncRNA	-2.2529	0.00215173	-0.9414	0.830883	1.24656	0.480337
Down-regulated	LPS	ENSG00000258384	RCCD1-AS1	lncRNA	-4.27513	0.00860834	-2.14314	0.491967	1.86139	0.606533
Down-regulated	LPS	ENSG00000290110	ENSG00000290110	lncRNA	-3.23847	0.0432726	0.100611	1	3.05561	0.128271
Down-regulated	LPS	ENSG00000226137	BAIAP2-DT	lncRNA	-3.58674	1.43055e-11	-1.01351	0.394046	2.53892	4.60229e-10
Down-regulated	LPS	ENSG00000225733	FGD5-AS1	lncRNA	-1.13481	1.36996e-05	-0.291086	0.960709	0.813672	0.00500122
Down-regulated	LPS	ENSG00000233016	SNHG7	lncRNA	-1.68825	0.000225926	0.371871	1	2.0125	8.33251e-06
Down-regulated	LPS	ENSG00000246273	SBF2-AS1	lncRNA	-2.23907	4.73757e-07	-0.142642	1	2.05665	8.31374e-06
Down-regulated	LPS	ENSG00000267058	ENSG00000267058	lncRNA	-3.66517	0.0342034	-1.29165	1	2.2977	0.480391
Down-regulated	LPS	ENSG00000225975	ZNF567-DT	lncRNA	-2.38845	0.000220083	-1.68376	0.142239	0.70248	1
Down-regulated	LPS	ENSG00000224536	CSRP1-AS1	lncRNA	-2.76834	0.0122067	-2.16845	0.242204	0.404246	1
Down-regulated	LPS	ENSG00000233885	YEATS2-AS1	lncRNA	-3.70022	0.0348083	-0.366548	1	3.06441	0.148927
Down-regulated	LPS	ENSG00000256633	PDE2A-AS2	lncRNA	-4.03086	6.31464e-05	0.395941	1	4.33084	6.8526e-06
Down-regulated	LPS	ENSG00000247556	OIP5-AS1	lncRNA	-1.65382	1.45231e-14	-0.527958	0.482307	1.09452	7.15247e-05
Down-regulated	LPS	ENSG00000260911	ENSG00000260911	lncRNA	-1.76534	0.0312954	1.87133	0.0303568	3.58287	4.45109e-08
Down-regulated	LPS	ENSG00000271380	ENSG00000271380	lncRNA	-1.9657	0.0145814	-2.51441	0.0774692	-0.488172	1
Down-regulated	LPS	ENSG00000289586	ENSG00000289586	lncRNA	-2.01995	0.00768225	-1.03449	0.65848	0.94506	0.792203
Down-regulated	LPS	ENSG00000236120	ENSG00000236120	lncRNA	-1.69261	6.45561e-05	-0.672162	0.786188	0.986259	0.281806
Down-regulated	LPS	ENSG00000270277	ENSG00000270277	lncRNA	-2.01747	0.0430413	-1.65977	0.393134	0.320259	1
Down-regulated	LPS	ENSG00000286558	ENSG00000286558	lncRNA	-4.98829	0.000374186	-0.506052	1	4.22416	0.00475436
Down-regulated	LPS	ENSG00000261526	ENSG00000261526	lncRNA	-1.74454	0.00594713	-0.647803	1	1.06428	0.239375
Down-regulated	LPS	ENSG00000242086	MUC20-OT1	lncRNA	-1.19636	0.00366126	-0.22064	1	0.95626	0.0362394
Down-regulated	LPS	ENSG00000233672	RNASEH2B-AS1	lncRNA	-3.12279	0.00109898	-0.740797	1	2.31838	0.0501738
Down-regulated	LPS	ENSG00000226950	DANCR	lncRNA	-1.34507	0.000994592	0.903747	0.340796	2.19837	6.19934e-07
Down-regulated	LPS	ENSG00000175147	TMEM51-AS1	lncRNA	-1.87727	8.11599e-05	-0.654315	0.689686	1.17876	0.0454012
Down-regulated	LPS	ENSG00000289003	ENSG00000289003	lncRNA	-3.08266	0.00104712	-0.731382	1	2.2756	0.0485398
Down-regulated	LPS	ENSG00000254827	SLC22A18AS	lncRNA	-2.23198	0.0136517	0.122027	1	2.31911	0.000922795
Down-regulated	LPS	ENSG00000260306	ENSG00000260306	lncRNA	-2.11546	0.00810417	1.28372	0.486601	3.38324	7.48664e-05
Down-regulated	LPS	ENSG00000274383	ENSG00000274383	lncRNA	-1.838	0.000555909	-0.545423	1	1.31295	0.291593
Down-regulated	LPS	ENSG00000237797	MACORIS	lncRNA	-2.91892	0.000290276	-0.063153	1	2.79769	0.0014795
Down-regulated	LPS	ENSG00000262227	ENSG00000262227	lncRNA	-1.97601	0.0457111	-0.0324568	1	1.93724	0.154227
Down-regulated	LPS	ENSG00000255240	ENSG00000255240	lncRNA	-2.94006	0.00490244	0.750571	1	3.62414	0.0450276
Down-regulated	LPS	ENSG00000291223	FAM86DP	lncRNA	-2.50288	5.99368e-08	-0.519765	0.949279	1.94343	7.94946e-05
Down-regulated	LPS	ENSG00000289135	ENSG00000289135	lncRNA	-2.27787	0.0298987	-0.107004	1	2.02908	0.216741
Down-regulated	LPS	ENSG00000269951	ENSG00000269951	lncRNA	-2.27813	0.0209824	1.40243	0.301781	3.61711	1.21328e-06
Down-regulated	LPS	ENSG00000258301	VASH1-AS1	lncRNA	-2.94493	6.82412e-11	-0.54224	0.830883	2.36441	1.39332e-05
Down-regulated	LPS	ENSG00000232648	ING2-DT	lncRNA	-1.97524	0.014713	-0.480422	1	1.34713	0.579708
Down-regulated	LPS	ENSG00000251364	SYT9-AS1	lncRNA	-3.07116	2.78403e-05	-0.466505	1	2.54942	0.000132766
Down-regulated	LPS	ENSG00000290793	ENSG00000290793	lncRNA	-1.92491	0.00125266	1.90423	0.000521939	3.78303	3.33603e-13
Down-regulated	LPS	ENSG00000239911	PRKAG2-AS1	lncRNA	-2.82223	1.83322e-05	0.260725	1	3.0315	3.2064e-06
Down-regulated	LPS	ENSG00000291122	CASTOR3P	lncRNA	-2.3567	0.00036263	-1.19359	0.448864	1.10745	0.476297
Down-regulated	LPS	ENSG00000215769	ARHGAP27P1-BPTFP1-KPNA2P3	lncRNA	-1.14891	0.037874	-0.516323	0.998037	0.598207	0.647932
Down-regulated	LPS	ENSG00000287823	ENSG00000287823	lncRNA	-3.43256	0.000811768	-2.68913	0.148335	0.734123	1
Down-regulated	LPS	ENSG00000289353	ENSG00000289353	lncRNA	-3.52588	4.29519e-06	-1.13835	0.708791	2.37551	0.0536161
Down-regulated	LPS	ENSG00000273486	ENSG00000273486	lncRNA	-2.47584	5.69479e-05	-1.24851	0.256723	1.23674	0.409632
Down-regulated	LPS	ENSG00000279342	ENSG00000279342	lncRNA	-1.32854	0.0355655	-0.750226	0.789501	0.555913	0.884839
Down-regulated	LPS	ENSG00000272462	LINC02980	lncRNA	-1.63928	0.0052655	-0.177753	1	1.43691	0.117983
Down-regulated	LPS	ENSG00000278112	ENSG00000278112	lncRNA	-4.74857	0.0041114	-1.5326	0.830883	2.93543	0.187255
Down-regulated	LPS	ENSG00000231113	LINC02976	lncRNA	-1.79717	0.00050561	0.22055	1	1.96331	0.000861772
Down-regulated	LPS	ENSG00000203327	ENSG00000203327	lncRNA	-3.47386	0.00263561	-1.44212	0.656592	1.95946	0.450904
Down-regulated	LPS	ENSG00000269044	ENSG00000269044	lncRNA	-1.37736	0.00160859	-1.20069	0.190323	0.147122	1
Down-regulated	LPS	ENSG00000291080	ZNF252P	lncRNA	-1.39202	0.000312893	-0.696706	0.437234	0.660172	0.388251
Down-regulated	LPS	ENSG00000290418	TPTEP1	lncRNA	-2.16308	0.00106259	0.0550574	1	2.16897	0.000217443
Down-regulated	LPS	ENSG00000274929	ENSG00000274929	lncRNA	-2.8595	0.00251873	-0.130135	1	2.6177	0.0356613
Down-regulated	LPS	ENSG00000287170	ENSG00000287170	lncRNA	-4.38933	0.00249102	-3.07842	0.150354	1.06882	0.884839
Down-regulated	LPS	ENSG00000226149	ENSG00000226149	lncRNA	-2.59211	0.000146452	-0.167959	1	2.36105	0.00448361
Down-regulated	LPS	ENSG00000263731	ENSG00000263731	lncRNA	-1.59628	0.000864243	-0.323712	1	1.24133	0.026204
Down-regulated	LPS	ENSG00000291171	ENSG00000291171	lncRNA	-1.06381	0.0341904	-0.00752455	1	1.01966	0.0625093
Down-regulated	LPS	ENSG00000228315	GUSBP11	lncRNA	-1.61973	4.60147e-06	0.26937	1	1.87159	1.50809e-06
Down-regulated	LPS	ENSG00000219665	ZNF433-AS1	lncRNA	-1.30198	0.014871	1.50386	0.029496	2.75026	3.83587e-09
Down-regulated	LPS	ENSG00000259291	ZNF710-AS1	lncRNA	-1.91888	2.20818e-05	-0.673721	0.697799	1.20997	0.0669559
Down-regulated	LPS	ENSG00000290854	ENSG00000290854	lncRNA	-1.64465	0.0018642	-1.6206	0.103195	-0.00829297	1
Down-regulated	LPS	ENSG00000231346	LINC01160	lncRNA	-2.4129	0.000176772	-0.0538523	1	2.32987	0.00135101
Down-regulated	LPS	ENSG00000250988	SNHG21	lncRNA	-3.53683	0.0280935	-1.54709	0.911508	1.61703	0.68005
Down-regulated	LPS	ENSG00000245105	A2M-AS1	lncRNA	-2.95631	0.0018811	-0.399788	1	2.59867	0.0938537
Down-regulated	LPS	ENSG00000240288	GHRLOS	lncRNA	-2.31946	1.28816e-05	-0.931991	0.605015	1.33823	0.131938
Down-regulated	LPS	ENSG00000226445	THBS2-AS1	lncRNA	-2.8055	2.14358e-05	-1.36448	0.314323	1.41402	0.406471
Down-regulated	LPS	ENSG00000267009	ENSG00000267009	lncRNA	-2.76532	0.00575127	-1.36956	0.688589	1.23469	0.901653
Down-regulated	LPS	ENSG00000290989	ENSG00000290989	lncRNA	-1.8044	0.00330753	-0.955277	0.830883	0.843191	0.858499
Down-regulated	LPS	ENSG00000228526	MIR34AHG	lncRNA	-2.39766	5.90348e-13	-0.625606	0.220373	1.74088	3.70082e-06
Down-regulated	LPS	ENSG00000289047	ENSG00000289047	lncRNA	-1.37547	0.00121502	-0.185327	1	1.15688	0.0152677
Down-regulated	LPS	ENSG00000272247	ENSG00000272247	lncRNA	-3.93931	0.0106349	0.241932	1	3.88662	0.00492438
Down-regulated	LPS	ENSG00000260517	ENSG00000260517	lncRNA	-2.25619	0.034515	0.207715	1	2.40158	0.0204132
Down-regulated	LPS	ENSG00000255284	GATD1-DT	lncRNA	-1.34799	0.0397989	-0.792288	0.806272	0.474889	1
Down-regulated	LPS	ENSG00000289357	ENSG00000289357	lncRNA	-3.2476	0.0441141	-0.175689	1	2.62229	0.315683
Down-regulated	LPS	ENSG00000227477	STK4-DT	lncRNA	-3.77916	0.0375285	-1.47651	0.969524	1.99095	0.507759
Down-regulated	LPS	ENSG00000288559	ENSG00000288559	lncRNA	-1.60176	0.0240614	-0.0856534	1	1.51405	0.388251
Down-regulated	LPS	ENSG00000236682	MAP3K2-DT	lncRNA	-3.4833	3.04561e-10	-0.880669	0.746866	2.56996	0.00192974
Down-regulated	LPS	ENSG00000267296	CEBPA-DT	lncRNA	-4.3146	1.75436e-09	-1.21322	0.414944	3.12356	0.00783278
Down-regulated	LPS	ENSG00000223692	DIP2A-IT1	lncRNA	-3.91881	0.00824504	-1.26417	0.881511	2.56412	0.351233
Down-regulated	LPS	ENSG00000281501	SEPSECS-AS1	lncRNA	-2.24312	0.000350724	-0.411012	1	1.766	0.0290068
Down-regulated	LPS	ENSG00000286118	ENSG00000286118	lncRNA	-4.03472	0.0111092	-0.882639	1	3.08608	0.191296
Down-regulated	LPS	ENSG00000223834	ENSG00000223834	lncRNA	-4.95036	0.000107346	-0.751898	1	4.01714	0.0452662
Down-regulated	LPS	ENSG00000261087	ZNNT1	lncRNA	-2.82632	0.000750617	1.50892	0.120998	4.26067	6.48733e-08
Down-regulated	LPS	ENSG00000273262	ENSG00000273262	lncRNA	-3.61565	0.033631	-0.694059	1	2.61553	0.297618
Down-regulated	LPS	ENSG00000259768	ZFHX3-AS1	lncRNA	-1.31967	0.0277811	0.00980668	1	1.27424	0.107387
Down-regulated	LPS	ENSG00000276900	ENSG00000276900	lncRNA	-2.146	0.0273685	2.4952	0.00157373	4.58141	1.23302e-08
Down-regulated	LPS	ENSG00000289977	ENSG00000289977	lncRNA	-4.87797	1.10213e-05	-1.85118	0.400607	2.80233	0.20901
Down-regulated	LPS	ENSG00000218510	LINC00339	lncRNA	-2.13848	3.81094e-05	-0.997896	0.351136	1.10164	0.176058
Down-regulated	LPS	ENSG00000255857	PXN-AS1	lncRNA	-1.9764	0.000370559	-0.238458	1	1.70194	0.0188579
Down-regulated	LPS	ENSG00000291055	ENSG00000291055	lncRNA	-1.77369	0.0491002	-0.276586	1	1.40296	0.308219
Down-regulated	LPS	ENSG00000261136	ENSG00000261136	lncRNA	-2.62303	0.00163216	-2.24785	0.0659685	0.333331	1
Down-regulated	LPS	ENSG00000291135	FCGR1BP	lncRNA	-1.45089	0.0267743	-1.34776	0.355083	0.124203	1
Down-regulated	LPS	ENSG00000183154	ENSG00000183154	lncRNA	-3.24494	4.73849e-06	-1.19465	0.543113	1.98322	0.130027
Down-regulated	LPS	ENSG00000250303	LINC02762	lncRNA	-2.46633	8.29583e-05	-0.0477021	1	2.35808	0.00213678
Down-regulated	LPS	ENSG00000250777	ENSG00000250777	lncRNA	-2.25952	0.000273896	-0.767211	0.949279	1.47385	0.0806711
Down-regulated	LPS	ENSG00000290427	ENSG00000290427	lncRNA	-3.58554	5.87292e-10	-0.450425	1	3.10212	5.71781e-06
Down-regulated	LPS	ENSG00000227398	KIF9-AS1	lncRNA	-2.01083	0.00575968	0.294954	1	2.3403	0.0491375
Down-regulated	LPS	ENSG00000259583	ALDH1A3-AS1	lncRNA	-2.73033	0.00111576	-0.276259	1	2.31139	0.133563
Down-regulated	LPS	ENSG00000255946	ENSG00000255946	lncRNA	-3.41116	0.0346416	-0.404162	1	2.84625	0.249713
Down-regulated	LPS	ENSG00000233429	HOTAIRM1	lncRNA	-1.65564	0.00964476	0.533016	1	2.11916	0.00267804
Down-regulated	LPS	ENSG00000285331	ENSG00000285331	lncRNA	-1.38914	0.0391873	-0.181824	1	1.13444	0.342513
Down-regulated	LPS	ENSG00000254966	IGSF22-AS1	lncRNA	-5.18723	2.7292e-05	-0.130142	1	4.78501	0.000204222
Down-regulated	LPS	ENSG00000204685	STARD7-AS1	lncRNA	-1.39682	0.00901767	-0.615602	0.926836	0.733938	0.418446
Down-regulated	LPS	ENSG00000286507	ENSG00000286507	lncRNA	-3.94824	0.0186581	-1.18842	1	2.53833	0.345958
Down-regulated	LPS	ENSG00000236144	TMEM147-AS1	lncRNA	-2.04773	1.24526e-06	-1.39982	0.0650354	0.619819	0.840042
Down-regulated	LPS	ENSG00000206567	ENSG00000206567	lncRNA	-2.84668	0.00692863	0.026549	1	2.70508	0.113572
Down-regulated	LPS	ENSG00000258559	ENSG00000258559	lncRNA	-1.64308	0.00334648	0.267801	1	1.86372	0.000649207
Down-regulated	LPS	ENSG00000289439	ENSG00000289439	lncRNA	-2.17099	0.0486764	-1.60729	0.773483	0.792423	1
Down-regulated	LPS	ENSG00000226688	ENTPD1-AS1	lncRNA	-1.89033	9.14004e-07	-0.81815	0.299426	1.03752	0.102687
Down-regulated	LPS	ENSG00000287494	ENSG00000287494	lncRNA	-2.07636	0.014544	-0.0896922	1	1.93972	0.0333181
Down-regulated	LPS	ENSG00000278330	ENSG00000278330	lncRNA	-4.36562	9.92704e-15	0.00843679	1	4.33489	1.69018e-17
Down-regulated	LPS	ENSG00000230387	ENSG00000230387	lncRNA	-4.92476	0.00101082	-0.742726	1	3.99162	0.0325919
Down-regulated	LPS	ENSG00000267121	FMNL1-DT	lncRNA	-1.56317	2.36301e-06	-0.61646	0.483809	0.929372	0.0583747
Down-regulated	LPS	ENSG00000258634	ENSG00000258634	lncRNA	-1.20134	0.00460797	-0.248392	1	0.912806	0.0594321
Down-regulated	LPS	ENSG00000254860	TMEM9B-AS1	lncRNA	-1.43131	0.0438346	-0.623356	0.994301	0.770451	0.719451
Down-regulated	LPS	ENSG00000255182	ENSG00000255182	lncRNA	-1.48719	0.0408855	0.530893	1	1.98329	0.00684907
Down-regulated	LPS	ENSG00000229127	KANSL1L-AS1	lncRNA	-2.48373	0.000680715	-1.73723	0.241382	0.675268	1
Down-regulated	LPS	ENSG00000227189	ENSG00000227189	lncRNA	-4.11915	0.00817339	-2.13416	0.497211	1.61703	0.68005
Down-regulated	LPS	ENSG00000267100	ILF3-DT	lncRNA	-1.45442	0.000166213	-0.0180828	1	1.39404	0.00154006
Down-regulated	LPS	ENSG00000233178	ENSG00000233178	lncRNA	-2.90749	0.024689	-0.98283	1	1.7853	0.566396
Down-regulated	LPS	ENSG00000291015	ENSG00000291015	lncRNA	-2.5493	3.89772e-05	-0.923112	0.728757	1.5638	0.240264
Down-regulated	LPS	ENSG00000273387	ENSG00000273387	lncRNA	-2.9445	0.00258709	-1.85434	0.256401	0.946555	1
Down-regulated	LPS	ENSG00000236618	PITPNA-AS1	lncRNA	-2.17049	0.0155917	-0.393658	1	1.70778	0.199536
Down-regulated	LPS	ENSG00000288663	ENSG00000288663	lncRNA	-1.89825	0.00934659	-1.78442	0.11176	0.0705942	1
Down-regulated	LPS	ENSG00000234771	SLC25A25-AS1	lncRNA	-2.78357	3.95573e-09	-0.593654	0.789687	2.16966	0.000166775
Down-regulated	LPS	ENSG00000245688	ENSG00000245688	lncRNA	-3.02291	0.0388132	-1.52922	0.946015	1.35302	0.932191
Down-regulated	LPS	ENSG00000213963	ENSG00000213963	lncRNA	-1.64936	5.56775e-05	-0.335698	1	1.28852	0.0290043
Down-regulated	LPS	ENSG00000291043	GLUD1P3	lncRNA	-1.63115	0.000241071	-0.581601	0.843778	1.01481	0.0747141
Down-regulated	LPS	ENSG00000224945	ENSG00000224945	lncRNA	-6.22545	2.92887e-08	-0.301839	1	5.62146	7.70936e-07
Down-regulated	LPS	ENSG00000276278	ENSG00000276278	lncRNA	-1.98039	0.0371567	-1.05472	0.825229	0.787689	1
Down-regulated	LPS	ENSG00000224376	ENSG00000224376	lncRNA	-2.82867	0.00078191	-1.12064	0.959627	1.6259	0.526175
Down-regulated	LPS	ENSG00000232940	HCG25	lncRNA	-1.62726	0.0350436	-0.700251	0.95981	0.894408	0.68005
Down-regulated	LPS	ENSG00000272341	ENSG00000272341	lncRNA	-2.17323	0.00518766	-0.0165	1	2.10662	0.00868512
Down-regulated	LPS	ENSG00000258768	ENSG00000258768	lncRNA	-2.5182	0.035745	-0.695553	1	1.70671	0.864941
Down-regulated	LPS	ENSG00000287306	ENSG00000287306	lncRNA	-3.80517	3.99968e-05	-1.8708	0.201739	1.79545	0.480391
Down-regulated	LPS	ENSG00000284719	ENSG00000284719	lncRNA	-2.57622	0.00975674	-0.645995	1	1.68987	0.68005
Down-regulated	LPS	ENSG00000231074	HCG18	lncRNA	-1.02837	0.000739463	-0.773889	0.160116	0.216335	1
Down-regulated	LPS	ENSG00000291075	ENSG00000291075	lncRNA	-1.15854	0.0226241	-0.245466	1	0.870835	0.237216
Down-regulated	LPS	ENSG00000245694	CRNDE	lncRNA	-2.03496	2.52736e-05	0.211191	1	2.2019	0.000314126
Down-regulated	LPS	ENSG00000271913	TAGAP-AS1	lncRNA	-2.30764	0.000253297	-0.795903	0.833598	1.46096	0.137172
Down-regulated	LPS	ENSG00000259895	TEDC2-AS1	lncRNA	-2.9069	0.0222806	-0.938725	1	1.76628	0.741442
Down-regulated	LPS	ENSG00000290720	ZNF542P	lncRNA	-1.20279	0.00817099	-0.958661	0.368116	0.219296	1
Down-regulated	LPS	ENSG00000290842	CROCCP3	lncRNA	-1.96325	0.00144909	-1.48131	0.305293	0.469331	1
Down-regulated	LPS	ENSG00000224738	ENSG00000224738	lncRNA	-1.98362	0.0377477	0.0859382	1	1.99788	0.0535111
Down-regulated	LPS	ENSG00000229931	ATXN1-AS1	lncRNA	-1.89305	0.00919421	0.264417	1	2.08626	0.0240415
Down-regulated	LPS	ENSG00000271327	ENSG00000271327	lncRNA	-3.41611	0.0092825	-2.27226	0.484923	1.29552	1
Down-regulated	LPS	ENSG00000227896	WAPL-DT	lncRNA	-1.90724	0.0211246	-2.11096	0.134068	-0.250075	1
Down-regulated	LPS	ENSG00000287883	ENSG00000287883	lncRNA	-2.41316	0.0149339	0.671615	1	2.98747	0.00339098
Down-regulated	LPS	ENSG00000261351	ENSG00000261351	lncRNA	-2.73007	0.00409384	-0.50012	1	2.20381	0.175588
Down-regulated	LPS	ENSG00000263327	TAPT1-AS1	lncRNA	-2.57771	0.00255875	0.0612691	1	2.62796	0.0628903
Down-regulated	LPS	ENSG00000287091	ENSG00000287091	lncRNA	-2.9612	1.59721e-07	-0.608725	0.960781	2.30349	0.00379442
Down-regulated	LPS	ENSG00000291003	ENSG00000291003	lncRNA	-1.30097	0.00261681	-0.231749	1	1.0469	0.0454827
Down-regulated	LPS	ENSG00000273084	ENSG00000273084	lncRNA	-2.63874	0.00350303	-1.00083	0.911508	1.63191	0.667622
Down-regulated	LPS	ENSG00000281162	LINC01127	lncRNA	-3.69798	0.000846519	-1.19494	0.949279	2.36986	0.537177
Down-regulated	LPS	ENSG00000232442	MHENCR	lncRNA	-1.55922	0.000108136	-1.14961	0.208478	0.364803	1
Down-regulated	LPS	ENSG00000270049	ATP6V0D1-DT	lncRNA	-2.74832	1.24926e-05	-0.298744	1	2.39309	0.00460349
Down-regulated	LPS	ENSG00000287463	ENSG00000287463	lncRNA	-4.02119	0.0377477	-4.16715	0.196551	0	1
Down-regulated	LPS	ENSG00000262050	ENSG00000262050	lncRNA	-3.65085	0.00253162	-0.285132	1	3.24035	0.0144021
Down-regulated	LPS	ENSG00000274461	LINC02930	lncRNA	-3.46417	1.56485e-05	1.01402	0.626958	4.43761	7.20351e-11
Down-regulated	LPS	ENSG00000269970	ENSG00000269970	lncRNA	-4.55454	5.54967e-10	-0.985822	0.685482	3.51221	0.00446256
Down-regulated	LPS	ENSG00000239213	NCK1-DT	lncRNA	-3.20625	7.44117e-15	-0.507566	0.908997	2.67878	1.73285e-07
Down-regulated	LPS	ENSG00000290796	ENSG00000290796	lncRNA	-1.70015	0.0140619	-0.476816	1	1.16026	0.275808
Down-regulated	LPS	ENSG00000260565	ERVK13-1	lncRNA	-1.00737	0.000671296	-0.0290856	1	0.952233	0.00387963
Down-regulated	LPS	ENSG00000212694	LINC01089	lncRNA	-1.73591	3.64914e-06	-0.71973	0.685482	0.989987	0.171202
Down-regulated	LPS	ENSG00000177406	NINJ2-AS1	lncRNA	-1.86884	2.09109e-05	-0.736401	0.571536	1.09787	0.0560666
Down-regulated	LPS	ENSG00000233038	PTPRN2-AS1	lncRNA	-3.53915	5.98204e-06	0.198311	1	3.69357	5.06935e-08
Down-regulated	LPS	ENSG00000290082	ENSG00000290082	lncRNA	-1.92985	0.000811382	-0.990255	0.618203	0.880522	0.557662
Down-regulated	LPS	ENSG00000224066	ENSG00000224066	lncRNA	-2.19578	0.0126333	-1.03455	0.830883	1.09875	0.68005
Down-regulated	LPS	ENSG00000228192	ZNF691-DT	lncRNA	-2.03235	0.000268479	-0.573636	0.960597	1.41805	0.0312253
Down-regulated	LPS	ENSG00000258810	ENSG00000258810	lncRNA	-1.66818	0.0304559	-0.411604	1	1.21286	0.310865
Down-regulated	LPS	ENSG00000214870	LINC02981	lncRNA	-1.74475	0.0219934	0.713632	0.908997	2.4099	0.00109641
Down-regulated	LPS	ENSG00000236871	LINC00106	lncRNA	-1.77856	0.0101899	0.0248381	1	1.77207	0.0103262
Down-regulated	LPS	ENSG00000286681	ENSG00000286681	lncRNA	-1.91301	0.00915912	0.247911	1	2.10915	0.00761368
Down-regulated	LPS	ENSG00000288792	ENSG00000288792	lncRNA	-2.9444	1.59432e-06	-0.723257	1	2.12044	0.0761385
Down-regulated	LPS	ENSG00000262712	ENSG00000262712	lncRNA	-2.40245	0.0433933	-1.07553	1	1.13306	1
Down-regulated	LPS	ENSG00000257621	PSMA3-AS1	lncRNA	-1.20106	0.000110276	0.0178666	1	1.18333	0.000129389
Down-regulated	LPS	ENSG00000290928	ENSG00000290928	lncRNA	-1.47112	0.00160184	-0.195039	1	1.23243	0.0354057
Down-regulated	LPS	ENSG00000253669	GASAL1	lncRNA	-2.74677	0.00421108	0.556425	1	3.12902	0.0240706
Down-regulated	LPS	ENSG00000225434	LINC01504	lncRNA	-1.55687	0.00524057	-0.717366	0.762704	0.79662	0.593824
Down-regulated	LPS	ENSG00000225138	SLC9A3-AS1	lncRNA	-2.6372	8.13599e-08	-0.698486	0.798542	1.88565	0.00113739
Down-regulated	LPS	ENSG00000281398	SNHG4	lncRNA	-1.83353	5.81971e-05	-0.110542	1	1.6811	4.95267e-05
Down-regulated	LPS	ENSG00000274605	PCCA-DT	lncRNA	-3.13865	9.35484e-05	1.19289	0.252189	4.23269	2.63543e-08
Down-regulated	LPS	ENSG00000261888	ENSG00000261888	lncRNA	-1.55539	0.0157154	-0.801177	0.720068	0.722332	0.690103
Down-regulated	LPS	ENSG00000236017	ASMTL-AS1	lncRNA	-1.18004	0.0480457	0.0261828	1	1.16336	0.081305
Down-regulated	LPS	ENSG00000261335	ENSG00000261335	lncRNA	-4.00363	0.0482245	-2.72987	0.546973	1.06882	0.884839
Down-regulated	LPS	ENSG00000228649	SNHG26	lncRNA	-1.27774	0.0476628	-0.135788	1	1.10494	0.107025
Down-regulated	LPS	ENSG00000262370	ENSG00000262370	lncRNA	-1.21805	0.00629046	-0.180391	1	1.01258	0.0329609
Down-regulated	LPS	ENSG00000245937	SLC12A2-DT	lncRNA	-1.46076	3.2476e-05	-0.360492	1	1.05807	0.0372872
Down-regulated	LPS	ENSG00000291186	ENSG00000291186	lncRNA	-1.66349	0.00394018	-1.46394	0.22721	0.175616	1
Down-regulated	LPS	ENSG00000236432	MFF-DT	lncRNA	-1.91912	0.0192894	0.188556	1	2.02419	0.032094
Down-regulated	LPS	ENSG00000272335	ENSG00000272335	lncRNA	-1.40254	0.0302444	-0.464129	1	0.880042	0.660653
Down-regulated	LPS	ENSG00000255031	ENSG00000255031	lncRNA	-1.52924	0.000973441	0.502471	0.911508	2.00068	5.19964e-06
Down-regulated	LPS	ENSG00000253738	OTUD6B-AS1	lncRNA	-1.14619	0.00219473	-0.399087	1	0.718295	0.135975
Down-regulated	LPS	ENSG00000259972	ENSG00000259972	lncRNA	-1.80632	3.4878e-06	-0.236227	1	1.51752	0.00824163
Down-regulated	LPS	ENSG00000290831	NSUN5P2	lncRNA	-2.82377	0.00670081	-0.974257	1	1.52994	0.805142
Down-regulated	LPS	ENSG00000289102	ENSG00000289102	lncRNA	-1.54838	0.000195714	-0.631203	0.705494	0.876663	0.190974
Down-regulated	LPS	ENSG00000291151	NSUN5P1	lncRNA	-2.6019	1.26409e-05	-0.289597	1	2.25151	0.00486647
Down-regulated	LPS	ENSG00000103472	RRN3P2	lncRNA	-2.49687	0.0042383	2.9695	0.000435568	5.40075	1.99396e-11
Down-regulated	LPS	ENSG00000289145	ENSG00000289145	lncRNA	-1.92401	0.00521805	-1.87932	0.0543253	-0.00393791	1
Down-regulated	LPS	ENSG00000258867	HISLA	lncRNA	-2.17212	0.0045993	-0.581542	1	1.50504	0.334094
Down-regulated	LPS	ENSG00000262580	ENSG00000262580	lncRNA	-2.02805	8.51957e-08	0.0134737	1	2.00194	2.18565e-07
Down-regulated	LPS	ENSG00000235652	EPM2A-DT	lncRNA	-1.40297	0.0332577	-0.572956	1	0.795107	0.798907
Down-regulated	LPS	ENSG00000224307	LINC02975	lncRNA	-3.75475	4.61758e-11	0.00893897	1	3.71439	2.62564e-08
Down-regulated	LPS	ENSG00000271122	HERPUD2-AS1	lncRNA	-1.20699	0.0229362	-0.542039	1	0.617072	0.68005
Down-regulated	LPS	ENSG00000247572	CKMT2-AS1	lncRNA	-2.02454	0.000200334	-0.329023	1	1.6404	0.0325705
Down-regulated	LPS	ENSG00000283839	ENSG00000283839	lncRNA	-1.59668	7.60042e-05	-1.35268	0.0638588	0.215911	1
Down-regulated	LPS	ENSG00000272182	ENSG00000272182	lncRNA	-3.35799	4.78278e-05	-1.64918	0.344129	1.82776	0.562583
Down-regulated	LPS	ENSG00000234912	SNHG20	lncRNA	-2.32236	9.09669e-06	-1.05215	0.399616	1.20974	0.18435
Down-regulated	LPS	ENSG00000255142	ENSG00000255142	lncRNA	-3.48982	0.00752359	-2.8194	0.179183	0.477354	1
Down-regulated	LPS	ENSG00000224934	GOT1-DT	lncRNA	-2.79898	1.86848e-06	-1.08974	0.527346	1.69854	0.141315
Down-regulated	LPS	ENSG00000232229	LINC00865	lncRNA	-2.79083	0.00151804	-0.967196	0.953879	1.73981	0.510814
Down-regulated	LPS	ENSG00000247679	ENSG00000247679	lncRNA	-2.15857	0.00215331	-0.00761587	1	2.07854	0.011969
Down-regulated	LPS	ENSG00000203644	ENSG00000203644	lncRNA	-1.19585	0.0190495	-0.247988	1	0.909795	0.150436
Down-regulated	LPS	ENSG00000226125	LINC01907	lncRNA	-5.03014	6.71712e-05	-0.989002	0.949279	3.84223	0.0188877
Down-regulated	LPS	ENSG00000177369	FLJ40194	lncRNA	-3.40501	8.41829e-06	-1.72945	0.224642	1.71892	0.438888
Down-regulated	LPS	ENSG00000288742	ENSG00000288742	lncRNA	-1.77622	0.0242747	-0.848845	0.746082	0.891017	0.798907
Down-regulated	LPS	ENSG00000224086	PPM1F-AS1	lncRNA	-3.02011	0.0025152	-0.544701	1	2.48281	0.108712
Down-regulated	LPS	ENSG00000231999	LRRC8C-DT	lncRNA	-1.29739	0.0392253	-1.00831	0.565039	0.260193	1
Down-regulated	LPS	ENSG00000290548	ENSG00000290548	lncRNA	-3.06925	0.0063354	-0.893878	1	2.05853	0.495691
Down-regulated	LPS	ENSG00000290091	ENSG00000290091	lncRNA	-2.53288	0.0199768	-0.83797	1	1.71367	0.582515
Down-regulated	LPS	ENSG00000225177	NHSL1-AS1	lncRNA	-2.33865	5.64325e-06	-1.1184	0.598866	1.15077	0.61306
Down-regulated	LPS	ENSG00000237036	ZEB1-AS1	lncRNA	-4.34344	0.00627589	0.127237	1	4.12466	0.0180005
Down-regulated	LPS	ENSG00000267254	ZNF790-AS1	lncRNA	-1.76559	0.00258889	-0.897502	0.682136	0.811627	0.727373
Down-regulated	LPS	ENSG00000248429	GASK1B-AS1	lncRNA	-3.82317	5.02264e-29	-0.911	0.0849886	2.90234	3.72359e-12
Down-regulated	LPS	ENSG00000260077	ENSG00000260077	lncRNA	-1.70379	0.00157175	-0.973287	0.508878	0.677969	0.838389
Down-regulated	LPS	ENSG00000233695	GAS6-AS1	lncRNA	-2.07085	0.000408739	-1.44472	0.190457	0.623007	0.884839
Down-regulated	LPS	ENSG00000291178	ENSG00000291178	lncRNA	-1.13568	0.0294747	-0.484068	1	0.604843	0.64364
Down-regulated	LPS	ENSG00000273145	ENSG00000273145	lncRNA	-2.45525	0.0146952	-0.501094	1	1.88055	0.114502
Down-regulated	LPS	ENSG00000260293	ENSG00000260293	lncRNA	-2.34863	0.0144974	-1.57024	0.779836	0.65021	1
Down-regulated	LPS	ENSG00000291064	RPL23AP7	lncRNA	-1.24774	0.0418135	-0.201476	1	0.993745	0.452501
Down-regulated	LPS	ENSG00000242474	LINC03015	lncRNA	-3.46555	1.80296e-08	-0.926716	0.552798	2.46887	0.00109368
Down-regulated	LPS	ENSG00000226281	ENSG00000226281	lncRNA	-3.46366	1.96905e-09	0.0363874	1	3.43599	4.02216e-09
Down-regulated	LPS	ENSG00000286989	ENSG00000286989	lncRNA	-3.13466	0.000105766	-1.62033	0.231648	1.46672	0.435036
Down-regulated	LPS	ENSG00000289100	ENSG00000289100	lncRNA	-3.97895	7.6384e-08	-0.737431	0.896361	3.15962	0.000465375
Down-regulated	LPS	ENSG00000244701	ENSG00000244701	lncRNA	-2.72379	4.62313e-05	-1.2734	0.337266	1.41935	0.355949
Down-regulated	LPS	ENSG00000269934	ENSG00000269934	lncRNA	-1.5985	0.0115385	-0.861289	0.830883	0.681151	0.884839
Down-regulated	LPS	ENSG00000255446	ENSG00000255446	lncRNA	-2.75847	0.000335098	-0.592809	1	2.15103	0.0625031
Down-regulated	LPS	ENSG00000287104	ENSG00000287104	lncRNA	-3.37257	0.000333827	-1.19751	0.697799	2.10375	0.141164
Down-regulated	LPS	ENSG00000261795	ENSG00000261795	lncRNA	-6.66242	0.000138938	-2.76706	0.265445	3.64477	0.0185183
Down-regulated	LPS	ENSG00000249042	FAM151B-DT	lncRNA	-2.23918	0.00283481	-1.23985	0.464314	1.0066	0.884839
Down-regulated	LPS	ENSG00000277232	GTSE1-DT	lncRNA	-4.49921	0.000720304	-1.82861	0.392831	2.6392	0.33743
Down-regulated	LPS	ENSG00000244055	ENSG00000244055	lncRNA	-1.2148	0.0181343	0.00137057	1	1.17577	0.0654564
Down-regulated	LPS	ENSG00000259953	LINC02977	lncRNA	-1.0644	0.00241216	-0.609474	0.431297	0.423007	0.741065
Down-regulated	LPS	ENSG00000232931	LINC00342	lncRNA	-1.21852	0.00290182	-0.115122	1	1.07132	0.00350286
Down-regulated	LPS	ENSG00000291203	ENSG00000291203	lncRNA	-1.30718	0.00791651	-0.697345	0.547877	0.568961	0.736502
Down-regulated	LPS	ENSG00000262097	LINC02185	lncRNA	-3.10744	0.000349727	0.709604	1	3.75725	3.00229e-07
Down-regulated	LPS	ENSG00000234546	LNCTAM34A	lncRNA	-1.68035	0.0231414	0.0412513	1	1.64906	0.159995
Down-regulated	LPS	ENSG00000287932	ENSG00000287932	lncRNA	-3.38402	0.034303	-2.00528	0.642495	1.06882	0.884839
Down-regulated	LPS	ENSG00000271795	ENSG00000271795	lncRNA	-4.17136	1.61794e-12	-1.73258	0.121611	2.5353	0.0801182
Down-regulated	LPS	ENSG00000271631	ENSG00000271631	lncRNA	-2.94131	0.00904468	-2.88529	0.0903439	-0.0753576	1
Down-regulated	LPS	ENSG00000273356	LINC02019	lncRNA	-2.20417	0.0141342	0.770127	0.911508	2.90603	0.000430516
Down-regulated	LPS	ENSG00000291188	ENSG00000291188	lncRNA	-2.14766	0.0218785	0.460922	1	2.54274	0.0153699
Down-regulated	LPS	ENSG00000278768	BACE1-AS	lncRNA	-1.75648	1.28956e-05	-1.10101	0.280961	0.614907	0.798907
Down-regulated	LPS	ENSG00000178977	LINC00324	lncRNA	-2.67084	5.79166e-07	-0.249612	1	2.36768	0.00018589
Down-regulated	LPS	ENSG00000215256	DHRS4-AS1	lncRNA	-1.11399	0.00365987	-0.736471	0.375681	0.348594	0.965018
Down-regulated	LPS	ENSG00000254635	WAC-AS1	lncRNA	-1.38432	0.000436712	-0.519354	0.62415	0.827189	0.130192
Down-regulated	LPS	ENSG00000255717	SNHG1	lncRNA	-1.57871	3.52321e-08	-0.217295	1	1.32917	3.27058e-05
Down-regulated	LPS	ENSG00000271789	ENSG00000271789	lncRNA	-2.96752	0.00183545	-0.490998	1	2.37563	0.0736502
Down-regulated	LPS	ENSG00000228427	ENSG00000228427	lncRNA	-2.10521	0.00111834	-0.480196	1	1.57812	0.0644253
Down-regulated	LPS	ENSG00000261067	ENSG00000261067	lncRNA	-1.80013	0.0450081	1.23149	0.309921	3.00813	5.78618e-05
Down-regulated	LPS	ENSG00000272338	ENSG00000272338	lncRNA	-3.6916	0.0224899	-1.02065	1	2.27659	0.388251
Down-regulated	LPS	ENSG00000290994	FAM86C2P	lncRNA	-3.72757	0.0228686	-0.380212	1	3.13823	0.177281
Down-regulated	LPS	ENSG00000235437	LINC01278	lncRNA	-1.04708	0.000510765	0.111229	1	1.13453	0.000375693
Down-regulated	LPS	ENSG00000279873	LINC01126	lncRNA	-3.66642	0.0273941	-0.365111	1	3.01569	0.176058
Down-regulated	LPS	ENSG00000254054	ENSG00000254054	lncRNA	-4.27334	0.0180673	-0.937069	1	3.04087	0.290924
Down-regulated	LPS	ENSG00000232677	LINC00665	lncRNA	-2.02448	0.0286404	-1.24263	0.676557	0.755748	0.884839
Down-regulated	LPS	ENSG00000244879	GABPB1-AS1	lncRNA	-2.50524	5.33498e-06	-0.749776	0.853998	1.71025	0.00013029
Down-regulated	LPS	ENSG00000272356	ENSG00000272356	lncRNA	-1.86681	0.0105928	-0.855131	0.984064	0.989662	0.85459
Down-regulated	LPS	ENSG00000197989	SNHG12	lncRNA	-2.26719	3.19378e-12	0.0509482	1	2.28386	6.6018e-19
Down-regulated	LPS	ENSG00000256706	ENSG00000256706	lncRNA	-4.71145	0.000192997	-2.28485	0.362404	2.50652	0.418446
Down-regulated	LPS	ENSG00000261123	ENSG00000261123	lncRNA	-2.71733	0.0340373	-1.28144	0.917602	1.32465	0.952089
Down-regulated	LPS	ENSG00000283674	ENSG00000283674	lncRNA	-2.34505	0.0157102	0.191327	1	2.47369	0.0329949
Down-regulated	LPS	ENSG00000223768	LINC00205	lncRNA	-2.38674	2.58999e-11	-0.972569	0.150028	1.38229	0.00518729
Down-regulated	LPS	ENSG00000261468	ENSG00000261468	lncRNA	-5.52549	2.07356e-06	-1.23115	0.555348	3.94853	0.0110643
Down-regulated	LPS	ENSG00000290762	ENSG00000290762	lncRNA	-1.77551	0.0403884	-1.01736	0.812044	0.723643	1
Down-regulated	LPS	ENSG00000255197	ENSG00000255197	lncRNA	-1.94889	2.6556e-13	-0.167928	1	1.75412	4.50758e-11
Down-regulated	LPS	ENSG00000260005	ENSG00000260005	lncRNA	-2.90058	2.86872e-05	-0.244802	1	2.70389	0.0247119
Down-regulated	LPS	ENSG00000228223	HCG11	lncRNA	-1.53153	0.000127305	-0.963763	0.396294	0.533089	0.856945
Down-regulated	LPS	ENSG00000260917	ENSG00000260917	lncRNA	-1.21417	0.00424932	-1.2011	0.0511806	-0.0280173	1
Down-regulated	LPS	ENSG00000186235	LINC02610	lncRNA	-2.76217	0.000955239	-0.918519	0.949279	1.79129	0.322271
Down-regulated	LPS	ENSG00000256751	PLBD1-AS1	lncRNA	-1.21955	0.010329	-0.693815	0.833906	0.498919	0.862025
Down-regulated	LPS	ENSG00000288046	ENSG00000288046	lncRNA	-5.03469	2.30056e-05	-2.64212	0.136252	2.15065	0.522848
Down-regulated	LPS	ENSG00000263072	ZNF213-AS1	lncRNA	-1.21766	0.0084773	-0.850985	0.450191	0.32645	1
Down-regulated	LPS	ENSG00000177788	RAB4A-AS1	lncRNA	-3.88029	4.83188e-08	-0.810782	0.949279	3.03052	0.0429932
Down-regulated	LPS	ENSG00000264895	ENSG00000264895	lncRNA	-4.2747	0.0176252	-2.77261	0.45636	1.38612	0.856945
Down-regulated	LPS	ENSG00000291207	ENSG00000291207	lncRNA	-1.13789	0.0180901	-0.715521	0.700866	0.39725	1
Down-regulated	LPS	ENSG00000254231	WWP1-AS1	lncRNA	-2.75196	0.00826963	0.329614	1	2.99743	0.00441835
Down-regulated	LPS	ENSG00000287644	ENSG00000287644	lncRNA	-4.40095	0.000363333	-0.289345	1	3.80148	0.0475577
Down-regulated	LPS	ENSG00000255310	ENSG00000255310	lncRNA	-1.82612	0.0257391	-1.2045	0.779836	0.704931	1
Down-regulated	LPS	ENSG00000267108	ENSG00000267108	lncRNA	-2.53527	0.0380851	-0.292798	1	2.1959	0.229922
Down-regulated	LPS	ENSG00000238197	PAXBP1-AS1	lncRNA	-1.29895	0.0118487	-0.284495	1	0.999837	0.302087
Down-regulated	LPS	ENSG00000285410	GABPB1-IT1	lncRNA	-1.17908	0.0226545	-0.69958	0.669904	0.440436	0.884839
Down-regulated	LPS	ENSG00000225062	CATIP-AS1	lncRNA	-2.34851	0.000262941	-1.03695	0.542597	1.25652	0.212987
Down-regulated	LPS	ENSG00000273373	SLC16A4-AS1	lncRNA	-2.14111	0.00120181	-1.29532	0.270635	0.846621	0.884839
Down-regulated	LPS	ENSG00000271964	ENSG00000271964	lncRNA	-3.23656	0.0450292	-3.3519	0.256269	0	1
Down-regulated	LPS	ENSG00000260804	LINC01963	lncRNA	-2.43778	9.18827e-07	-1.24144	0.270635	1.15226	0.378831
Down-regulated	LPS	ENSG00000276116	FUT8-AS1	lncRNA	-4.51664	0.00051446	-0.274369	1	3.97703	0.00705225
Down-regulated	LPS	ENSG00000229484	LINC02766	lncRNA	-4.9403	4.13723e-05	-0.99955	0.911508	3.56949	0.0452144
Down-regulated	LPS	ENSG00000228544	CCDC183-AS1	lncRNA	-1.49095	0.0158677	-0.396023	1	1.05057	0.206241
Down-regulated	LPS	ENSG00000266469	ENSG00000266469	lncRNA	-5.19891	2.65256e-05	-0.943374	0.977	3.75321	0.0845867
Down-regulated	LPS	ENSG00000281005	LINC00921	lncRNA	-2.58015	4.4058e-06	-0.706161	0.911508	1.83402	0.00268108
Down-regulated	LPS	ENSG00000224078	SNHG14	lncRNA	-1.60473	1.93575e-07	-0.68992	0.376165	0.870438	0.101104
Down-regulated	LPS	ENSG00000291263	SMG1P7	lncRNA	-2.10137	0.0258953	-0.216559	1	1.82088	0.251809
Down-regulated	LPS	ENSG00000226696	LENG8-AS1	lncRNA	-1.45384	0.0222992	-1.08762	0.415836	0.336634	1
Down-regulated	LPS	ENSG00000283213	ENSG00000283213	lncRNA	-3.24708	0.000552382	2.63437	0.00684624	5.75445	1.01417e-08
Down-regulated	LPS	ENSG00000234869	LINC02925	lncRNA	-3.27279	6.43612e-07	-0.403239	1	2.79512	0.000257138
Down-regulated	LPS	ENSG00000234694	CDC20-DT	lncRNA	-3.95132	0.0338273	0.152929	1	3.81741	0.0267323
Down-regulated	LPS	ENSG00000231249	ITPR1-DT	lncRNA	-3.09191	8.19883e-06	-0.0965259	1	2.92843	0.00288473
Down-regulated	LPS	ENSG00000275888	ENSG00000275888	lncRNA	-2.79312	0.0497895	-0.953627	1	1.82629	0.682005
Down-regulated	LPS	ENSG00000271009	ENSG00000271009	lncRNA	-3.4129	1.2458e-05	-1.95225	0.144664	1.34544	0.68005
Down-regulated	LPS	ENSG00000272668	ENSG00000272668	lncRNA	-5.19005	6.59525e-05	-0.949199	0.949279	3.9781	0.0188376
Down-regulated	LPS	ENSG00000273033	LINC02035	lncRNA	-2.51832	1.88908e-12	-0.769986	0.253678	1.71036	3.5931e-05
Down-regulated	LPS	ENSG00000188185	LINC00265	lncRNA	-1.6307	0.00455509	-0.0141072	1	1.57309	0.0127337
Down-regulated	LPS	ENSG00000277566	ENSG00000277566	lncRNA	-3.04303	0.000805552	-1.36909	0.685482	1.30869	0.884839
Down-regulated	LPS	ENSG00000259004	LINC02285	lncRNA	-2.15845	0.0231265	-2.1947	0.229616	-0.109044	1
Down-regulated	LPS	ENSG00000256546	LINC02985	lncRNA	-2.347	0.000957216	-0.600076	1	1.69269	0.0839608
Down-regulated	LPS	ENSG00000236901	MIR600HG	lncRNA	-1.99036	0.012468	1.76937	0.01798	3.67539	1.01993e-07
Down-regulated	LPS	ENSG00000272953	ENSG00000272953	lncRNA	-4.0186	0.0100727	-2.48107	0.398284	1.62973	0.805142
Down-regulated	LPS	ENSG00000233922	LINC01694	lncRNA	-2.28222	0.0312607	-0.291909	1	1.8749	0.35703
Down-regulated	LPS	ENSG00000265666	RARA-AS1	lncRNA	-2.56914	0.00537992	0.999025	0.686158	3.47599	6.58363e-05
Down-regulated	LPS	ENSG00000288754	ENSG00000288754	lncRNA	-2.27397	5.61966e-06	-0.755724	0.651732	1.47401	0.0212618
Down-regulated	LPS	ENSG00000231177	LINC00852	lncRNA	-2.61866	4.14629e-06	-1.79603	0.113766	0.836914	0.856945
Down-regulated	LPS	ENSG00000248275	TRIM52-AS1	lncRNA	-1.43716	0.0018005	-0.0326623	1	1.34225	0.0452662
Down-regulated	LPS	ENSG00000269019	HOMER3-AS1	lncRNA	-1.45423	0.0109369	-0.437675	1	0.969882	0.459042
Down-regulated	LPS	ENSG00000248019	FAM13A-AS1	lncRNA	-2.18064	3.19578e-08	-1.15639	0.103356	1.01943	0.241302
Down-regulated	LPS	ENSG00000289421	ENSG00000289421	lncRNA	-3.54467	0.0222677	-0.91517	1	2.44944	0.388251
Down-regulated	LPS	ENSG00000291063	ENSG00000291063	lncRNA	-2.21929	1.19061e-06	-0.830341	0.718188	1.37289	0.0926265
Down-regulated	LPS	ENSG00000234608	MAPKAPK5-AS1	lncRNA	-1.64155	2.33228e-06	-0.575414	0.66005	1.02681	0.0195588
Down-regulated	LPS	ENSG00000243960	ENSG00000243960	lncRNA	-3.82832	0.0055557	-1.68781	0.639264	1.82649	0.618002
Down-regulated	LPS	ENSG00000245213	GALNT7-DT	lncRNA	-2.13044	0.00310281	0.172772	1	2.24684	0.0355546
Down-regulated	LPS	ENSG00000274370	ENSG00000274370	lncRNA	-1.91117	0.00146409	-0.881354	0.753068	0.978478	0.459449
Down-regulated	LPS	ENSG00000213600	ENSG00000213600	lncRNA	-1.99476	0.0186756	-2.03839	0.156497	-0.0716025	1
Down-regulated	LPS	ENSG00000286977	ENSG00000286977	lncRNA	-2.73708	0.00609542	-0.210844	1	2.43284	0.0555637
Down-regulated	LPS	ENSG00000288827	ENSG00000288827	lncRNA	-1.74168	0.0441318	-0.340574	1	1.34423	0.31912
Down-regulated	LPS	ENSG00000272990	ENSG00000272990	lncRNA	-2.72124	0.0271842	-2.35279	0.38465	0.411921	1
Down-regulated	LPS	ENSG00000272734	ADIRF-AS1	lncRNA	-1.40446	0.000417607	-0.148151	1	1.23409	0.00359279
Down-regulated	LPS	ENSG00000234072	GTF3C2-AS2	lncRNA	-1.57357	0.000691031	-0.681167	0.732053	0.848296	0.336267
Down-regulated	LPS	ENSG00000277007	ENSG00000277007	lncRNA	-3.4113	0.0296179	-1.87633	0.754409	1.62973	0.805142
Down-regulated	LPS	ENSG00000226419	SLC16A1-AS1	lncRNA	-1.56695	0.000850859	-0.571695	0.894097	0.952866	0.116375
Down-regulated	LPS	ENSG00000270605	ENSG00000270605	lncRNA	-3.57516	4.76016e-05	-1.37285	0.393659	2.11118	0.108898
Down-regulated	LPS	ENSG00000251417	ENSG00000251417	lncRNA	-2.81649	0.0192263	-0.596785	1	2.12591	0.285325
Down-regulated	LPS	ENSG00000267321	SNHG30	lncRNA	-1.77233	0.0010667	1.19038	0.34671	2.91298	2.87682e-05
Down-regulated	LPS	ENSG00000273729	ENSG00000273729	lncRNA	-1.50831	0.014823	-0.830634	0.949279	0.706367	0.947595
Down-regulated	LPS	ENSG00000196810	CTBP1-DT	lncRNA	-1.53969	0.000880388	-1.14178	0.0676572	0.348407	1
Down-regulated	LPS	ENSG00000246263	UBR5-DT	lncRNA	-1.81858	0.00362155	-0.358358	1	1.41856	0.116922
Down-regulated	LPS	ENSG00000289378	ENSG00000289378	lncRNA	-3.78226	0.00334574	-2.16914	0.481982	1.71949	0.856945
Down-regulated	LPS	ENSG00000267123	SCAT1	lncRNA	-3.00119	4.62893e-06	-1.56165	0.234866	1.38038	0.716618
Down-regulated	LPS	ENSG00000289507	ENSG00000289507	lncRNA	-3.09232	0.00561788	-1.60077	0.660476	0.96969	1
Down-regulated	LPS	ENSG00000272692	ENSG00000272692	lncRNA	-3.51411	0.037222	-1.35738	0.917309	2.14885	0.530237
Down-regulated	LPS	ENSG00000237753	SLC20A1-DT	lncRNA	-2.07473	0.0030351	0.318112	1	2.28617	0.0365529
Down-regulated	LPS	ENSG00000285967	NIPBL-DT	lncRNA	-1.68346	2.9563e-06	-0.316857	1	1.32397	0.00386504
Down-regulated	LPS	ENSG00000216895	RBM33-DT	lncRNA	-1.7026	0.00128886	-1.23347	0.22745	0.442895	1
Down-regulated	LPS	ENSG00000272205	POU2F1-DT	lncRNA	-2.99983	0.00994477	-0.0979455	1	2.7362	0.0734457
Down-regulated	LPS	ENSG00000203739	PRDX6-AS1	lncRNA	-2.24445	0.00802989	-0.636551	1	1.53112	0.405231
Down-regulated	LPS	ENSG00000267904	ENSG00000267904	lncRNA	-2.00137	0.000115029	-1.41609	0.185455	0.561386	1
Down-regulated	LPS	ENSG00000261997	ENSG00000261997	lncRNA	-4.37041	6.87362e-12	-2.02544	0.0681534	2.27063	0.18898
Down-regulated	LPS	ENSG00000204054	LINC00963	lncRNA	-2.1891	1.23965e-11	-0.195669	1	1.95273	3.66964e-09
Down-regulated	LPS	ENSG00000261416	CORO1A-AS1	lncRNA	-1.83621	0.0138274	-0.414617	1	1.41416	0.29126
Down-regulated	LPS	ENSG00000214783	POLR2J4	lncRNA	-2.11717	0.0124714	-0.863154	0.949279	1.16814	0.626364
Down-regulated	LPS	ENSG00000224660	SH3BP5-AS1	lncRNA	-1.28009	0.000374926	-0.707611	0.305123	0.542602	0.467842
Down-regulated	LPS	ENSG00000236088	COX10-DT	lncRNA	-1.23725	0.00667732	-0.75927	0.590949	0.443045	0.884839
Down-regulated	LPS	ENSG00000267549	ZSCAN5A-AS1	lncRNA	-3.00656	0.0141629	-0.159047	1	2.79299	0.02676
Down-regulated	LPS	ENSG00000275719	ENSG00000275719	lncRNA	-4.18829	0.00515031	-1.58465	0.685482	2.35632	0.39581
Down-regulated	LPS	ENSG00000179406	LINC00174	lncRNA	-1.28982	0.00943689	-0.497768	0.960781	0.752948	0.353905
Down-regulated	LPS	ENSG00000253982	CLN8-AS1	lncRNA	-1.41943	2.46804e-05	0.643628	0.437566	2.02136	2.07284e-09
Down-regulated	LPS	ENSG00000256576	LINC02361	lncRNA	-2.02306	0.000892835	-0.903363	0.698276	1.03361	0.558847
Down-regulated	LPS	ENSG00000270175	ENSG00000270175	lncRNA	-2.22399	0.025589	-0.214172	1	1.88735	0.203704
Down-regulated	LPS	ENSG00000235314	LINC00957	lncRNA	-1.73042	0.0186425	0.644292	0.949279	2.31956	9.98193e-05
Down-regulated	LPS	ENSG00000291091	SDHAP4	lncRNA	-1.45197	0.000381643	-0.777123	0.116257	0.661186	0.447317
Down-regulated	LPS	ENSG00000285693	ENSG00000285693	lncRNA	-2.25469	0.000841103	0.383959	1	2.59192	0.00151166
Down-regulated	LPS	ENSG00000258376	PAPLN-AS1	lncRNA	-1.3232	0.0112671	0.318174	1	1.60618	0.00304534
Down-regulated	LPS	ENSG00000260260	SNHG19	lncRNA	-1.67968	0.0133226	-1.10189	0.552798	0.547401	0.914814
Down-regulated	LPS	ENSG00000224699	LAMTOR5-AS1	lncRNA	-2.00266	0.00906598	-1.0591	0.67206	0.829055	0.953327
Down-regulated	LPS	ENSG00000269473	ZNF132-DT	lncRNA	-3.65573	0.0180748	-1.61786	0.779228	1.61703	0.68005
Down-regulated	LPS	ENSG00000234741	GAS5	lncRNA	-1.29818	0.0002478	0.790059	0.276656	2.04609	1.37487e-09
Down-regulated	LPS	ENSG00000231365	WARS2-AS1	lncRNA	-1.51234	0.000581932	-0.477924	0.950732	0.998592	0.087093
Down-regulated	LPS	ENSG00000263069	RNF213-AS1	lncRNA	-2.15485	0.0374861	-1.07811	0.949279	0.981757	0.935986
Down-regulated	LPS	ENSG00000272434	ENSG00000272434	lncRNA	-4.48646	0.00154586	0.160385	1	4.46983	0.010908
Down-regulated	LPS	ENSG00000260257	ENSG00000260257	lncRNA	-1.13563	0.00699934	-0.383755	1	0.71186	0.379109
Down-regulated	LPS	ENSG00000249859	PVT1	lncRNA	-1.5844	0.00125266	-0.225247	1	1.30903	0.0158279
Down-regulated	LPS	ENSG00000242125	SNHG3	lncRNA	-1.99348	1.76734e-10	-0.278477	1	1.6842	7.62758e-07
Down-regulated	LPS	ENSG00000251442	LINC01094	lncRNA	-1.23808	0.000236064	-0.658172	0.373596	0.553022	0.28308
Down-regulated	LPS	ENSG00000226816	ENSG00000226816	lncRNA	-2.741	0.00558759	-0.682173	1	2.02085	0.0966313
Down-regulated	LPS	ENSG00000247982	LINC00926	lncRNA	-2.49974	0.000259638	-0.0693284	1	2.39308	7.08117e-05
Down-regulated	LPS	ENSG00000206337	HCP5	lncRNA	-1.16665	0.0103015	-0.796226	0.179615	0.345921	0.968587
Down-regulated	LPS	ENSG00000254837	LIPT2-AS1	lncRNA	-3.29467	0.000236986	-0.584544	1	2.62699	0.0417742
Down-regulated	LPS	ENSG00000290858	ENSG00000290858	lncRNA	-3.79846	0.0160092	-0.176405	1	3.46943	0.0926677
Down-regulated	LPS	ENSG00000228109	MELTF-AS1	lncRNA	-2.15867	0.015649	0.354614	1	2.44763	0.00480687
Down-regulated	LPS	ENSG00000272902	TBC1D8-AS1	lncRNA	-3.87232	0.000323879	-0.657401	1	2.99353	0.200154
Down-regulated	LPS	ENSG00000290600	ENSG00000290600	lncRNA	-2.83487	0.000149715	-0.360406	1	2.40849	0.00640214
Down-regulated	LPS	ENSG00000273216	ENSG00000273216	lncRNA	-2.11282	0.0474892	-2.01841	0.298915	0.0179981	1
Down-regulated	LPS	ENSG00000223745	CCDC18-AS1	lncRNA	-1.17331	0.00389266	0.0942127	1	1.24159	0.00333137
Down-regulated	LPS	ENSG00000231154	MORF4L2-AS1	lncRNA	-3.78382	0.0437716	-2.48297	0.53238	1.06882	0.884839
Down-regulated	LPS	ENSG00000228784	LINC00954	lncRNA	-2.83458	0.000282244	-0.987199	0.949279	1.90391	0.332147
Down-regulated	LPS	ENSG00000224616	RTCA-AS1	lncRNA	-1.5585	0.0318077	-0.0493576	1	1.46474	0.275331
Down-regulated	LPS	ENSG00000291066	ENSG00000291066	lncRNA	-2.13308	1.16232e-05	0.497178	0.960781	2.58352	8.63803e-08
Down-regulated	LPS	ENSG00000243224	TWF2-DT	lncRNA	-2.62696	0.039911	-1.75097	0.575836	0.902915	1
Down-regulated	LPS	ENSG00000239445	ST3GAL6-AS1	lncRNA	-1.74454	0.00106249	1.54258	0.00442881	3.23972	1.75411e-13
Down-regulated	LPS	ENSG00000289504	ENSG00000289504	lncRNA	-2.3089	6.16964e-05	-0.0539171	1	2.19073	0.00123719
Down-regulated	MSU	ENSG00000231948	HS1BP3-IT1	lncRNA	-1.38613	0.435641	-4.33186	0.0243795	-2.52799	0.388251
Down-regulated	MSU	ENSG00000267838	ENSG00000267838	lncRNA	-1.39637	0.147731	-3.21981	0.0119586	-1.77471	0.427845
Down-regulated	MSU	ENSG00000291104	BTN2A3P	lncRNA	0.291854	1	-1.89939	0.0388776	-2.23722	0.000610006
Down-regulated	MSU	ENSG00000226029	LINC01772	lncRNA	-0.72669	0.571255	-1.92554	0.0373497	-1.19166	0.519943
Down-regulated	MSU	ENSG00000275180	ENSG00000275180	lncRNA	0.899613	0.114563	-1.75155	0.0480506	-2.67416	2.053e-06
Down-regulated	MSU	ENSG00000261799	ENSG00000261799	lncRNA	-0.607746	0.311747	-1.61561	0.00609482	-1.0539	0.0669574
Down-regulated	MSU	ENSG00000226791	LINC02611	lncRNA	-0.376314	1	-1.55817	0.0275484	-1.21395	0.106191
Down-regulated	MSU	ENSG00000267745	ENSG00000267745	lncRNA	-0.134312	1	-3.47754	0.00348001	-3.33544	4.88145e-05
Down-regulated	MSU	ENSG00000268362	ENSG00000268362	lncRNA	-0.947503	0.0172001	-1.40563	0.00144261	-0.496708	0.582927
Down-regulated	MSU	ENSG00000268895	A1BG-AS1	lncRNA	-0.171482	1	-1.04345	0.0116444	-0.903489	0.0333084
Down-regulated	MSU	ENSG00000237491	LINC01409	lncRNA	-0.997841	0.697804	-3.4687	0.046765	-2.33206	0.322075
Down-regulated	MSU	ENSG00000230454	ENSG00000230454	lncRNA	-2.08764	0.0787457	-3.65213	0.0283507	-1.55349	0.775679
Down-regulated	MSU	ENSG00000247373	TMED2-DT	lncRNA	-0.936196	0.149582	-1.92143	0.0105679	-1.01508	0.382358
Down-regulated	MSU	ENSG00000260430	ENSG00000260430	lncRNA	-1.16215	0.597378	-4.37245	0.0252305	-2.80269	0.34891
Down-regulated	MSU	ENSG00000283341	ENSG00000283341	lncRNA	-0.952247	0.231311	-2.09877	0.0322148	-1.18388	0.367318
Down-regulated	MSU	ENSG00000289043	ENSG00000289043	lncRNA	-0.826677	0.864955	-4.68165	0.010483	-3.47276	0.105273
Down-regulated	MSU	ENSG00000215068	ANXA2R-AS1	lncRNA	-0.045918	1	-1.60999	0.00470313	-1.5976	0.00166038
Down-regulated	MSU	ENSG00000203865	ATP1A1-AS1	lncRNA	-1.11174	0.11601	-2.19455	0.0116444	-1.11722	0.51033

## Sheet: Supplementary_Table_S3
Supplementary Table S3. List of shared up-regualted protein-coding genes in 4 comparisons in 2 data sets.
				CXCL4 vs. Control		ORN8L vs. Control		CXCL4 + ORN8L vs. Control		LPS vs. Control		MSU vs. Control		MSU vs. LPS
Comparisons	Ensembl Gene ID	Gene Symbol	Biotype	log2 (Fold Change)	FDR	log2 (Fold Change)	FDR	log2 (Fold Change)	FDR	log2 (Fold Change)	FDR	log2 (Fold Change)	FDR	log2 (Fold Change)	FDR
ORN8L; CXC4+ORN8L; LPS; MSU	ENSG00000120129	DUSP1	protein_coding	0.305801	1	1.95001	3.53208e-05	5.83493	3.4613e-23	3.55018	4.07421e-17	3.52346	2.46206e-13	-0.0467784	1
ORN8L; CXC4+ORN8L; LPS; MSU	ENSG00000105835	NAMPT	protein_coding	0.742584	1	4.17457	1.48503e-14	6.49874	1.06548e-20	4.02884	2.6711e-17	2.36821	7.25191e-06	-1.68177	3.75474e-05
ORN8L; CXC4+ORN8L; LPS; MSU	ENSG00000115419	GLS	protein_coding	0.420576	1	1.53837	0.00183505	2.7765	4.49227e-09	1.17813	4.941e-05	1.14536	0.00352214	-0.0605767	1
ORN8L; CXC4+ORN8L; LPS; MSU	ENSG00000117091	CD48	protein_coding	0.0519913	1	1.63671	0.000898474	3.02725	5.56773e-09	3.02899	1.39934e-26	1.67652	9.38505e-07	-1.38345	7.06467e-06
ORN8L; CXC4+ORN8L; LPS; MSU	ENSG00000137449	CPEB2	protein_coding	0.286609	1	1.62113	0.00675941	2.12022	1.60515e-05	2.44391	1.15881e-10	1.72957	3.24447e-07	-0.735455	0.170567
ORN8L; CXC4+ORN8L; LPS; MSU	ENSG00000118242	MREG	protein_coding	2.67625	1	4.91832	2.40837e-09	5.09984	1.41088e-14	2.54951	1.26127e-15	2.04262	3.48434e-09	-0.541765	0.465183
ORN8L; CXC4+ORN8L; LPS; MSU	ENSG00000121797	CCRL2	protein_coding	0.245387	1	1.42038	0.0385849	3.2293	4.89605e-08	1.78847	1.12923e-05	2.46711	3.45258e-05	0.647583	0.480391
ORN8L; CXC4+ORN8L; LPS; MSU	ENSG00000182782	HCAR2	protein_coding	1.20503	1	5.26705	4.72283e-10	6.14487	2.39225e-15	4.47282	4.27673e-05	4.41349	0.0007516	-0.0574773	1
ORN8L; CXC4+ORN8L; LPS; MSU	ENSG00000168389	MFSD2A	protein_coding	0.0218416	1	3.17692	8.40544e-07	4.49157	7.83511e-14	2.4287	1.22461e-09	2.94865	3.60543e-08	0.492411	0.678093
ORN8L; CXC4+ORN8L; LPS; MSU	ENSG00000163644	PPM1K	protein_coding	-0.692199	1	1.94833	0.000211195	1.66211	0.0140518	5.74785	1.01883e-58	1.48366	0.0395636	-4.24649	1.10832e-21
ORN8L; CXC4+ORN8L; LPS; MSU	ENSG00000242247	ARFGAP3	protein_coding	0.539593	1	1.59024	0.00180577	3.24802	3.51543e-11	1.43504	6.84441e-06	1.29779	0.0109016	-0.170868	1
ORN8L; CXC4+ORN8L; LPS; MSU	ENSG00000172575	RASGRP1	protein_coding	0.818283	1	4.61754	2.04224e-05	5.10536	1.9623e-10	4.72822	1.88518e-26	2.20737	0.00669534	-2.54258	1.19308e-10
ORN8L; CXC4+ORN8L; LPS; MSU	ENSG00000107968	MAP3K8	protein_coding	0.182427	1	1.64517	0.00065799	3.93155	1.00052e-13	2.56122	8.37341e-09	1.69914	0.000242144	-0.894689	0.203001
ORN8L; CXC4+ORN8L; LPS; MSU	ENSG00000143333	RGS16	protein_coding	1.87467	1	4.82922	0.000138274	9.01619	1.7833e-23	5.96679	1.28815e-27	2.20574	1.44508e-05	-3.80234	8.9541e-16
ORN8L; CXC4+ORN8L; LPS; MSU	ENSG00000114529	C3orf52	protein_coding	-2.1989	1	2.51005	0.0379997	4.83101	4.11825e-08	6.45204	1.8962e-17	4.19115	0.0165301	-2.28459	0.00154747
ORN8L; CXC4+ORN8L; LPS; MSU	ENSG00000165474	GJB2	protein_coding	1.88661	1	5.32343	6.61616e-09	10.4117	1.82513e-49	5.52859	1.064e-27	2.27266	0.00137764	-3.24504	3.75611e-18
ORN8L; CXC4+ORN8L; LPS; MSU	ENSG00000124216	SNAI1	protein_coding	0.713003	1	2.92564	0.0354068	8.86147	5.11781e-34	4.97756	3.46909e-41	4.44405	1.16784e-28	-0.567542	0.206241
ORN8L; CXC4+ORN8L; LPS; MSU	ENSG00000185897	FFAR3	protein_coding	-0.15207	1	4.16649	0.000771933	4.01863	0.00153909	6.75451	1.63103e-20	4.24648	6.81944e-07	-2.57616	1.36451e-06
ORN8L; CXC4+ORN8L; LPS; MSU	ENSG00000133101	CCNA1	protein_coding	1.54534	1	3.19937	0.0401774	8.10899	1.65115e-16	5.64977	1.97461e-14	3.85252	9.82948e-06	-1.79615	0.019233
ORN8L; CXC4+ORN8L; LPS; MSU	ENSG00000108700	CCL8	protein_coding	0.141353	1	7.82917	1.95525e-09	5.36907	3.33658e-07	6.79509	6.30812e-23	2.051	0.022795	-4.72495	8.76089e-14
ORN8L; CXC4+ORN8L; LPS; MSU	ENSG00000115009	CCL20	protein_coding	0.594511	1	6.26817	4.94372e-18	11.1039	2.2003e-39	5.05739	3.36111e-08	3.55401	0.000394869	-1.50236	0.00761055
ORN8L; CXC4+ORN8L; LPS; MSU	ENSG00000152484	USP12	protein_coding	0.57645	1	2.56463	6.5773e-10	3.75243	2.15126e-14	1.44069	0.00656078	1.81298	1.96471e-05	0.342393	1
ORN8L; CXC4+ORN8L; LPS; MSU	ENSG00000143384	MCL1	protein_coding	0.217061	1	1.287	0.0321536	2.28302	3.4218e-05	1.35725	1.57605e-05	1.34034	0.00588666	-0.0501992	1
ORN8L; CXC4+ORN8L; LPS; MSU	ENSG00000112149	CD83	protein_coding	1.36886	1	3.74458	6.5773e-10	5.40633	5.98355e-15	2.2293	1.80435e-08	3.10239	4.22607e-10	0.837685	0.225305
ORN8L; CXC4+ORN8L; LPS; MSU	ENSG00000155158	TTC39B	protein_coding	0.806773	1	2.24708	0.00252892	4.09387	5.46099e-13	3.03522	5.98992e-09	1.57716	0.0157602	-1.46959	0.0136857
ORN8L; CXC4+ORN8L; LPS; MSU	ENSG00000101670	LIPG	protein_coding	-0.0537808	1	6.4084	3.1332e-06	6.7472	2.58661e-08	4.82249	4.30219e-05	4.81584	0.00212729	-0.122642	1
ORN8L; CXC4+ORN8L; LPS; MSU	ENSG00000164543	STK17A	protein_coding	0.510895	1	2.15866	0.000112218	2.54063	5.49042e-07	2.37564	4.22237e-25	1.25307	0.00122858	-1.14137	4.31262e-05
ORN8L; CXC4+ORN8L; LPS; MSU	ENSG00000172403	SYNPO2	protein_coding	-0.484399	1	4.20033	1.58967e-05	8.75363	6.15295e-31	5.67429	5.38717e-10	2.42997	0.0118106	-3.31069	6.58501e-05
ORN8L; CXC4+ORN8L; LPS; MSU	ENSG00000140105	WARS1	protein_coding	0.280273	1	2.21137	1.24702e-05	3.56261	4.52281e-09	5.16447	6.45112e-29	1.78898	0.000384382	-3.38175	1.70034e-12
ORN8L; CXC4+ORN8L; LPS; MSU	ENSG00000162924	REL	protein_coding	0.354864	1	1.45385	0.00617647	4.08993	2.64152e-14	1.54973	0.0308298	2.42833	3.21946e-08	0.849977	0.407511
ORN8L; CXC4+ORN8L; LPS; MSU	ENSG00000137193	PIM1	protein_coding	0.394729	1	2.39521	0.000386672	5.0143	3.01768e-18	4.06946	2.17262e-16	3.01026	1.70817e-08	-1.06645	0.00251539
ORN8L; CXC4+ORN8L; LPS; MSU	ENSG00000166920	C15orf48	protein_coding	2.08332	1	5.37024	2.11083e-17	7.4828	9.67e-25	3.22049	1.71312e-16	1.29444	0.023	-1.94904	9.76395e-12
ORN8L; CXC4+ORN8L; LPS; MSU	ENSG00000164181	ELOVL7	protein_coding	3.16421	1	6.72736	3.86687e-14	10.3856	2.62905e-56	4.99052	9.27352e-26	2.69324	3.6614e-06	-2.31257	1.43885e-10
ORN8L; CXC4+ORN8L; LPS; MSU	ENSG00000135604	STX11	protein_coding	0.124265	1	2.71526	5.00366e-09	3.82014	1.29619e-15	2.17334	3.41477e-10	1.58181	0.000354748	-0.616993	0.199396
ORN8L; CXC4+ORN8L; LPS; MSU	ENSG00000122641	INHBA	protein_coding	1.37117	1	3.45744	0.00718443	12.1623	1.14241e-27	6.4364	7.18323e-12	4.58235	6.99877e-06	-1.86556	0.00258495
ORN8L; CXC4+ORN8L; LPS; MSU	ENSG00000175183	CSRP2	protein_coding	0.337617	1	2.96016	0.0258232	10.0131	2.83905e-31	5.41123	4.55294e-09	2.69789	0.0438506	-2.68581	1.41895e-12
ORN8L; CXC4+ORN8L; LPS; MSU	ENSG00000115956	PLEK	protein_coding	0.0495477	1	1.77756	0.00474275	1.919	0.00154278	1.63288	1.3111e-05	1.93195	5.63497e-07	0.266281	1
ORN8L; CXC4+ORN8L; LPS; MSU	ENSG00000275302	CCL4	protein_coding	1.00678	1	5.63053	2.84148e-09	8.73144	9.30873e-14	3.8394	2.60695e-08	2.06911	0.0211255	-1.78196	4.5279e-05
ORN8L; CXC4+ORN8L; LPS; MSU	ENSG00000112972	HMGCS1	protein_coding	0.688482	1	1.6508	0.000678517	2.65615	3.08599e-08	2.28101	4.63031e-13	1.3008	5.2446e-05	-1.0119	0.00516687
ORN8L; CXC4+ORN8L; LPS; MSU	ENSG00000144655	CSRNP1	protein_coding	-0.726968	1	1.63475	0.0228616	2.27893	0.000140082	4.24406	3.60623e-20	4.52511	6.45883e-15	0.264684	1
ORN8L; CXC4+ORN8L; LPS; MSU	ENSG00000151014	NOCT	protein_coding	0.195764	1	2.23863	0.0285485	6.0751	2.50701e-19	4.02321	1.02631e-09	2.35376	0.00705913	-1.67117	2.03812e-08
ORN8L; CXC4+ORN8L; LPS; MSU	ENSG00000104312	RIPK2	protein_coding	-0.264265	1	2.22369	0.000347836	3.21279	1.58967e-08	2.98068	3.69558e-15	2.22298	2.06469e-07	-0.785209	0.11922
ORN8L; CXC4+ORN8L; LPS; MSU	ENSG00000196396	PTPN1	protein_coding	0.18357	1	1.91662	9.83304e-06	3.92406	1.78585e-13	3.12979	8.15887e-13	1.39264	0.00752361	-1.7716	0.000665127
ORN8L; CXC4+ORN8L; LPS; MSU	ENSG00000273604	EPOP	protein_coding	0.649014	1	4.1564	1.19771e-12	7.20317	6.2982e-35	4.64603	2.72159e-28	2.08256	2.40733e-06	-2.58643	3.19589e-13
ORN8L; CXC4+ORN8L; LPS; MSU	ENSG00000146278	PNRC1	protein_coding	-0.00816769	1	1.92075	0.00305652	3.30385	6.38268e-07	3.03644	7.09091e-15	1.41032	0.00222071	-1.65221	2.85836e-05
ORN8L; CXC4+ORN8L; LPS; MSU	ENSG00000152413	HOMER1	protein_coding	2.39764	1	3.351	0.0164243	4.16923	4.09116e-05	2.14625	0.000813845	3.7223	1.86293e-14	1.50757	0.0106459
ORN8L; CXC4+ORN8L; LPS; MSU	ENSG00000099860	GADD45B	protein_coding	-0.569889	1	1.84651	0.00516877	4.79211	2.11016e-12	3.41065	3.3607e-10	3.60248	6.6708e-09	0.172829	1
ORN8L; CXC4+ORN8L; LPS; MSU	ENSG00000169429	CXCL8	protein_coding	1.01045	1	6.34405	4.38116e-11	9.77792	2.17076e-14	3.20582	0.000176501	4.55665	9.75042e-07	1.32932	0.118152
ORN8L; CXC4+ORN8L; LPS; MSU	ENSG00000102908	NFAT5	protein_coding	0.433816	1	1.29975	0.0392122	3.51403	3.45707e-13	1.16682	0.0476006	1.23546	0.00756284	0.039301	1
ORN8L; CXC4+ORN8L; LPS; MSU	ENSG00000102755	FLT1	protein_coding	2.37364	1	4.99632	2.38477e-13	10.6216	6.82469e-47	4.64371	4.97211e-14	4.29755	1.16713e-21	-0.449563	0.970864
ORN8L; CXC4+ORN8L; LPS; MSU	ENSG00000172548	NIPAL4	protein_coding	2.6154	1	3.28191	0.0192852	11.7673	7.80135e-40	2.97778	0.0114988	2.89482	0.0442948	-0.106161	1
ORN8L; CXC4+ORN8L; LPS; MSU	ENSG00000010818	HIVEP2	protein_coding	0.57949	1	2.95394	1.06293e-11	5.9092	7.78294e-28	3.64714	5.07294e-10	1.80319	0.0223828	-1.86536	6.51929e-07
ORN8L; CXC4+ORN8L; LPS; MSU	ENSG00000173559	NABP1	protein_coding	0.163011	1	1.25416	0.0381349	3.8285	1.3054e-11	3.14185	5.31212e-15	1.86984	6.16624e-05	-1.30679	0.00365704
ORN8L; CXC4+ORN8L; LPS; MSU	ENSG00000108702	CCL1	protein_coding	0.8945	1	8.6746	3.25508e-06	8.6642	3.40061e-09	5.57623	6.05686e-11	2.55593	0.0346922	-3.06524	3.97861e-05
ORN8L; CXC4+ORN8L; LPS; MSU	ENSG00000078401	EDN1	protein_coding	1.80459	1	4.91932	1.22992e-06	4.45056	1.52307e-06	5.88619	4.42494e-24	3.59696	0.000433424	-2.38538	1.81679e-05
ORN8L; CXC4+ORN8L; LPS; MSU	ENSG00000188290	HES4	protein_coding	0.0457773	1	3.76741	0.00893558	5.48512	1.22781e-06	5.73437	1.07092e-14	5.82141	1.14311e-15	0.0542457	1
ORN8L; CXC4+ORN8L; LPS; MSU	ENSG00000178860	MSC	protein_coding	0.376009	1	4.1493	3.93398e-05	5.27486	2.66522e-09	3.01437	5.91171e-15	1.11629	0.0486085	-1.9193	6.38639e-07
ORN8L; CXC4+ORN8L; LPS; MSU	ENSG00000184545	DUSP8	protein_coding	1.94969	1	5.48881	7.0156e-05	7.14047	1.35382e-10	2.02909	7.5539e-05	3.93805	3.79258e-18	1.86822	7.36507e-06
ORN8L; CXC4+ORN8L; LPS; MSU	ENSG00000011422	PLAUR	protein_coding	-0.257042	1	1.45779	0.02065	4.22602	4.95985e-11	2.06619	2.78518e-07	1.69411	0.000869874	-0.404193	0.884839
ORN8L; CXC4+ORN8L; LPS; MSU	ENSG00000073417	PDE8A	protein_coding	0.492204	1	1.20943	0.0391768	2.28401	6.97246e-07	1.29967	0.00145315	1.02207	0.00949719	-0.312433	0.932191
ORN8L; CXC4+ORN8L; LPS; MSU	ENSG00000143322	ABL2	protein_coding	0.629404	1	1.30755	0.0409985	3.37441	2.09216e-10	1.53764	3.91647e-05	2.86726	1.05833e-08	1.2981	0.0065628
ORN8L; CXC4+ORN8L; LPS; MSU	ENSG00000110436	SLC1A2	protein_coding	0.0297589	1	3.05717	0.00677159	5.70821	1.65983e-09	5.29836	6.44674e-11	2.96228	0.00403891	-2.38216	0.000423041
ORN8L; CXC4+ORN8L; LPS; MSU	ENSG00000100906	NFKBIA	protein_coding	-0.0361241	1	2.67118	3.29104e-06	3.60935	3.74909e-08	2.46636	5.08815e-08	1.49731	0.0119582	-0.994217	0.0173059
ORN8L; CXC4+ORN8L; LPS; MSU	ENSG00000184371	CSF1	protein_coding	2.31069	1	2.94105	0.0149117	4.53634	6.93291e-07	2.41523	8.33809e-05	3.89048	1.71997e-17	1.44464	0.0205098
ORN8L; CXC4+ORN8L; LPS; MSU	ENSG00000115520	COQ10B	protein_coding	0.300374	1	1.2861	0.045781	2.45528	2.22458e-08	1.38015	1.26414e-09	1.89624	7.95674e-06	0.468329	0.504063
ORN8L; CXC4+ORN8L; LPS; MSU	ENSG00000144802	NFKBIZ	protein_coding	0.200172	1	2.06142	0.000109008	3.97342	8.08239e-11	2.23324	7.60334e-07	1.92558	0.000727568	-0.322904	0.888342
ORN8L; CXC4+ORN8L; LPS; MSU	ENSG00000163739	CXCL1	protein_coding	0.798701	1	6.66705	1.23188e-10	8.43966	5.13324e-11	3.28369	6.64673e-05	1.75974	0.0398425	-1.52874	0.137128
ORN8L; CXC4+ORN8L; LPS; MSU	ENSG00000156273	BACH1	protein_coding	0.313966	1	2.07045	0.000279668	3.88724	1.19612e-11	2.29795	4.66623e-10	1.5199	0.00155162	-0.808048	0.138887
ORN8L; CXC4+ORN8L; LPS; MSU	ENSG00000103888	CEMIP	protein_coding	2.0248	1	5.02457	2.40068e-05	5.13743	8.32942e-11	7.85888	1.15624e-21	2.58463	0.00216086	-5.31386	4.68027e-14
ORN8L; CXC4+ORN8L; LPS; MSU	ENSG00000103569	AQP9	protein_coding	1.82685	1	3.89966	1.94153e-16	7.83414	9.63446e-26	4.37307	1.12176e-20	1.80229	0.00503694	-2.57756	1.47232e-09
ORN8L; CXC4+ORN8L; LPS; MSU	ENSG00000148154	UGCG	protein_coding	0.173996	1	1.95104	0.00561983	4.47702	1.13266e-13	2.5593	6.02941e-20	2.67022	2.3197e-11	0.0724365	1
ORN8L; CXC4+ORN8L; LPS; MSU	ENSG00000138166	DUSP5	protein_coding	0.125241	1	3.04725	0.000120569	6.03318	3.34917e-14	5.31617	9.51469e-18	4.65074	1.73787e-09	-0.694281	0.456921
ORN8L; CXC4+ORN8L; LPS; MSU	ENSG00000166016	ABTB2	protein_coding	-0.514198	1	3.5141	5.27061e-08	6.07263	8.81401e-31	7.76437	1.98851e-67	3.89776	2.68821e-12	-3.81985	1.57922e-18
ORN8L; CXC4+ORN8L; LPS; MSU	ENSG00000184588	PDE4B	protein_coding	0.0879128	1	4.59595	2.0055e-13	6.39404	1.67224e-19	3.49575	1.58282e-09	1.59897	0.0470172	-1.92541	5.5776e-06
ORN8L; CXC4+ORN8L; LPS; MSU	ENSG00000277632	CCL3	protein_coding	0.395016	1	4.5789	2.83867e-08	8.07995	2.16864e-15	4.05562	5.18108e-09	3.01406	0.000181397	-1.05676	0.0964608
ORN8L; CXC4+ORN8L; LPS; MSU	ENSG00000154640	BTG3	protein_coding	1.09306	1	3.60838	5.45633e-13	4.02715	1.12622e-16	1.59172	6.08425e-10	1.51354	1.57059e-05	-0.107101	1
ORN8L; CXC4+ORN8L; LPS; MSU	ENSG00000105509	HAS1	protein_coding	0.894545	1	3.6721	0.0237704	10.8052	2.68101e-31	7.10497	3.15225e-18	5.5054	8.08585e-07	-1.66206	0.0932489
ORN8L; CXC4+ORN8L; LPS; MSU	ENSG00000165997	ARL5B	protein_coding	0.412905	1	2.15303	0.000184169	4.53342	2.71427e-14	3.0376	3.23187e-09	1.748	0.000397134	-1.3121	0.0106402
ORN8L; CXC4+ORN8L; LPS; MSU	ENSG00000181634	TNFSF15	protein_coding	0.0136648	1	2.61411	3.57233e-05	8.58645	4.25221e-13	3.59919	1.29676e-10	5.70004	5.31897e-12	2.06921	0.00420743
ORN8L; CXC4+ORN8L; LPS; MSU	ENSG00000183696	UPP1	protein_coding	0.204519	1	1.4369	0.0246512	4.15796	5.68051e-14	2.11078	1.12516e-14	1.83526	6.48833e-06	-0.312908	0.936192
ORN8L; CXC4+ORN8L; LPS; MSU	ENSG00000205189	ZBTB10	protein_coding	0.0335027	1	2.90423	9.4917e-07	2.5046	2.84332e-05	1.09746	0.0333119	2.83592	1.59843e-11	1.70575	9.3686e-05
ORN8L; CXC4+ORN8L; LPS; MSU	ENSG00000118503	TNFAIP3	protein_coding	0.784651	1	3.3316	2.24498e-09	4.88817	8.5506e-14	3.09753	2.82866e-07	2.29016	0.00177784	-0.816027	0.23432
ORN8L; CXC4+ORN8L; LPS; MSU	ENSG00000066697	MSANTD3	protein_coding	1.28642	1	3.8561	1.2571e-10	5.21315	1.82567e-18	1.39537	7.69783e-07	1.35823	0.00122207	-0.0691013	1
ORN8L; CXC4+ORN8L; LPS; MSU	ENSG00000166165	CKB	protein_coding	0.0301814	1	2.36472	0.0427446	6.98767	1.48086e-19	6.69165	9.39238e-21	2.20737	0.0231196	-4.46232	6.33381e-17
ORN8L; CXC4+ORN8L; LPS; MSU	ENSG00000198355	PIM3	protein_coding	-0.118941	1	2.03858	0.000347787	3.07412	1.92777e-09	3.30006	1.1929e-24	2.51212	2.01864e-15	-0.814739	0.0389109
ORN8L; CXC4+ORN8L; LPS; MSU	ENSG00000162772	ATF3	protein_coding	2.19278	1	3.74482	6.38984e-12	5.5462	6.4631e-19	3.76125	5.7235e-14	4.55636	1.50025e-15	0.771893	0.264285
ORN8L; CXC4+ORN8L; LPS; MSU	ENSG00000110848	CD69	protein_coding	0.806043	1	4.4921	2.08011e-06	4.39436	1.02775e-06	5.35183	3.78542e-24	2.26565	0.0333137	-3.09778	1.20903e-11
ORN8L; CXC4+ORN8L; LPS; MSU	ENSG00000123689	G0S2	protein_coding	-0.334056	1	4.52724	8.96084e-06	7.80239	2.05378e-15	5.66167	1.7237e-17	3.86899	8.33358e-08	-1.79718	0.000681177
ORN8L; CXC4+ORN8L; LPS; MSU	ENSG00000158470	B4GALT5	protein_coding	-0.0438819	1	2.53454	2.39468e-06	4.54127	9.98841e-13	3.23025	8.53534e-21	1.53753	0.000193049	-1.72046	2.78098e-08
ORN8L; CXC4+ORN8L; LPS; MSU	ENSG00000119508	NR4A3	protein_coding	3.21772	1	4.00135	3.00897e-09	8.01329	5.92443e-38	3.43156	1.14554e-07	4.16937	6.68557e-11	0.71696	0.445017
ORN8L; CXC4+ORN8L; LPS; MSU	ENSG00000147650	LRP12	protein_coding	0.661981	1	1.84411	0.00813063	4.59357	1.28422e-17	2.50182	1.49371e-10	1.1983	0.00624822	-1.32894	0.000525413
ORN8L; CXC4+ORN8L; LPS; MSU	ENSG00000137571	SLCO5A1	protein_coding	5.08412	1	8.30805	7.94511e-07	9.07552	2.04852e-10	8.20497	2.53505e-56	3.4249	0.00190712	-4.90107	1.6755e-32
ORN8L; CXC4+ORN8L; LPS; MSU	ENSG00000109321	AREG	protein_coding	2.09963	1	2.61499	0.0389056	7.63218	1.23344e-29	3.64168	4.16231e-07	5.04453	1.39087e-15	1.29776	0.0293705
ORN8L; CXC4+ORN8L; LPS; MSU	ENSG00000078081	LAMP3	protein_coding	0.691785	1	5.96189	7.50809e-12	10.3968	2.04291e-41	8.19172	1.69947e-26	2.96795	0.0331551	-5.04089	2.4355e-12
ORN8L; CXC4+ORN8L; LPS; MSU	ENSG00000136560	TANK	protein_coding	0.310964	1	1.91474	0.000103981	2.1952	1.88589e-05	1.11908	0.000134646	1.56623	0.000893593	0.416636	0.671126
ORN8L; CXC4+ORN8L; LPS; MSU	ENSG00000111012	CYP27B1	protein_coding	1.6858	1	4.60099	0.000217566	9.12818	1.75498e-27	6.68567	1.08737e-35	3.28514	9.38505e-07	-3.39093	1.05266e-09
ORN8L; CXC4+ORN8L; LPS; MSU	ENSG00000120539	MASTL	protein_coding	0.162766	1	2.62666	1.00776e-08	3.34605	9.50478e-14	3.2393	2.16871e-26	1.16198	0.00694149	-2.0984	4.33424e-17
ORN8L; CXC4+ORN8L; LPS; MSU	ENSG00000136689	IL1RN	protein_coding	1.82638	1	4.39882	5.00612e-09	7.78569	5.52362e-16	4.93792	3.31287e-21	2.35784	1.71962e-06	-2.60799	3.61559e-10
ORN8L; CXC4+ORN8L; LPS; MSU	ENSG00000073756	PTGS2	protein_coding	0.071117	1	2.02994	0.00153553	9.67564	7.60244e-35	4.28878	6.47561e-05	2.97925	0.0233468	-1.30802	0.123866
ORN8L; CXC4+ORN8L; LPS; MSU	ENSG00000140379	BCL2A1	protein_coding	1.46425	1	5.60308	1.97288e-17	8.65861	2.97808e-25	3.99756	4.96378e-13	2.39265	0.000210242	-1.61581	2.83439e-07
ORN8L; CXC4+ORN8L; LPS; MSU	ENSG00000067082	KLF6	protein_coding	0.318049	1	1.84343	0.0011708	1.93491	0.00164227	1.6761	2.12772e-08	3.32015	2.42132e-15	1.61385	3.07166e-06
ORN8L; CXC4+ORN8L; LPS; MSU	ENSG00000157654	PALM2AKAP2	protein_coding	0.918549	1	3.64725	5.95007e-05	5.94788	2.44585e-11	3.21747	8.59898e-15	2.07177	1.22807e-06	-1.16759	0.0109543
ORN8L; CXC4+ORN8L; LPS; MSU	ENSG00000158050	DUSP2	protein_coding	0.400035	1	2.74439	1.31874e-06	5.23981	2.6681e-22	3.36572	1.60646e-06	3.88174	5.03301e-07	0.509689	0.60361
ORN8L; CXC4+ORN8L; LPS; MSU	ENSG00000163874	ZC3H12A	protein_coding	-0.492055	1	1.64381	0.00779936	4.17477	4.3712e-16	4.31756	1.24023e-30	1.61234	0.000165138	-2.71733	1.8626e-12
ORN8L; CXC4+ORN8L; LPS; MSU	ENSG00000041982	TNC	protein_coding	1.04183	1	3.60584	0.0185683	6.02702	1.87772e-06	4.35256	6.03469e-16	2.0106	0.00800162	-2.3459	1.03123e-05
ORN8L; CXC4+ORN8L; LPS; MSU	ENSG00000162433	AK4	protein_coding	1.76756	1	6.69176	3.1725e-22	5.97994	1.00309e-15	3.04577	4.02381e-10	1.75462	0.0357916	-1.30152	0.000171221
ORN8L; CXC4+ORN8L; LPS; MSU	ENSG00000134321	RSAD2	protein_coding	-0.474508	1	4.06436	8.69059e-06	5.42411	7.87503e-09	8.14086	1.29377e-26	2.7288	0.0362357	-5.36323	2.30957e-09
ORN8L; CXC4+ORN8L; LPS; MSU	ENSG00000049249	TNFRSF9	protein_coding	0.916287	1	4.1895	3.34705e-09	5.14414	2.34724e-14	4.63201	1.77846e-20	1.87821	0.000100265	-2.77631	3.08747e-13
ORN8L; CXC4+ORN8L; LPS; MSU	ENSG00000109320	NFKB1	protein_coding	0.339693	1	2.90203	2.26405e-08	4.29641	1.03364e-12	2.37484	1.63251e-09	1.46106	0.00216086	-0.941645	0.0452662
ORN8L; CXC4+ORN8L; LPS; MSU	ENSG00000114315	HES1	protein_coding	3.29829	1	5.97572	0.000518942	11.6833	8.09211e-40	3.62698	2.98802e-13	6.4765	3.364e-22	2.87795	1.25217e-16
ORN8L; CXC4+ORN8L; LPS; MSU	ENSG00000172738	TMEM217	protein_coding	0.582213	1	3.10173	0.0313288	9.79599	2.34842e-40	4.62808	8.16614e-11	4.68639	1.4936e-06	0.159003	1
ORN8L; CXC4+ORN8L; LPS; MSU	ENSG00000128383	APOBEC3A	protein_coding	-0.0154379	1	6.37087	5.62851e-15	5.32599	3.65306e-09	8.64412	7.03456e-30	4.1843	0.00649032	-4.43122	3.71853e-05
ORN8L; CXC4+ORN8L; LPS; MSU	ENSG00000087085	ACHE	protein_coding	2.06199	1	4.94219	0.000187847	3.26547	0.0123814	3.38495	5.38717e-10	2.11591	0.0447483	-1.2625	0.0264906
ORN8L; CXC4+ORN8L; LPS; MSU	ENSG00000117525	F3	protein_coding	1.74508	1	4.84106	2.13624e-12	9.89079	2.35712e-23	3.25669	8.5672e-06	2.79619	0.000143858	-0.483072	0.8942
ORN8L; CXC4+ORN8L; LPS; MSU	ENSG00000136695	IL36RN	protein_coding	6.7737	1	6.94174	0.00704566	12.6835	3.59468e-16	4.69563	1.2428e-12	2.53682	0.0307262	-2.10838	0.00204913
ORN8L; CXC4+ORN8L; LPS; MSU	ENSG00000182957	SPATA13	protein_coding	0.475613	1	2.7823	2.03967e-09	4.313	1.19358e-12	3.2062	1.24033e-14	1.25048	0.00680783	-1.97958	2.83439e-07
ORN8L; CXC4+ORN8L; LPS; MSU	ENSG00000023445	BIRC3	protein_coding	0.787161	1	3.92406	6.03043e-09	5.15964	1.30919e-12	3.90204	1.44629e-09	1.69133	0.0363534	-2.22474	1.19836e-07
ORN8L; CXC4+ORN8L; LPS; MSU	ENSG00000255398	HCAR3	protein_coding	1.07821	1	4.81201	3.38734e-07	4.96137	1.90798e-08	3.70846	0.000435079	5.18066	7.28186e-06	1.46156	0.00531023
ORN8L; CXC4+ORN8L; LPS; MSU	ENSG00000148677	ANKRD1	protein_coding	2.28279	1	5.08948	8.37207e-05	6.24518	7.24699e-07	4.13592	0.000287561	7.15711	3.2575e-17	2.66931	5.45727e-07
ORN8L; CXC4+ORN8L; LPS; MSU	ENSG00000164236	ANKRD33B	protein_coding	-0.34998	1	3.70918	2.18937e-05	7.33975	6.2982e-35	5.26446	6.89417e-31	3.2452	5.3519e-10	-2.05554	6.03591e-07
ORN8L; CXC4+ORN8L; LPS; MSU	ENSG00000096696	DSP	protein_coding	-0.0967546	1	4.22507	0.000161292	2.90718	0.0399007	5.02436	9.70957e-19	3.62189	0.000372289	-1.47999	0.0337251
ORN8L; CXC4+ORN8L; LPS; MSU	ENSG00000026751	SLAMF7	protein_coding	1.09075	1	5.40208	7.10894e-13	8.57045	9.61118e-18	5.96598	1.26377e-18	2.5766	0.000329751	-3.39387	6.52215e-16
ORN8L; CXC4+ORN8L; LPS; MSU	ENSG00000121594	CD80	protein_coding	1.15845	1	6.29818	7.79164e-35	7.01262	4.0592e-33	5.64726	1.08307e-33	1.72178	0.0273076	-3.92062	1.72518e-13
ORN8L; CXC4+ORN8L; LPS; MSU	ENSG00000162645	GBP2	protein_coding	0.830849	1	3.59616	2.26996e-14	3.655	4.34252e-08	3.67709	8.36496e-24	1.19561	0.0409741	-2.50313	1.02461e-11
ORN8L; CXC4+ORN8L; LPS; MSU	ENSG00000134070	IRAK2	protein_coding	1.22786	1	4.89741	1.18677e-17	5.92035	7.27511e-18	1.80505	0.00012337	2.298	1.86692e-06	0.458881	0.806425
ORN8L; CXC4+ORN8L; LPS; MSU	ENSG00000162783	IER5	protein_coding	0.129738	1	1.30351	0.0167226	3.01388	5.13964e-12	2.16959	9.51694e-13	2.37662	7.25724e-09	0.183715	1
ORN8L; CXC4+ORN8L; LPS; MSU	ENSG00000086300	SNX10	protein_coding	0.306444	1	2.71305	2.5471e-06	1.83067	0.00752953	2.26749	9.98423e-12	1.30849	0.00313465	-0.977145	0.00142429
ORN8L; CXC4+ORN8L; LPS; MSU	ENSG00000056558	TRAF1	protein_coding	0.568799	1	5.03313	1.8124e-20	6.41429	1.66691e-23	4.67377	1.50469e-10	1.94021	0.028504	-2.73485	2.81474e-09
ORN8L; CXC4+ORN8L; LPS; MSU	ENSG00000197461	PDGFA	protein_coding	2.18577	1	4.19897	0.00140418	7.7582	2.72655e-21	4.69322	4.60096e-26	2.26735	3.52975e-07	-2.46712	2.86704e-10
ORN8L; CXC4+ORN8L; LPS; MSU	ENSG00000110047	EHD1	protein_coding	-0.543541	1	3.32292	0.000276507	4.76012	1.25769e-07	4.07845	7.19528e-22	1.29507	0.0189619	-2.80425	7.06215e-18
ORN8L; CXC4+ORN8L; LPS; MSU	ENSG00000124145	SDC4	protein_coding	0.431723	1	2.60542	1.15267e-06	3.00097	6.50873e-09	2.49737	1.89845e-14	1.53287	0.000340901	-0.998237	0.00285163
ORN8L; CXC4+ORN8L; LPS; MSU	ENSG00000137331	IER3	protein_coding	-0.820046	1	1.81896	0.00405299	3.07835	4.44934e-08	2.28073	6.71343e-08	3.18998	1.67156e-09	0.872276	0.141843
ORN8L; CXC4+ORN8L; LPS; MSU	ENSG00000164626	KCNK5	protein_coding	0.971136	1	4.21322	0.000362808	4.20321	0.000655395	2.68953	0.00817296	3.43275	1.31788e-05	0.602403	0.955214
ORN8L; CXC4+ORN8L; LPS; MSU	ENSG00000003402	CFLAR	protein_coding	0.263623	1	1.93018	0.000212766	2.84679	2.27758e-07	2.26672	5.26538e-10	1.47822	0.000846367	-0.820815	0.125843
ORN8L; CXC4+ORN8L; LPS; MSU	ENSG00000078804	TP53INP2	protein_coding	0.490271	1	1.65498	0.0438461	3.31525	9.41405e-11	2.79834	1.43574e-19	1.78041	6.9195e-07	-1.04545	0.00417732
ORN8L; CXC4+ORN8L; LPS	ENSG00000152778	IFIT5	protein_coding	0.128969	1	2.63698	1.06215e-06	3.48523	3.86747e-09	3.87872	6.20527e-22	-0.0386602	1	-3.90906	1.62183e-14
ORN8L; CXC4+ORN8L; LPS	ENSG00000122786	CALD1	protein_coding	-0.224306	1	4.95247	0.000384813	3.11855	0.0378323	2.22055	0.00604448	1.85716	0.518684	-0.520882	1
ORN8L; CXC4+ORN8L; LPS	ENSG00000137628	DDX60	protein_coding	-0.202766	1	2.35652	0.000264791	2.12486	0.000521725	4.05273	1.06363e-22	0.382037	1	-3.6593	2.29722e-13
ORN8L; CXC4+ORN8L; LPS	ENSG00000135148	TRAFD1	protein_coding	-0.265095	1	1.38855	0.0062083	1.10529	0.0377871	3.26156	2.39107e-32	-0.462912	0.689833	-3.73901	4.50607e-30
ORN8L; CXC4+ORN8L; LPS	ENSG00000132669	RIN2	protein_coding	-0.117511	1	1.90444	0.00305413	1.97079	0.00121413	2.515	4.50517e-14	-0.771582	0.471651	-3.29665	9.554e-13
ORN8L; CXC4+ORN8L; LPS	ENSG00000243649	CFB	protein_coding	-0.42877	1	3.57266	2.36383e-05	5.65891	2.94793e-10	5.08984	1.33276e-32	-1.05274	1	-6.31184	1.11376e-37
ORN8L; CXC4+ORN8L; LPS	ENSG00000188313	PLSCR1	protein_coding	-0.443346	1	2.63517	7.81967e-05	3.11471	6.72521e-06	3.4036	1.31923e-23	0.502604	0.807504	-2.92754	7.21247e-19
ORN8L; CXC4+ORN8L; LPS	ENSG00000155287	SLC25A28	protein_coding	-0.138587	1	1.24271	0.0112018	1.34217	0.024037	3.62206	9.96063e-48	-0.23206	1	-3.8773	4.58411e-30
ORN8L; CXC4+ORN8L; LPS	ENSG00000089041	P2RX7	protein_coding	-0.322431	1	2.17711	0.011693	4.20304	4.13458e-07	3.02659	3.45087e-11	0.524994	0.762704	-2.5179	2.0136e-09
ORN8L; CXC4+ORN8L; LPS	ENSG00000105639	JAK3	protein_coding	-0.248477	1	2.17119	0.00402023	3.10123	2.25536e-06	5.61713	3.47085e-30	0.767114	0.911508	-4.85889	5.76273e-26
ORN8L; CXC4+ORN8L; LPS	ENSG00000184384	MAML2	protein_coding	0.104764	1	1.23187	0.0239361	1.82798	0.000103901	1.22324	0.000353087	0.0397821	1	-1.20798	7.66619e-06
ORN8L; CXC4+ORN8L; LPS	ENSG00000132475	H3-3B	protein_coding	0.0118925	1	1.29292	0.0389328	2.11701	0.000168406	2.18128	3.44516e-16	0.920168	0.0325658	-1.29054	6.89587e-05
ORN8L; CXC4+ORN8L; LPS	ENSG00000164136	IL15	protein_coding	-0.603331	1	2.57436	0.000724985	2.97196	0.0004333	4.74994	6.77928e-36	0.967093	0.626138	-3.7567	1.56752e-17
ORN8L; CXC4+ORN8L; LPS	ENSG00000104320	NBN	protein_coding	0.226978	1	2.42884	5.17436e-07	1.69517	0.000806337	2.758	7.86407e-11	0.135201	1	-2.63992	2.49169e-11
ORN8L; CXC4+ORN8L; LPS	ENSG00000055332	EIF2AK2	protein_coding	-0.0965362	1	2.39095	8.94755e-05	2.39739	0.000137006	3.03878	1.4054e-20	-0.469873	0.835697	-3.51938	1.08368e-22
ORN8L; CXC4+ORN8L; LPS	ENSG00000111335	OAS2	protein_coding	-0.572234	1	2.45803	0.00235709	2.41804	0.00284177	5.15304	8.54151e-25	0.742446	0.922141	-4.39027	3.45691e-14
ORN8L; CXC4+ORN8L; LPS	ENSG00000138035	PNPT1	protein_coding	0.418594	1	3.3574	8.37737e-09	2.89152	2.39572e-06	3.67478	4.8907e-51	0.0556492	1	-3.62979	3.50409e-25
ORN8L; CXC4+ORN8L; LPS	ENSG00000104213	PDGFRL	protein_coding	-0.674183	1	5.94503	5.71085e-14	5.06904	2.27702e-06	8.25635	3.55415e-70	2.56158	0.241769	-6.18641	2.94235e-39
ORN8L; CXC4+ORN8L; LPS	ENSG00000231925	TAPBP	protein_coding	-0.270987	1	1.16699	0.0257797	1.36043	0.00866966	1.19144	3.11619e-05	0.348021	0.924338	-0.870953	0.0049904
ORN8L; CXC4+ORN8L; LPS	ENSG00000131378	RFTN1	protein_coding	-0.0753767	1	1.87854	0.000176399	3.73471	5.16186e-14	2.90905	1.15705e-26	0.30895	1	-2.6342	2.3404e-17
ORN8L; CXC4+ORN8L; LPS	ENSG00000123240	OPTN	protein_coding	-0.269618	1	2.6674	0.0152643	3.27948	0.000564467	2.69914	7.01433e-12	0.490635	0.908997	-2.22474	9.70234e-11
ORN8L; CXC4+ORN8L; LPS	ENSG00000169379	ARL13B	protein_coding	0.559483	1	1.36015	0.041711	1.73205	0.000976811	1.04606	0.000194341	-0.420596	0.911508	-1.49268	5.51015e-07
ORN8L; CXC4+ORN8L; LPS	ENSG00000134460	IL2RA	protein_coding	2.18684	1	5.35785	1.35521e-06	12.0914	4.63563e-21	8.16056	3.1565e-16	1.83219	0.415836	-6.29196	8.56887e-18
ORN8L; CXC4+ORN8L; LPS	ENSG00000093167	LRRFIP2	protein_coding	0.231865	1	1.60755	0.000541348	1.62761	0.000626354	1.32879	4.21096e-06	0.366334	0.96769	-0.985509	0.000920202
ORN8L; CXC4+ORN8L; LPS	ENSG00000062194	GPBP1	protein_coding	0.24604	1	1.21082	0.0163998	2.21618	9.98431e-07	1.95775	1.57367e-13	0.748382	0.104786	-1.2373	2.42362e-05
ORN8L; CXC4+ORN8L; LPS	ENSG00000168884	TNIP2	protein_coding	-0.259956	1	1.65084	0.00568591	1.79491	0.000688326	1.32917	1.61345e-08	0.20289	1	-1.16079	1.40673e-06
ORN8L; CXC4+ORN8L; LPS	ENSG00000165891	E2F7	protein_coding	2.83621	1	5.56674	0.000515011	6.95415	6.00525e-10	2.5903	0.00131355	0.745998	0.949279	-1.88629	0.008927
ORN8L; CXC4+ORN8L; LPS	ENSG00000276085	CCL3L1	protein_coding	0.824464	1	4.20525	1.47063e-08	8.90259	7.65363e-20	2.93122	0.0126553	1.08848	0.949279	-1.83745	0.0111743
ORN8L; CXC4+ORN8L; LPS	ENSG00000013619	MAMLD1	protein_coding	2.48739	1	4.31413	7.77888e-07	9.17437	3.45237e-54	2.2804	2.40113e-08	0.956149	0.310057	-1.36903	0.000665013
ORN8L; CXC4+ORN8L; LPS	ENSG00000137507	LRRC32	protein_coding	-1.54538	1	4.03454	0.00671283	4.96363	0.000117853	3.45949	1.87254e-08	0.977489	0.846317	-2.4484	2.31577e-06
ORN8L; CXC4+ORN8L; LPS	ENSG00000155629	PIK3AP1	protein_coding	0.0316433	1	1.69137	0.00691038	2.15529	0.000441046	1.80925	1.1548e-10	0.243913	1	-1.59236	2.75073e-08
ORN8L; CXC4+ORN8L; LPS	ENSG00000180611	MB21D2	protein_coding	0.206396	1	2.34662	4.11501e-06	3.33307	2.84029e-12	1.41615	4.32579e-07	0.516788	0.633481	-0.922272	0.0174033
ORN8L; CXC4+ORN8L; LPS	ENSG00000126353	CCR7	protein_coding	-0.411216	1	2.48129	0.0159929	9.56075	7.9732e-30	6.84674	5.73598e-07	3.20763	0.0561638	-3.63756	2.23637e-10
ORN8L; CXC4+ORN8L; LPS	ENSG00000127507	ADGRE2	protein_coding	0.525089	1	1.86243	0.0185214	3.15966	1.53449e-05	2.18957	5.54703e-09	0.0731973	1	-2.14516	4.92191e-09
ORN8L; CXC4+ORN8L; LPS	ENSG00000128271	ADORA2A	protein_coding	0.849974	1	5.0125	1.43137e-05	6.52164	2.97134e-10	4.53584	2.2943e-13	-0.0328685	1	-4.29359	2.0492e-13
ORN8L; CXC4+ORN8L; LPS	ENSG00000154451	GBP5	protein_coding	-0.441545	1	5.40471	4.07037e-16	5.202	1.02188e-10	6.50389	2.46962e-15	1.93151	0.35776	-4.51951	1.3616e-07
ORN8L; CXC4+ORN8L; LPS	ENSG00000173193	PARP14	protein_coding	-0.351699	1	2.29756	0.000615472	2.03671	0.0047764	3.87293	3.9155e-22	-0.0152177	1	-3.88999	2.51383e-15
ORN8L; CXC4+ORN8L; LPS	ENSG00000140511	HAPLN3	protein_coding	0.253473	1	5.84936	1.25887e-09	6.72485	4.96784e-09	7.29295	1.31794e-39	1.9741	0.346237	-5.00538	4.22642e-14
ORN8L; CXC4+ORN8L; LPS	ENSG00000119922	IFIT2	protein_coding	-1.01246	1	3.37561	0.000168851	2.35941	0.0186084	5.15947	1.58424e-06	1.31182	0.911508	-3.82698	4.86174e-06
ORN8L; CXC4+ORN8L; LPS	ENSG00000067066	SP100	protein_coding	0.0622628	1	1.63367	0.00149422	1.49127	0.00665058	1.9244	3.90755e-12	-0.390078	0.817391	-2.34296	5.07339e-18
ORN8L; CXC4+ORN8L; LPS	ENSG00000013374	NUB1	protein_coding	-0.0911689	1	1.17778	0.041208	1.63843	0.00618755	3.23159	2.51462e-36	-0.194861	1	-3.44314	3.18725e-32
ORN8L; CXC4+ORN8L; LPS	ENSG00000084734	GCKR	protein_coding	1.84602	1	5.50012	0.033522	12.5155	7.58925e-32	8.40525	1.28099e-16	3.44729	0.251858	-5.10045	9.29598e-11
ORN8L; CXC4+ORN8L; LPS	ENSG00000172724	CCL19	protein_coding	1.873	1	3.91327	0.0281527	5.90083	3.20526e-06	8.14212	9.85345e-16	1.87084	0.883503	-5.89281	7.31291e-13
ORN8L; CXC4+ORN8L; LPS	ENSG00000100024	UPB1	protein_coding	1.02556	1	4.65734	5.70885e-06	4.77786	6.38728e-08	3.93887	3.13071e-11	0.274291	1	-3.80381	1.88333e-07
ORN8L; CXC4+ORN8L; LPS	ENSG00000135114	OASL	protein_coding	-0.694183	1	3.17397	5.54414e-05	3.27408	4.00155e-05	5.94604	5.56366e-13	1.48356	0.608244	-4.42572	3.17851e-09
ORN8L; CXC4+ORN8L; LPS	ENSG00000134470	IL15RA	protein_coding	-0.820352	1	3.4939	3.04696e-09	5.46455	3.04089e-17	6.3244	1.04272e-33	1.23093	0.611774	-5.0303	7.18515e-14
ORN8L; CXC4+ORN8L; LPS	ENSG00000125347	IRF1	protein_coding	-0.40272	1	2.68777	2.76364e-08	2.25156	4.77853e-06	3.4574	4.11076e-18	1.05182	0.0750775	-2.42673	2.51148e-15
ORN8L; CXC4+ORN8L; LPS	ENSG00000180817	PPA1	protein_coding	0.706834	1	2.257	6.96413e-05	4.24339	1.88547e-08	4.15891	7.48813e-39	0.521521	0.616359	-3.672	1.18854e-28
ORN8L; CXC4+ORN8L; LPS	ENSG00000163840	DTX3L	protein_coding	-0.115371	1	1.97648	0.000851541	2.1864	0.000291242	2.92245	6.49352e-24	-0.301078	1	-3.2367	1.08368e-22
ORN8L; CXC4+ORN8L; LPS	ENSG00000170017	ALCAM	protein_coding	1.52925	1	2.24846	0.000209912	3.9384	1.64739e-09	1.18196	0.00301727	0.31735	1	-0.888978	0.0238452
ORN8L; CXC4+ORN8L; LPS	ENSG00000108691	CCL2	protein_coding	0.347882	1	4.24939	0.00744162	3.36375	0.019458	1.65924	0.00374668	0.224966	1	-1.45256	0.0106948
ORN8L; CXC4+ORN8L; LPS	ENSG00000164603	BMT2	protein_coding	0.391847	1	2.56835	6.18828e-06	1.60714	0.00734309	1.03373	0.000101157	-0.792453	0.0903439	-1.85359	3.79151e-12
ORN8L; CXC4+ORN8L; LPS	ENSG00000146425	DYNLT1	protein_coding	-0.160227	1	2.01862	6.16946e-06	2.64548	9.03641e-07	3.07947	1.1063e-37	0.110021	1	-2.99722	3.82754e-32
ORN8L; CXC4+ORN8L; LPS	ENSG00000173918	C1QTNF1	protein_coding	1.14217	1	6.77478	9.24531e-10	7.81976	2.16175e-12	4.4577	9.31991e-15	1.10103	0.873748	-3.31322	1.04951e-09
ORN8L; CXC4+ORN8L; LPS	ENSG00000117090	SLAMF1	protein_coding	1.32489	1	5.36671	1.22143e-09	10.4343	1.19363e-42	7.55505	6.46572e-11	2.20239	0.242246	-5.33746	1.23512e-20
ORN8L; CXC4+ORN8L; LPS	ENSG00000159166	LAD1	protein_coding	2.36022	1	8.88767	2.52909e-09	8.91058	3.07766e-13	6.33637	1.73149e-18	2.97087	0.323376	-3.56111	1.14667e-06
ORN8L; CXC4+ORN8L; LPS	ENSG00000156206	CFAP161	protein_coding	0.468808	1	3.80473	0.00727135	3.94266	0.00437629	3.70149	0.000438325	-1.16758	1	-4.795	0.000318767
ORN8L; CXC4+ORN8L; LPS	ENSG00000107104	KANK1	protein_coding	1.26104	1	3.6213	1.18038e-11	4.03757	6.78715e-11	1.3551	0.00757659	0.125504	1	-1.25294	0.00667292
ORN8L; CXC4+ORN8L; LPS	ENSG00000132274	TRIM22	protein_coding	-0.647771	1	2.00173	0.00153133	2.10937	0.00399526	3.81247	3.75681e-32	0.125712	1	-3.70284	1.0171e-28
ORN8L; CXC4+ORN8L; LPS	ENSG00000155304	HSPA13	protein_coding	0.449059	1	1.27401	0.0239079	3.00941	8.40586e-12	1.11986	0.000439209	-0.291243	1	-1.44583	8.90858e-06
ORN8L; CXC4+ORN8L; LPS	ENSG00000131459	GFPT2	protein_coding	1.89491	1	4.02214	0.0101413	10.8265	2.4361e-25	7.55544	4.23461e-21	3.02693	0.0945588	-4.15401	3.82875e-17
ORN8L; CXC4+ORN8L; LPS	ENSG00000145779	TNFAIP8	protein_coding	0.247688	1	2.51147	5.88725e-07	3.10273	8.46906e-09	2.43455	1.25437e-09	0.295958	1	-2.15469	1.54921e-08
ORN8L; CXC4+ORN8L; LPS	ENSG00000038210	PI4K2B	protein_coding	0.423249	1	2.59284	6.63958e-08	2.79693	5.07232e-06	2.43906	2.80342e-20	-0.179854	1	-2.64265	2.78179e-18
ORN8L; CXC4+ORN8L; LPS	ENSG00000124201	ZNFX1	protein_coding	-0.172586	1	2.04553	0.000133123	2.13286	0.000204695	3.16039	7.89186e-21	0.430757	0.809415	-2.74755	1.0626e-14
ORN8L; CXC4+ORN8L; LPS	ENSG00000117594	HSD11B1	protein_coding	1.4315	1	5.39232	6.16509e-07	8.49063	2.53041e-24	3.57193	6.60649e-07	1.53338	0.436284	-2.00802	0.00141555
ORN8L; CXC4+ORN8L; LPS	ENSG00000085831	TTC39A	protein_coding	1.36162	1	4.29029	0.000111304	3.86326	8.95227e-05	5.33927	2.59989e-14	0.411303	1	-4.5395	1.52997e-13
ORN8L; CXC4+ORN8L; LPS	ENSG00000164825	DEFB1	protein_coding	0.476844	1	4.38408	0.00124895	7.54588	2.35453e-15	6.42823	1.29707e-14	0.87266	1	-5.52698	2.13413e-11
ORN8L; CXC4+ORN8L; LPS	ENSG00000135436	FAM186B	protein_coding	-0.423893	1	2.54322	0.0135687	5.55423	5.95686e-10	3.21946	0.000154028	1.11294	0.870016	-2.11286	0.0281507
ORN8L; CXC4+ORN8L; LPS	ENSG00000136052	SLC41A2	protein_coding	1.80655	1	3.9823	1.66156e-10	6.25236	4.21134e-24	2.21098	2.79079e-10	0.267383	1	-1.96767	6.69089e-11
ORN8L; CXC4+ORN8L; LPS	ENSG00000119917	IFIT3	protein_coding	-0.435487	1	3.57193	3.71164e-05	3.25289	0.000326219	5.0877	3.22609e-08	1.10193	0.949279	-3.96473	1.86188e-07
ORN8L; CXC4+ORN8L; LPS	ENSG00000226979	LTA	protein_coding	-0.054022	1	3.15261	0.0144617	8.70508	6.59909e-22	5.37456	1.34103e-07	2.74356	0.249446	-2.55561	0.0242237
ORN8L; CXC4+ORN8L; LPS	ENSG00000137055	PLAA	protein_coding	0.439528	1	1.42863	0.00306095	1.53751	0.000612539	1.22149	3.67133e-08	0.29402	1	-0.955494	0.000111726
ORN8L; CXC4+ORN8L; LPS	ENSG00000163661	PTX3	protein_coding	0.857011	1	4.86081	9.44044e-07	8.11812	8.40967e-18	5.68442	4.6305e-21	1.29821	0.262708	-4.38208	1.33468e-16
ORN8L; CXC4+ORN8L; LPS	ENSG00000117475	BLZF1	protein_coding	0.348466	1	1.91995	9.33325e-05	2.97125	8.33601e-12	2.9591	4.27421e-28	-0.251333	1	-3.22618	3.34222e-25
ORN8L; CXC4+ORN8L; LPS	ENSG00000137393	RNF144B	protein_coding	0.288318	1	3.26516	2.06257e-05	3.8827	2.09672e-06	2.7072	7.36925e-14	-0.391893	1	-3.11661	2.01744e-17
ORN8L; CXC4+ORN8L; LPS	ENSG00000125726	CD70	protein_coding	-0.382612	1	3.95872	0.00607412	8.63144	2.61005e-22	5.58222	2.61978e-10	3.06181	0.0564677	-2.5995	0.000972053
ORN8L; CXC4+ORN8L; LPS	ENSG00000180828	BHLHE22	protein_coding	0	1	5.12085	0.0390637	10.2338	4.22245e-16	6.0115	1.87834e-08	0	1	-5.77228	1.98733e-06
ORN8L; CXC4+ORN8L; LPS	ENSG00000131979	GCH1	protein_coding	-0.163367	1	5.48212	1.94153e-16	5.30087	2.10228e-10	5.10175	9.36124e-25	0.993851	0.491967	-4.10894	2.51482e-18
ORN8L; CXC4+ORN8L; LPS	ENSG00000169248	CXCL11	protein_coding	0.353876	1	8.53786	2.83464e-21	6.88359	4.41927e-07	6.92813	9.45527e-11	2.48944	0.314421	-4.37715	2.46844e-05
ORN8L; CXC4+ORN8L; LPS	ENSG00000162654	GBP4	protein_coding	-1.13426	1	5.52171	1.14549e-10	4.57929	2.89451e-06	6.65821	2.6688e-17	1.83505	0.355965	-4.77722	5.28477e-09
ORN8L; CXC4+ORN8L; LPS	ENSG00000144837	PLA1A	protein_coding	-0.0324546	1	3.4198	0.00160582	6.8602	3.55467e-15	5.20595	6.1424e-09	3.53559	0.618993	-2.26612	0.0853489
ORN8L; CXC4+ORN8L; LPS	ENSG00000104067	TJP1	protein_coding	0.415966	1	3.56551	0.00152578	6.71841	1.21392e-17	3.69658	5.49142e-13	1.10697	0.365477	-2.6116	2.55102e-08
ORN8L; CXC4+ORN8L; LPS	ENSG00000101017	CD40	protein_coding	-0.0314458	1	4.54839	2.42551e-15	7.18449	2.50647e-23	5.0461	1.35326e-49	0.736409	0.40779	-4.31587	8.27497e-28
ORN8L; CXC4+ORN8L; LPS	ENSG00000128965	CHAC1	protein_coding	-0.496468	1	3.46151	0.000735716	2.67215	0.0144845	3.25194	0.0212305	3.06255	0.177477	-0.247279	1
ORN8L; CXC4+ORN8L; LPS	ENSG00000123728	RAP2C	protein_coding	0.439934	1	1.27424	0.0123549	1.80979	4.44374e-05	1.4039	1.068e-07	-0.0100834	1	-1.43948	1.23705e-07
ORN8L; CXC4+ORN8L; LPS	ENSG00000109756	RAPGEF2	protein_coding	0.0835796	1	1.61246	0.000352594	4.34465	3.088e-15	3.42069	1.1249e-19	0.457851	0.916563	-2.97578	2.11507e-15
ORN8L; CXC4+ORN8L; LPS	ENSG00000108950	FAM20A	protein_coding	1.14834	1	2.29567	0.0109948	5.76865	1.2281e-13	3.70327	1.70834e-08	0.991021	0.517116	-2.74908	2.5609e-07
ORN8L; CXC4+ORN8L; LPS	ENSG00000037897	METTL1	protein_coding	0.846779	1	2.45522	0.00937449	2.79208	0.000404622	1.60054	9.75471e-07	0.547609	0.828813	-1.09373	0.00848453
ORN8L; CXC4+ORN8L; LPS	ENSG00000123610	TNFAIP6	protein_coding	1.59117	1	7.29402	6.61889e-24	9.35216	2.52172e-28	6.20214	2.71834e-22	1.1171	0.574618	-5.07694	6.98225e-21
ORN8L; CXC4+ORN8L; LPS	ENSG00000113916	BCL6	protein_coding	0.150941	1	1.38177	0.00924423	2.55765	1.5359e-07	1.49195	2.6825e-07	0.679956	0.157843	-0.841071	0.0156119
ORN8L; CXC4+ORN8L; LPS	ENSG00000105559	PLEKHA4	protein_coding	-0.999783	1	2.24866	0.0102033	1.98754	0.0150077	4.92648	1.93061e-19	1.88808	0.255571	-3.01822	9.49997e-07
ORN8L; CXC4+ORN8L; LPS	ENSG00000145901	TNIP1	protein_coding	0.000325048	1	2.54603	3.35721e-07	3.54005	9.93797e-11	3.48221	8.65324e-18	0.138963	1	-3.35439	1.79107e-19
ORN8L; CXC4+ORN8L; LPS	ENSG00000122068	FYTTD1	protein_coding	0.496772	1	1.64672	0.000212129	1.78361	9.77401e-05	1.53117	1.34995e-09	-0.148472	1	-1.70914	3.6488e-13
ORN8L; CXC4+ORN8L; LPS	ENSG00000155011	DKK2	protein_coding	2.8683	1	5.14971	0.00845742	6.13888	3.60749e-05	2.58513	0.0447533	0.43558	1	-2.11799	0.130339
ORN8L; CXC4+ORN8L; LPS	ENSG00000108510	MED13	protein_coding	0.203344	1	1.17878	0.0269485	2.84974	2.15378e-08	1.3634	3.8853e-05	0.91653	0.0439265	-0.477549	0.531935
ORN8L; CXC4+ORN8L; LPS	ENSG00000121743	GJA3	protein_coding	1.30028	1	3.85825	0.00272401	7.73606	7.1503e-16	2.77772	2.89501e-06	0.221279	1	-2.56562	5.37817e-05
ORN8L; CXC4+ORN8L; LPS	ENSG00000173821	RNF213	protein_coding	-0.81136	1	1.60702	0.0230473	2.01602	0.00518321	3.79484	1.98713e-24	0.0772328	1	-3.72771	6.28553e-18
ORN8L; CXC4+ORN8L; LPS	ENSG00000291237	SOD2	protein_coding	0.979168	1	4.58087	4.05388e-08	5.83938	3.981e-10	3.09585	4.42562e-08	0.734541	0.798132	-2.38712	1.13407e-07
ORN8L; CXC4+ORN8L; LPS	ENSG00000100220	RTCB	protein_coding	-0.205945	1	1.89577	0.000502543	1.9016	0.00266299	2.63403	6.8756e-25	-0.103605	1	-2.75955	9.57907e-24
ORN8L; CXC4+ORN8L; LPS	ENSG00000100902	PSMA6	protein_coding	0.371123	1	1.82145	0.00386938	1.63876	0.00999998	2.37721	4.8606e-09	-0.885338	0.662491	-3.34402	8.80831e-16
ORN8L; CXC4+ORN8L; LPS	ENSG00000117228	GBP1	protein_coding	0.148472	1	5.83246	4.94372e-18	4.88191	1.15444e-09	6.8849	3.53186e-27	2.08859	0.078497	-4.75934	3.27933e-10
ORN8L; CXC4+ORN8L; LPS	ENSG00000175040	CHST2	protein_coding	0.173982	1	2.00843	0.00418089	3.79594	2.29841e-10	1.67905	2.23133e-06	-0.17254	1	-1.89537	4.07605e-12
ORN8L; CXC4+ORN8L; LPS	ENSG00000113407	TARS1	protein_coding	0.501492	1	1.54812	0.00112489	1.94837	3.74508e-05	1.41139	8.11233e-08	0.37278	0.772442	-1.0708	0.000227959
ORN8L; CXC4+ORN8L; LPS	ENSG00000213949	ITGA1	protein_coding	-0.26498	1	2.54855	0.0114874	7.80077	3.57073e-22	5.9791	1.18353e-24	1.98722	0.187738	-4.05977	1.61023e-10
ORN8L; CXC4+ORN8L; LPS	ENSG00000188215	DCUN1D3	protein_coding	-0.0714089	1	1.78407	0.00278525	2.97861	3.43463e-10	2.62168	1.69939e-16	0.278939	1	-2.35969	3.52856e-15
ORN8L; CXC4+ORN8L; LPS	ENSG00000185338	SOCS1	protein_coding	-0.516177	1	4.05121	2.10408e-05	8.08713	4.74314e-27	5.78272	1.35465e-09	2.05427	0.209683	-3.72325	1.10414e-21
ORN8L; CXC4+ORN8L; LPS	ENSG00000172432	GTPBP2	protein_coding	-0.249487	1	1.38472	0.00552023	1.208	0.0206951	1.58319	2.54576e-13	-0.0171158	1	-1.63162	6.81869e-13
ORN8L; CXC4+ORN8L; LPS	ENSG00000134317	GRHL1	protein_coding	0.88462	1	2.57132	0.0299362	4.25463	2.09356e-05	3.31779	1.71558e-08	1.7097	0.0931889	-1.64307	0.0151149
ORN8L; CXC4+ORN8L; LPS	ENSG00000105825	TFPI2	protein_coding	3.15636	1	6.14388	0.000104137	10.9595	3.28388e-15	5.03352	2.52922e-06	1.12266	1	-3.84848	4.67936e-10
ORN8L; CXC4+ORN8L; LPS	ENSG00000029153	BMAL2	protein_coding	1.05075	1	3.44733	1.17573e-05	2.58344	0.000429117	1.83875	2.36828e-13	-0.11215	1	-1.96993	1.48548e-08
ORN8L; CXC4+ORN8L; LPS	ENSG00000108821	COL1A1	protein_coding	2.9902	1	5.88813	0.0163904	4.68203	0.00142234	5.56936	4.31031e-05	2.69843	0.370717	-2.7929	0.129016
ORN8L; CXC4+ORN8L; LPS	ENSG00000134371	CDC73	protein_coding	0.383166	1	1.38756	0.00328417	1.28406	0.0106816	1.34034	1.44665e-07	0.291289	1	-1.07696	1.41121e-05
ORN8L; CXC4+ORN8L; LPS	ENSG00000152503	TRIM36	protein_coding	0.60223	1	2.54269	1.56912e-07	2.75854	2.05925e-09	1.2117	0.000724637	-0.277978	1	-1.51966	1.71201e-05
ORN8L; CXC4+ORN8L; LPS	ENSG00000176928	GCNT4	protein_coding	0.264827	1	4.99369	1.22141e-06	8.46813	5.73509e-29	5.99927	1.3268e-20	2.6552	0.0693546	-3.10283	1.29679e-08
ORN8L; CXC4+ORN8L; LPS	ENSG00000138755	CXCL9	protein_coding	0.630413	1	7.99152	2.86759e-22	7.93586	2.97474e-08	6.82402	6.68261e-10	2.42304	0.407749	-4.33921	7.6904e-05
ORN8L; CXC4+ORN8L; LPS	ENSG00000166523	CLEC4E	protein_coding	0.650806	1	3.97322	1.21353e-10	4.12784	2.2183e-13	2.43919	6.28245e-06	0.355111	1	-2.10845	3.32173e-09
ORN8L; CXC4+ORN8L; LPS	ENSG00000171049	FPR2	protein_coding	0.23461	1	4.34484	3.26988e-11	6.77584	4.45459e-19	2.74882	9.71034e-08	-1.27017	0.130708	-4.02283	3.262e-11
ORN8L; CXC4+ORN8L; LPS	ENSG00000136244	IL6	protein_coding	0.700425	1	5.81082	2.00402e-12	11.9038	3.01856e-40	6.35299	2.38924e-05	2.97249	0.211324	-3.32371	0.0436763
ORN8L; CXC4+ORN8L; LPS	ENSG00000105889	STEAP1B	protein_coding	-2.33371	1	3.7129	0.0141783	8.34737	7.76333e-18	4.39414	2.2601e-05	0.162244	1	-4.51977	2.83677e-05
ORN8L; CXC4+ORN8L; LPS	ENSG00000100644	HIF1A	protein_coding	0.45393	1	1.9927	0.000589823	3.4904	1.61394e-07	1.84715	8.28982e-07	0.581881	0.618716	-1.29778	0.00275939
ORN8L; CXC4+ORN8L; LPS	ENSG00000183735	TBK1	protein_coding	0.357165	1	1.42293	0.00277716	2.26875	3.11752e-07	1.09285	1.86812e-05	-0.163081	1	-1.2856	2.75548e-07
ORN8L; CXC4+ORN8L; LPS	ENSG00000145555	MYO10	protein_coding	0.543245	1	1.80795	0.0445955	1.94761	0.0064913	1.95594	1.67666e-06	-0.25388	1	-2.25224	4.2087e-11
ORN8L; CXC4+ORN8L; LPS	ENSG00000089351	GRAMD1A	protein_coding	-0.630406	1	1.97886	0.000106438	3.2899	2.24647e-13	4.26712	8.58413e-30	0.751467	0.342942	-3.53021	4.96909e-21
ORN8L; CXC4+ORN8L; LPS	ENSG00000068366	ACSL4	protein_coding	0.793331	1	1.69906	0.00191183	3.79908	2.94793e-10	2.04936	1.6674e-10	0.638506	0.311183	-1.43932	1.49662e-06
ORN8L; CXC4+ORN8L; LPS	ENSG00000198814	GK	protein_coding	0.719487	1	1.61803	0.00683327	4.2164	2.40201e-19	2.01966	6.55552e-08	1.20559	0.0786436	-0.859215	0.101964
ORN8L; CXC4+ORN8L; LPS	ENSG00000185880	TRIM69	protein_coding	-0.392194	1	1.46728	0.0366951	1.30774	0.0305778	2.81065	6.40584e-28	0.863922	0.0564677	-1.96791	9.5699e-16
ORN8L; CXC4+ORN8L; LPS	ENSG00000067113	PLPP1	protein_coding	0.588621	1	2.27316	0.0190181	2.93722	0.00283273	1.52206	0.000827139	0.657799	1	-0.920146	0.403468
ORN8L; CXC4+ORN8L; LPS	ENSG00000163512	AZI2	protein_coding	0.0257006	1	1.35414	0.0257287	1.17958	0.0457928	1.23227	9.86795e-09	0.103999	1	-1.15539	1.82807e-06
ORN8L; CXC4+ORN8L; LPS	ENSG00000096060	FKBP5	protein_coding	0.278523	1	1.8398	0.00148459	2.49115	0.000131637	2.86742	3.474e-14	-0.242398	1	-3.13812	4.17898e-18
ORN8L; CXC4+ORN8L; LPS	ENSG00000102921	N4BP1	protein_coding	0.0200978	1	1.76882	0.000377134	2.12543	3.68729e-05	1.91883	7.38377e-12	-0.670169	0.182553	-2.60839	2.34151e-19
ORN8L; CXC4+ORN8L; LPS	ENSG00000164327	RICTOR	protein_coding	0.36538	1	1.45004	0.00340506	1.67305	0.000256807	1.28072	0.000125979	0.129725	1	-1.17765	0.000322298
ORN8L; CXC4+ORN8L; LPS	ENSG00000121380	BCL2L14	protein_coding	0.692643	1	7.56832	1.59571e-08	10.8491	8.23442e-13	6.81715	6.70526e-17	1.46103	1	-5.14102	3.669e-11
ORN8L; CXC4+ORN8L; LPS	ENSG00000175354	PTPN2	protein_coding	0.192171	1	1.59542	0.00268887	3.27664	6.55025e-10	2.55112	1.1723e-16	0.00067726	1	-2.57782	2.48085e-22
ORN8L; CXC4+ORN8L; LPS	ENSG00000083799	CYLD	protein_coding	0.158531	1	1.63983	0.000378854	1.33217	0.00744119	2.02114	5.19249e-14	0.935843	0.033803	-1.12078	0.00135101
ORN8L; CXC4+ORN8L; LPS	ENSG00000105855	ITGB8	protein_coding	0.995515	1	4.04441	3.4044e-07	9.24452	2.54077e-39	4.51417	1.75339e-23	0.618468	0.949279	-3.88867	2.76847e-10
ORN8L; CXC4+ORN8L; LPS	ENSG00000105246	EBI3	protein_coding	0.200631	1	5.32804	2.22766e-07	7.31083	2.41797e-24	6.04259	1.9013e-69	1.75326	0.0524505	-4.36433	1.70982e-20
ORN8L; CXC4+ORN8L; LPS	ENSG00000152766	ANKRD22	protein_coding	0.649098	1	5.37817	2.12501e-09	8.1929	3.42369e-17	8.35096	1.13208e-54	-1.05929	1	-9.18455	1.86315e-53
ORN8L; CXC4+ORN8L; LPS	ENSG00000010030	ETV7	protein_coding	-1.36525	1	4.72006	5.91784e-08	3.76568	0.000732524	8.70711	3.59197e-83	1.46383	0.997541	-6.65177	1.62587e-20
ORN8L; CXC4+ORN8L; LPS	ENSG00000114127	XRN1	protein_coding	0.0886359	1	2.27649	3.4924e-07	2.97327	1.14041e-08	3.283	2.84727e-22	-0.029602	1	-3.32237	2.01038e-17
ORN8L; CXC4+ORN8L; LPS	ENSG00000125538	IL1B	protein_coding	0.229159	1	5.59864	1.3913e-14	10.2484	4.25833e-21	3.74826	4.27232e-05	1.24343	0.706582	-2.489	0.000533437
ORN8L; CXC4+ORN8L; LPS	ENSG00000197646	PDCD1LG2	protein_coding	-0.492836	1	3.51986	0.000647117	4.02278	2.19873e-05	3.48407	2.12873e-14	-0.362005	1	-3.8714	4.29589e-19
ORN8L; CXC4+ORN8L; LPS	ENSG00000105993	DNAJB6	protein_coding	0.230749	1	1.42442	0.00553035	1.43381	0.00531824	2.62793	5.22417e-19	0.294148	1	-2.35657	9.44503e-15
ORN8L; CXC4+ORN8L; LPS	ENSG00000134326	CMPK2	protein_coding	-1.02414	1	3.03378	0.000200019	3.77418	3.93327e-06	6.73573	3.18883e-45	1.75848	0.107516	-4.92723	4.0355e-13
ORN8L; CXC4+ORN8L; LPS	ENSG00000184014	DENND5A	protein_coding	-0.568944	1	1.5485	0.0249727	3.26858	7.02076e-07	2.54723	7.99939e-14	0.717207	0.270634	-1.86035	2.94573e-08
ORN8L; CXC4+ORN8L; LPS	ENSG00000125430	HS3ST3B1	protein_coding	0.91403	1	5.26365	6.04624e-13	5.95025	3.41711e-18	5.42137	5.66363e-24	1.36262	0.285343	-4.03604	5.93961e-14
ORN8L; CXC4+ORN8L; LPS	ENSG00000173391	OLR1	protein_coding	1.37646	1	1.71273	0.0221651	2.77415	1.12922e-06	1.13592	0.036741	0.874043	0.533738	-0.296678	1
ORN8L; CXC4+ORN8L; LPS	ENSG00000124479	NDP	protein_coding	2.01305	1	5.3815	0.00530603	7.25442	7.41688e-12	5.37813	8.65585e-08	0.71317	1	-4.30723	1.00645e-06
ORN8L; CXC4+ORN8L; LPS	ENSG00000137962	ARHGAP29	protein_coding	1.65879	1	5.42782	0.000422162	10.2342	6.87433e-16	4.67681	0.000966011	2.44178	0.697799	-2.45581	0.142388
ORN8L; CXC4+ORN8L; LPS	ENSG00000184838	PRR16	protein_coding	1.35822	1	3.57084	0.000418704	5.28332	3.53936e-09	2.02222	0.0214687	1.60336	0.611464	-0.395501	1
ORN8L; CXC4+ORN8L; LPS	ENSG00000134109	EDEM1	protein_coding	0.35487	1	1.25967	0.0188481	2.24176	3.7855e-05	2.00604	9.84146e-13	0.101562	1	-1.93325	2.14735e-12
ORN8L; CXC4+ORN8L; LPS	ENSG00000196116	TDRD7	protein_coding	-0.136653	1	2.16183	0.000122584	2.18653	0.000122563	3.21801	9.02205e-37	-0.249447	1	-3.47577	2.82456e-24
ORN8L; CXC4+ORN8L; LPS	ENSG00000181381	DDX60L	protein_coding	-0.0402735	1	2.8229	1.95487e-07	3.34501	6.673e-09	2.11604	2.69786e-06	0.0444945	1	-2.09677	1.31809e-07
ORN8L; CXC4+ORN8L; LPS	ENSG00000075213	SEMA3A	protein_coding	0.992916	1	3.20698	2.88507e-07	5.21258	6.21123e-24	3.32873	1.20936e-06	-0.233047	1	-3.58894	1.96688e-09
ORN8L; CXC4+ORN8L; LPS	ENSG00000100567	PSMA3	protein_coding	0.485177	1	1.88535	2.84416e-05	2.19004	1.43525e-06	1.97867	2.61679e-21	0.345289	0.788925	-1.66247	6.80582e-14
ORN8L; CXC4+ORN8L; LPS	ENSG00000117009	KMO	protein_coding	0.995355	1	3.91856	7.89021e-17	5.24613	1.97719e-21	1.0178	0.0198846	0.760765	0.542597	-0.282684	1
ORN8L; CXC4+ORN8L; LPS	ENSG00000168209	DDIT4	protein_coding	-0.224287	1	1.64864	0.0281664	4.54638	7.07325e-16	1.84286	0.0039095	-0.354226	1	-2.23377	2.0113e-05
ORN8L; CXC4+ORN8L; LPS	ENSG00000047365	ARAP2	protein_coding	-0.0318982	1	2.2189	0.0355312	2.55038	0.0115507	2.72388	1.31417e-06	0.765469	0.359072	-1.98949	0.000100089
ORN8L; CXC4+ORN8L; LPS	ENSG00000177707	NECTIN3	protein_coding	0.187362	1	2.86761	0.033752	3.31638	0.00611192	3.39957	2.60578e-08	-0.582357	1	-3.7002	7.65826e-10
ORN8L; CXC4+ORN8L; LPS	ENSG00000112378	PERP	protein_coding	3.12587	1	5.29635	8.72251e-05	8.82812	2.79112e-17	4.11772	8.77778e-11	2.68162	0.0650637	-1.48737	0.130477
ORN8L; CXC4+ORN8L; LPS	ENSG00000135899	SP110	protein_coding	-0.27485	1	2.1772	1.56317e-05	1.44313	0.0164338	4.28558	3.01002e-49	0.23334	1	-4.06545	6.79737e-37
ORN8L; CXC4+ORN8L; LPS	ENSG00000173706	HEG1	protein_coding	0.33212	1	2.50746	0.000118699	4.4103	2.6825e-12	2.46853	9.41171e-12	0.599662	0.366444	-1.89428	7.50935e-08
ORN8L; CXC4+ORN8L; LPS	ENSG00000116663	FBXO6	protein_coding	-0.629458	1	1.85103	0.00879604	2.06584	0.00560267	4.17806	7.3994e-36	0.452801	0.949279	-3.74787	1.27819e-36
ORN8L; CXC4+ORN8L; LPS	ENSG00000100342	APOL1	protein_coding	-0.825962	1	2.43994	0.000193285	1.65847	0.0210245	4.94115	3.10649e-64	0.548916	0.726721	-4.4265	1.38803e-38
ORN8L; CXC4+ORN8L; LPS	ENSG00000153898	MCOLN2	protein_coding	-0.347794	1	4.62041	3.8265e-07	5.77066	2.77843e-09	5.99076	5.24107e-28	1.12052	0.685482	-4.85596	2.35289e-20
ORN8L; CXC4+ORN8L; LPS	ENSG00000138119	MYOF	protein_coding	0.955525	1	2.17622	0.0324069	2.20177	0.0144932	1.93167	1.14496e-08	0.812181	0.198257	-1.13961	0.00414137
ORN8L; CXC4+ORN8L; LPS	ENSG00000136960	ENPP2	protein_coding	-0.304653	1	3.48799	2.86605e-09	5.50571	5.99987e-13	3.70953	1.99522e-10	-0.343534	1	-4.05318	3.5081e-10
ORN8L; CXC4+ORN8L; LPS	ENSG00000157856	DRC1	protein_coding	1.84602	1	5.52538	0.00471921	6.7964	1.42256e-05	4.58515	0.00213195	0	1	-4.35403	0.0122949
ORN8L; CXC4+ORN8L; LPS	ENSG00000253831	ETV3L	protein_coding	0.24183	1	4.77228	1.13196e-08	4.66192	1.69673e-07	5.13085	1.84064e-34	0.527385	1	-4.68262	3.79294e-26
ORN8L; CXC4+ORN8L; LPS	ENSG00000197122	SRC	protein_coding	-0.016117	1	2.44015	7.03957e-05	2.84929	6.45353e-06	1.5585	5.23547e-06	0.671387	0.261633	-0.913626	0.0296605
ORN8L; CXC4+ORN8L; LPS	ENSG00000154099	DNAAF1	protein_coding	0.443735	1	3.97626	4.9308e-05	8.9739	1.97284e-29	5.10669	7.74183e-06	1.3049	1	-3.75921	1.07664e-06
ORN8L; CXC4+ORN8L; LPS	ENSG00000115415	STAT1	protein_coding	-0.153802	1	3.04107	5.76253e-06	1.79065	0.0104192	3.04758	1.96153e-22	0.00453535	1	-3.05488	4.32346e-20
ORN8L; CXC4+ORN8L; LPS	ENSG00000110911	SLC11A2	protein_coding	0.378461	1	1.3445	0.0212415	1.44229	0.00557962	1.18113	2.52756e-05	0.639579	0.27072	-0.572204	0.184596
ORN8L; CXC4+ORN8L; LPS	ENSG00000115919	KYNU	protein_coding	1.31234	1	4.35101	1.52971e-11	4.83504	3.93257e-12	2.32233	1.79896e-11	0.642476	0.527108	-1.70907	1.34388e-08
ORN8L; CXC4+ORN8L; LPS	ENSG00000111331	OAS3	protein_coding	-0.811009	1	2.5068	0.00174885	2.26121	0.00997983	5.32384	1.22104e-29	0.81775	0.701717	-4.48946	1.32099e-15
ORN8L; CXC4+ORN8L; LPS	ENSG00000086065	CHMP5	protein_coding	0.0778504	1	1.56006	0.00386938	2.20703	3.70106e-06	1.664	8.86344e-15	0.490156	0.432664	-1.19758	2.1926e-07
ORN8L; CXC4+ORN8L; LPS	ENSG00000116514	RNF19B	protein_coding	-0.112728	1	2.83042	3.39212e-09	3.01724	9.23873e-08	3.39515	1.60375e-18	0.749056	0.434888	-2.65593	1.27601e-12
ORN8L; CXC4+ORN8L; LPS	ENSG00000138378	STAT4	protein_coding	0.614048	1	3.97106	8.21069e-06	8.16167	1.07636e-15	4.02281	6.70734e-44	-0.109072	1	-4.15021	3.07057e-27
ORN8L; CXC4+ORN8L; LPS	ENSG00000123700	KCNJ2	protein_coding	0.386461	1	3.805	2.39958e-13	5.2696	8.3194e-26	3.06835	2.35421e-08	-1.20394	0.209994	-4.26979	2.88374e-12
ORN8L; CXC4+ORN8L; LPS	ENSG00000104972	LILRB1	protein_coding	0.392924	1	2.46192	0.000114084	2.73748	3.18528e-05	3.19129	1.48854e-13	-0.160364	1	-3.36833	2.40386e-14
ORN8L; CXC4+ORN8L; LPS	ENSG00000272886	DCP1A	protein_coding	0.0930846	1	1.25603	0.0164228	1.97116	6.82032e-06	2.77184	5.40612e-23	0.707355	0.107459	-2.08583	2.75174e-12
ORN8L; CXC4+ORN8L; LPS	ENSG00000131871	SELENOS	protein_coding	0.2152	1	1.24482	0.0386043	2.35823	4.85972e-07	1.37151	1.5344e-08	0.315838	1	-1.09328	2.17466e-06
ORN8L; CXC4+ORN8L; LPS	ENSG00000170581	STAT2	protein_coding	-0.449958	1	1.41393	0.0430631	1.57263	0.0215241	3.47431	8.46796e-34	0.0631873	1	-3.42119	1.46108e-20
ORN8L; CXC4+ORN8L; LPS	ENSG00000162494	LRRC38	protein_coding	1.88435	1	5.6371	0.0231102	6.14242	0.000254723	4.66601	3.03717e-10	0.0353716	1	-4.86394	8.95781e-09
ORN8L; CXC4+ORN8L; LPS	ENSG00000123609	NMI	protein_coding	0.393284	1	2.26321	7.53607e-08	1.94334	6.78731e-05	2.27624	3.46606e-21	-0.569358	0.492039	-2.87566	1.044e-30
ORN8L; CXC4+ORN8L; LPS	ENSG00000204267	TAP2	protein_coding	0.120883	1	2.56755	2.85415e-09	2.31759	3.46299e-06	2.70808	1.2967e-24	0.14708	1	-2.57562	6.64523e-17
ORN8L; CXC4+ORN8L; LPS	ENSG00000169245	CXCL10	protein_coding	0.0508918	1	8.27951	8.24771e-15	4.7726	3.48359e-05	6.88221	1.02618e-11	2.22536	0.339386	-4.6128	3.98631e-06
ORN8L; CXC4+ORN8L; LPS	ENSG00000198604	BAZ1A	protein_coding	0.324935	1	1.89077	8.7793e-05	2.35349	1.61664e-06	2.06035	9.8944e-12	0.237099	1	-1.84939	3.23425e-10
ORN8L; CXC4+ORN8L; LPS	ENSG00000119138	KLF9	protein_coding	0.567514	1	1.61893	0.00662927	3.03835	4.56266e-11	1.89423	2.32332e-10	0.627309	0.143551	-1.29685	2.08608e-05
ORN8L; CXC4+ORN8L; LPS	ENSG00000151364	KCTD14	protein_coding	-0.672645	1	3.0224	0.013028	3.36757	0.00404221	6.38653	2.59e-19	2.64011	0.949279	-4.87104	2.16674e-10
ORN8L; CXC4+ORN8L; LPS	ENSG00000138496	PARP9	protein_coding	-0.0182422	1	2.16353	0.000410028	1.97017	0.00207066	3.31294	2.06741e-38	-0.148476	1	-3.47404	2.99533e-26
ORN8L; CXC4+ORN8L; LPS	ENSG00000122862	SRGN	protein_coding	0.307405	1	1.85736	0.00304979	3.59511	6.63034e-08	1.50357	1.71499e-05	0.916408	0.157843	-0.62435	0.323865
ORN8L; CXC4+ORN8L; LPS	ENSG00000143106	PSMA5	protein_coding	0.519891	1	1.32893	0.0183159	1.68954	0.00133648	1.53261	7.85767e-11	0.301727	0.949279	-1.2642	6.79277e-08
ORN8L; CXC4+ORN8L; LPS	ENSG00000187116	LILRA5	protein_coding	-0.0911885	1	2.86472	2.94763e-09	4.90586	2.89066e-10	3.99577	5.42497e-27	0.123007	1	-3.90336	7.31479e-25
ORN8L; CXC4+ORN8L; LPS	ENSG00000102096	PIM2	protein_coding	0.231648	1	1.46128	0.00794753	4.81284	8.93621e-24	2.10894	3.2925e-08	0.761315	0.264388	-1.38622	0.000490641
ORN8L; CXC4+ORN8L; LPS	ENSG00000196839	ADA	protein_coding	0.489946	1	1.39685	0.0419307	2.17718	4.93053e-05	2.64432	7.09723e-17	-0.320831	1	-2.99529	2.24612e-25
ORN8L; CXC4+ORN8L; LPS	ENSG00000117036	ETV3	protein_coding	0.212191	1	2.03793	2.40222e-06	3.96308	2.42032e-14	2.29537	1.73713e-08	0.78953	0.252107	-1.53225	2.07374e-05
ORN8L; CXC4+ORN8L; LPS	ENSG00000160791	CCR5	protein_coding	0.499761	1	1.54092	0.00308696	2.10065	0.000132727	1.09378	0.00182428	-0.235894	1	-1.35378	1.23273e-06
ORN8L; CXC4+ORN8L; LPS	ENSG00000285816	ENSG00000285816	protein_coding	0.00475858	1	4.25931	0.0117406	6.24365	6.78433e-08	3.85431	0.0100141	3.52863	0.343629	-0.676226	1
ORN8L; CXC4+ORN8L; LPS	ENSG00000115267	IFIH1	protein_coding	-0.279654	1	3.02472	1.53598e-06	2.38249	0.000120655	4.56381	1.72157e-25	0.667331	0.884005	-3.89	2.11541e-15
ORN8L; CXC4+ORN8L; LPS	ENSG00000254087	LYN	protein_coding	0.580625	1	2.79548	1.7268e-06	2.7064	7.1156e-06	2.27073	1.96106e-14	-0.0332171	1	-2.3239	2.30699e-14
ORN8L; CXC4+ORN8L; LPS	ENSG00000090339	ICAM1	protein_coding	-0.129239	1	2.71273	2.29669e-07	2.92886	1.98768e-07	2.92659	3.87825e-11	0.993123	0.201358	-1.95784	4.70696e-08
ORN8L; CXC4+ORN8L; LPS	ENSG00000113368	LMNB1	protein_coding	0.0988263	1	1.81885	0.00155072	4.6681	1.04547e-10	3.82166	1.04054e-18	-0.143651	1	-3.98677	1.29278e-22
ORN8L; CXC4+ORN8L; LPS	ENSG00000134802	SLC43A3	protein_coding	0.217609	1	1.66366	0.00701205	2.2845	2.32602e-05	1.17906	3.34272e-05	0.175804	1	-1.03774	0.000122529
ORN8L; CXC4+ORN8L; LPS	ENSG00000184979	USP18	protein_coding	-1.01464	1	3.40249	0.000148391	3.07379	0.00115339	6.92491	6.84544e-100	1.80519	0.163931	-5.10566	1.28876e-14
ORN8L; CXC4+ORN8L; LPS	ENSG00000138018	SELENOI	protein_coding	0.643733	1	2.06521	0.000227228	2.62672	6.53177e-08	1.64572	8.35828e-12	0.23477	1	-1.43021	4.66921e-07
ORN8L; CXC4+ORN8L; LPS	ENSG00000155307	SAMSN1	protein_coding	0.46206	1	1.51294	0.0127891	2.09125	0.00147194	2.16474	2.86539e-10	-0.655935	0.249446	-2.84992	1.57596e-15
ORN8L; CXC4+ORN8L; LPS	ENSG00000137965	IFI44	protein_coding	-0.220299	1	2.72789	1.97189e-05	2.54301	0.000306297	4.26302	2.81277e-22	0.214057	1	-4.04391	2.0552e-18
ORN8L; CXC4+ORN8L; LPS	ENSG00000166128	RAB8B	protein_coding	0.292528	1	1.35942	0.0066041	1.28652	0.0099199	1.14832	0.000260452	0.274899	1	-0.905321	0.0072088
ORN8L; CXC4+ORN8L; LPS	ENSG00000221914	PPP2R2A	protein_coding	0.433095	1	1.55513	0.00082334	1.78636	3.73449e-05	1.89135	1.78714e-19	0.798168	0.0287744	-1.12435	8.82822e-06
ORN8L; CXC4+ORN8L; LPS	ENSG00000188786	MTF1	protein_coding	0.35325	1	2.50165	2.03213e-08	2.3389	1.19098e-06	1.64285	2.73931e-08	-0.572027	0.53238	-2.23623	6.2547e-15
ORN8L; CXC4+ORN8L; LPS	ENSG00000137767	SQOR	protein_coding	0.495055	1	2.19662	4.01921e-06	1.97468	3.31177e-05	1.99869	7.31151e-17	0.435012	0.552798	-1.59158	7.60029e-10
ORN8L; CXC4+ORN8L; LPS	ENSG00000133106	EPSTI1	protein_coding	-0.289212	1	2.46397	0.000159785	1.99289	0.00528166	4.95758	1.01186e-49	0.245883	1	-4.70084	1.73125e-23
ORN8L; CXC4+ORN8L; LPS	ENSG00000166002	SMCO4	protein_coding	0.204779	1	2.21286	8.60872e-06	1.54202	0.00742812	2.03879	2.49134e-12	0.471948	0.949279	-1.57408	7.70099e-07
ORN8L; CXC4+ORN8L; LPS	ENSG00000131203	IDO1	protein_coding	0.909193	1	7.18725	5.22125e-17	10.2703	2.26258e-33	8.66825	4.58893e-16	3.09892	0.151878	-5.47647	9.89652e-07
ORN8L; CXC4+ORN8L; LPS	ENSG00000205856	C22orf42	protein_coding	2.81342	1	4.19658	0.0194569	3.74312	0.00889764	2.98377	0.00100526	1.94278	0.698276	-1.04121	0.634118
ORN8L; CXC4+ORN8L; LPS	ENSG00000100418	DESI1	protein_coding	0.260057	1	1.39535	0.0144867	1.49181	0.00454692	1.45805	2.55453e-09	0.40882	0.669594	-1.08205	8.50732e-06
ORN8L; CXC4+ORN8L; LPS	ENSG00000111962	UST	protein_coding	1.25503	1	2.225	0.00112489	3.37713	1.33654e-10	1.57647	0.000138537	0.493197	1	-1.12809	0.0392515
ORN8L; CXC4+ORN8L; LPS	ENSG00000197872	CYRIA	protein_coding	7.56431e-05	1	1.57995	0.00178978	3.96483	6.75494e-12	3.09785	9.78765e-23	0.538728	0.390684	-2.59218	4.9982e-15
ORN8L; CXC4+ORN8L; LPS	ENSG00000122643	NT5C3A	protein_coding	0.344433	1	3.35862	1.2712e-11	3.12832	2.45201e-06	5.45832	7.00705e-60	0.820672	0.583706	-4.63987	4.64894e-24
ORN8L; CXC4+ORN8L; LPS	ENSG00000123130	ACOT9	protein_coding	0.379612	1	1.83226	6.87345e-05	2.97561	6.53177e-08	1.85793	9.84715e-15	0.678759	0.116257	-1.21292	5.15293e-06
ORN8L; CXC4+ORN8L; LPS	ENSG00000184557	SOCS3	protein_coding	0.15057	1	4.36626	1.94153e-16	7.72898	2.87642e-30	4.89534	5.51068e-07	1.90914	0.256803	-2.98461	3.20891e-15
ORN8L; CXC4+ORN8L; LPS	ENSG00000133805	AMPD3	protein_coding	0.347707	1	1.74095	0.00043588	2.38593	1.59377e-06	1.82452	3.59719e-07	0.957727	0.0285065	-0.894155	0.0240054
ORN8L; CXC4+ORN8L; LPS	ENSG00000172379	ARNT2	protein_coding	1.70112	1	4.07936	0.0130775	3.33662	0.0121884	5.39738	3.62207e-16	-0.0291886	1	-5.44013	1.03761e-15
ORN8L; CXC4+ORN8L; LPS	ENSG00000196954	CASP4	protein_coding	-0.0759094	1	1.78199	0.00142614	2.12056	0.000123078	1.86686	1.03325e-11	0.130401	1	-1.76799	1.6065e-08
ORN8L; CXC4+ORN8L; LPS	ENSG00000275718	CCL15	protein_coding	1.37614	1	6.0972	0.000116306	8.18494	2.09582e-09	6.37124	1.00855e-18	2.34939	0.714363	-4.23713	5.79888e-10
ORN8L; CXC4+ORN8L; LPS	ENSG00000156265	MAP3K7CL	protein_coding	1.69676	1	2.34293	0.0408537	3.79613	2.16632e-05	2.55744	2.94023e-05	-0.415534	1	-2.76738	1.93824e-08
ORN8L; CXC4+ORN8L; LPS	ENSG00000132256	TRIM5	protein_coding	-0.311244	1	1.60418	0.000792466	1.26357	0.0313582	3.28831	7.7771e-45	-0.233301	1	-3.54947	4.1115e-35
ORN8L; CXC4+ORN8L; LPS	ENSG00000069399	BCL3	protein_coding	-0.227704	1	1.70788	0.000267981	2.43431	1.49603e-07	2.41163	2.98755e-12	-0.255617	1	-2.69299	2.71978e-14
ORN8L; CXC4+ORN8L; LPS	ENSG00000151748	SAV1	protein_coding	0.348626	1	1.34185	0.0413502	1.83482	0.000324435	1.66871	4.15609e-07	0.613292	0.709227	-1.07166	0.00375843
ORN8L; CXC4+ORN8L; LPS	ENSG00000270379	HEATR9	protein_coding	-2.60356	1	4.31944	0.00075063	4.3624	0.00102267	2.46198	0.0337618	-0.470208	1	-2.82015	0.0626357
ORN8L; CXC4+ORN8L; LPS	ENSG00000104856	RELB	protein_coding	0.111078	1	1.88787	0.000177001	1.5203	0.00258201	1.37855	2.09097e-06	0.544256	0.500144	-0.868274	0.00751815
ORN8L; CXC4+ORN8L; LPS	ENSG00000120217	CD274	protein_coding	1.04111	1	6.83024	1.49137e-18	9.51763	6.49671e-25	6.98965	1.20562e-14	2.33287	0.0578443	-4.63523	7.32133e-17
ORN8L; CXC4+ORN8L; LPS	ENSG00000139618	BRCA2	protein_coding	0.136441	1	1.71709	0.00328715	2.73444	1.35152e-05	1.77141	1.61296e-05	0.225793	1	-1.56743	1.81399e-05
ORN8L; CXC4+ORN8L; LPS	ENSG00000171943	SRGAP2C	protein_coding	-0.0392356	1	1.54261	0.0388697	1.95283	0.00133495	1.13103	0.000648556	-0.48734	0.949279	-1.64669	6.23702e-06
ORN8L; CXC4+ORN8L; LPS	ENSG00000197818	SLC9A8	protein_coding	-0.0639096	1	1.27882	0.0250842	1.57017	0.000951454	1.03751	1.42703e-05	-0.246474	1	-1.31146	6.97559e-08
ORN8L; CXC4+ORN8L; LPS	ENSG00000008056	SYN1	protein_coding	-0.933813	1	2.83498	0.00996154	7.49483	4.21863e-18	3.54797	4.64681e-06	-0.447962	1	-4.01687	1.6199e-07
ORN8L; CXC4+ORN8L; LPS	ENSG00000271503	CCL5	protein_coding	-0.0787384	1	5.79316	3.95559e-17	7.8645	4.21134e-24	5.73528	5.568e-09	1.25494	0.903702	-4.4495	1.54145e-09
ORN8L; CXC4+ORN8L; LPS	ENSG00000125733	TRIP10	protein_coding	-0.300898	1	1.43489	0.0129978	3.92934	2.49335e-15	3.0392	1.28333e-21	0.345105	1	-2.71794	1.90736e-18
ORN8L; CXC4+ORN8L; LPS	ENSG00000135655	USP15	protein_coding	0.224987	1	1.4284	0.00413542	1.7493	0.000355653	1.29751	1.10528e-05	0.508082	0.631191	-0.813761	0.00753653
ORN8L; CXC4+ORN8L; LPS	ENSG00000128335	APOL2	protein_coding	-0.0929995	1	1.95252	5.9707e-06	1.95989	0.000131217	4.62793	8.6386e-62	0.385816	0.968593	-4.2584	4.39344e-31
ORN8L; CXC4+ORN8L; LPS	ENSG00000148429	USP6NL	protein_coding	0.344167	1	1.32501	0.0136067	2.18595	3.48372e-06	1.43214	4.26826e-09	0.0385454	1	-1.42118	2.16797e-08
ORN8L; CXC4+ORN8L; LPS	ENSG00000165806	CASP7	protein_coding	0.0936266	1	1.97977	0.000202321	2.67565	4.01223e-06	3.30208	2.64147e-37	-0.0939792	1	-3.4258	1.9762e-31
ORN8L; CXC4+ORN8L; LPS	ENSG00000128918	ALDH1A2	protein_coding	1.752	1	1.97129	0.00974999	3.43123	1.60777e-08	1.85492	0.0113775	1.43449	0.0517348	-0.44627	1
ORN8L; CXC4+ORN8L; LPS	ENSG00000049449	RCN1	protein_coding	0.815053	1	2.44336	0.000195839	3.06252	3.0634e-07	1.10088	0.00438253	-0.360673	1	-1.484	5.91995e-08
ORN8L; CXC4+ORN8L; LPS	ENSG00000178764	ZHX2	protein_coding	-0.0555606	1	1.6413	0.0141489	3.66632	1.7106e-12	2.189	6.37466e-10	0.534761	0.806172	-1.69234	2.20775e-05
ORN8L; CXC4+ORN8L; LPS	ENSG00000138646	HERC5	protein_coding	-0.647434	1	3.33782	1.97102e-06	3.49742	1.16734e-05	5.76906	1.48974e-22	1.24301	0.656858	-4.47886	3.9297e-10
ORN8L; CXC4+ORN8L; LPS	ENSG00000137959	IFI44L	protein_coding	-0.556469	1	2.82933	0.000203176	2.25667	0.00419523	6.5412	3.19019e-26	1.73613	0.2774	-4.7532	4.4023e-11
ORN8L; CXC4+ORN8L; LPS	ENSG00000275023	MLLT6	protein_coding	0.095793	1	1.34881	0.00732531	1.60867	0.00191641	1.37726	1.0084e-07	-0.204181	1	-1.60803	1.71788e-09
ORN8L; CXC4+ORN8L; LPS	ENSG00000077150	NFKB2	protein_coding	-0.0308239	1	2.32183	2.53773e-06	2.94135	1.95346e-09	2.43047	2.24109e-15	0.487104	0.690093	-1.97247	1.12263e-12
ORN8L; CXC4+ORN8L; LPS	ENSG00000182541	LIMK2	protein_coding	-0.211015	1	1.65314	0.00746418	4.09197	3.20706e-14	4.59118	7.32478e-37	-0.353422	1	-4.96556	5.57157e-33
ORN8L; CXC4+ORN8L; LPS	ENSG00000163121	NEURL3	protein_coding	-0.655131	1	4.011	0.00011791	5.37554	1.53271e-10	4.74887	1.24134e-06	1.71219	0.454648	-3.03259	2.64869e-11
ORN8L; CXC4+ORN8L; LPS	ENSG00000115604	IL18R1	protein_coding	1.26537	1	5.12515	0.00138309	5.6247	5.10233e-08	2.81191	4.56485e-09	0.367927	1	-2.48417	1.74115e-06
ORN8L; CXC4+ORN8L; LPS	ENSG00000166750	SLFN5	protein_coding	-0.187644	1	2.54765	6.17347e-06	3.4529	2.08699e-08	3.15726	1.94926e-10	-0.0811878	1	-3.23187	3.70482e-08
ORN8L; CXC4+ORN8L; LPS	ENSG00000159202	UBE2Z	protein_coding	0.229857	1	1.98313	3.32109e-05	2.44691	9.23478e-07	1.82483	1.4566e-12	0.345134	0.867061	-1.50783	1.5118e-08
ORN8L; CXC4+ORN8L; LPS	ENSG00000166394	CYB5R2	protein_coding	0.326926	1	2.06939	0.012215	4.42914	3.13729e-12	1.78578	0.0234105	0.986008	0.830883	-0.853792	0.681864
ORN8L; CXC4+ORN8L; LPS	ENSG00000140406	TLNRD1	protein_coding	3.36135e-05	1	1.39646	0.0343077	2.23051	1.97117e-05	1.69798	3.65363e-09	0.867445	0.0585003	-0.865107	0.0242016
ORN8L; CXC4+ORN8L; LPS	ENSG00000140464	PML	protein_coding	-0.958811	1	1.644	0.00361874	1.46293	0.0196926	3.99104	3.75681e-32	0.0577413	1	-3.92781	2.93854e-16
ORN8L; CXC4+ORN8L; LPS	ENSG00000170365	SMAD1	protein_coding	0.0897512	1	1.702	0.0222952	3.64005	9.30788e-09	1.15633	0.000256415	-0.356557	1	-1.55486	0.000199819
ORN8L; CXC4+ORN8L; LPS	ENSG00000136514	RTP4	protein_coding	-0.727491	1	2.82715	1.0837e-07	2.86356	1.28552e-07	4.45238	2.75667e-50	0.0820229	1	-4.50335	1.81848e-24
ORN8L; CXC4+ORN8L; LPS	ENSG00000026508	CD44	protein_coding	0.743689	1	2.8591	9.14304e-06	3.7769	3.38877e-08	2.3342	1.54429e-09	0.319357	1	-2.04024	6.06847e-08
ORN8L; CXC4+ORN8L; LPS	ENSG00000136758	YME1L1	protein_coding	0.284636	1	1.20222	0.0237069	1.85536	0.000141298	1.33135	4.22348e-08	0.318395	0.92169	-1.04475	6.05481e-05
ORN8L; CXC4+ORN8L; LPS	ENSG00000221963	APOL6	protein_coding	-0.285694	1	2.97673	1.9362e-08	3.8077	4.16825e-10	4.77097	2.62119e-32	0.453771	1	-4.30682	1.48627e-16
ORN8L; CXC4+ORN8L; LPS	ENSG00000113302	IL12B	protein_coding	1.1593	1	7.0466	3.03659e-11	12.5575	5.20895e-42	7.83459	1.19878e-17	3.12688	0.924338	-5.60864	4.35953e-08
ORN8L; CXC4+ORN8L; LPS	ENSG00000276070	CCL4L2	protein_coding	1.56669	1	5.8542	3.08011e-11	9.04925	1.36317e-16	3.26216	0.000622904	0.945247	0.921163	-2.31607	0.00123749
ORN8L; CXC4+ORN8L; LPS	ENSG00000101331	CCM2L	protein_coding	3.79137	1	8.2586	7.60653e-09	10.8466	1.64428e-16	5.66053	3.89745e-17	1.88382	0.697799	-4.02407	1.31297e-09
ORN8L; CXC4+ORN8L; LPS	ENSG00000101966	XIAP	protein_coding	0.369734	1	1.40422	0.00583879	2.12069	1.66673e-06	1.26344	4.07599e-07	0.749879	0.0816937	-0.544642	0.162141
ORN8L; CXC4+ORN8L; LPS	ENSG00000148459	PDSS1	protein_coding	0.681657	1	1.91916	0.00458393	3.11412	9.60684e-06	3.34936	6.58327e-15	0.563634	0.889377	-2.80969	9.97292e-15
ORN8L; CXC4+ORN8L; LPS	ENSG00000141837	CACNA1A	protein_coding	1.42834	1	3.29919	0.000862932	3.38008	0.00100585	5.82816	1.15735e-23	1.3273	0.949279	-4.81706	1.26762e-14
ORN8L; CXC4+ORN8L; LPS	ENSG00000041357	PSMA4	protein_coding	0.480154	1	1.534	0.00137199	1.40224	0.00504853	1.85083	4.13808e-16	-0.102792	1	-1.98266	4.80102e-17
ORN8L; CXC4+ORN8L; LPS	ENSG00000166889	PATL1	protein_coding	0.040466	1	1.68901	0.000659072	1.52393	0.004701	1.28667	2.14818e-07	0.564318	0.382917	-0.748036	0.0144014
ORN8L; CXC4+ORN8L; LPS	ENSG00000124795	DEK	protein_coding	0.37851	1	1.15806	0.04104	1.85	0.000254489	1.05914	3.3213e-05	0.174408	1	-0.915359	0.000637768
ORN8L; CXC4+ORN8L; LPS	ENSG00000172183	ISG20	protein_coding	-0.704809	1	3.97697	3.16056e-09	6.22621	3.71725e-24	5.75882	1.64773e-12	1.10433	0.911508	-4.62857	1.0642e-12
ORN8L; CXC4+ORN8L; LPS	ENSG00000136048	DRAM1	protein_coding	-0.209925	1	2.96644	9.11717e-09	3.71362	6.07749e-11	2.10329	7.2543e-12	0.636007	0.414499	-1.49572	9.81086e-06
ORN8L; CXC4+ORN8L; LPS	ENSG00000169871	TRIM56	protein_coding	-0.193261	1	1.17456	0.0265019	1.16451	0.025185	2.14887	1.41647e-17	-0.785202	0.0363534	-2.96002	9.97742e-28
ORN8L; CXC4+ORN8L; LPS	ENSG00000168685	IL7R	protein_coding	1.5541	1	6.57393	7.59218e-10	7.81136	2.06213e-12	5.12039	1.19461e-16	0.601662	1	-4.5214	1.03129e-16
ORN8L; CXC4+ORN8L; LPS	ENSG00000104321	TRPA1	protein_coding	6.14918	1	7.24857	1.09824e-05	8.94695	1.02092e-10	4.68757	0.00337515	0	1	-4.45215	0.0169675
ORN8L; CXC4+ORN8L; LPS	ENSG00000131042	LILRB2	protein_coding	-0.0442284	1	1.46167	0.0290597	2.53568	0.000126132	2.63331	5.61047e-13	-0.570516	0.744	-3.2239	5.61748e-18
ORN8L; CXC4+ORN8L; LPS	ENSG00000086062	B4GALT1	protein_coding	0.0452219	1	1.23714	0.0320638	1.36903	0.0123677	1.38279	4.1782e-06	0.920345	0.0581047	-0.48995	0.41679
ORN8L; CXC4+ORN8L; LPS	ENSG00000136682	ZNG1B	protein_coding	0.394441	1	2.24363	2.83006e-06	2.20865	3.56695e-06	1.73749	1.95978e-09	-0.125356	1	-1.92347	6.95323e-10
ORN8L; CXC4+ORN8L; LPS	ENSG00000012660	ELOVL5	protein_coding	0.661802	1	1.6803	0.000260923	2.12891	7.79097e-06	1.67329	2.44747e-11	0.800581	0.04487	-0.90162	0.00165187
ORN8L; CXC4+ORN8L; LPS	ENSG00000151726	ACSL1	protein_coding	0.479237	1	4.04111	5.00023e-11	4.90805	1.32079e-12	3.11396	3.07237e-18	0.452971	0.787571	-2.68745	1.36199e-15
ORN8L; CXC4+ORN8L; LPS	ENSG00000206190	ATP10A	protein_coding	-0.46381	1	1.77424	0.000252145	1.75108	0.0146298	3.45394	6.99772e-14	-0.337754	1	-3.81096	3.58383e-13
ORN8L; CXC4+ORN8L; LPS	ENSG00000059758	CDK17	protein_coding	0.343351	1	1.46376	0.0127891	2.61109	3.95367e-09	1.86119	2.06094e-13	0.597602	0.163541	-1.29165	1.41574e-06
ORN8L; CXC4+ORN8L; LPS	ENSG00000135842	NIBAN1	protein_coding	0.510531	1	3.77118	2.38477e-13	5.48308	1.3175e-19	3.76332	3.89584e-32	0.779812	0.107516	-3.01051	2.45336e-27
ORN8L; CXC4+ORN8L; LPS	ENSG00000136379	ABHD17C	protein_coding	1.76345	1	4.72271	6.96217e-06	5.05711	1.22581e-10	3.89854	1.13036e-12	0.408899	1	-3.51809	2.31653e-10
ORN8L; CXC4+ORN8L; LPS	ENSG00000185745	IFIT1	protein_coding	-0.588211	1	3.19716	0.000241484	2.32901	0.0130485	6.21196	1.98023e-22	1.35137	0.552798	-4.82781	5.86692e-11
ORN8L; CXC4+ORN8L; LPS	ENSG00000031081	ARHGAP31	protein_coding	0.217542	1	1.93903	4.5149e-05	1.98741	7.95003e-05	1.27831	1.3439e-06	-0.563406	0.28018	-1.86816	8.91882e-14
ORN8L; CXC4+ORN8L; LPS	ENSG00000136816	TOR1B	protein_coding	-0.157125	1	2.21059	2.08011e-06	1.43883	0.0381047	3.16443	1.43986e-31	-0.0440119	1	-3.22847	5.94647e-26
ORN8L; CXC4+ORN8L; LPS	ENSG00000120436	GPR31	protein_coding	1.28057	1	4.36546	3.55634e-05	6.02573	4.89794e-07	5.78409	3.75681e-32	1.08644	0.949279	-4.91052	1.7603e-21
ORN8L; CXC4+ORN8L; LPS	ENSG00000137757	CASP5	protein_coding	0.816034	1	3.18167	0.000386672	4.4245	7.11578e-06	6.90249	5.06533e-47	0.824614	1	-6.13224	5.51839e-36
ORN8L; CXC4+ORN8L; LPS	ENSG00000130813	SHFL	protein_coding	-0.29053	1	1.99626	4.32478e-05	1.88744	0.00147323	3.14206	3.1534e-39	-0.103156	1	-3.25949	1.46073e-24
ORN8L; CXC4+ORN8L; LPS	ENSG00000134108	ARL8B	protein_coding	0.375411	1	1.45118	0.00498603	2.68993	2.24483e-07	1.46048	1.86213e-07	0.760993	0.153214	-0.730525	0.080484
ORN8L; CXC4+ORN8L; LPS	ENSG00000158517	NCF1	protein_coding	-1.1175	1	2.35352	0.000155028	1.72495	0.00744068	3.13595	2.55439e-10	-0.0168447	1	-3.15176	6.04856e-09
ORN8L; CXC4+ORN8L; LPS	ENSG00000059378	PARP12	protein_coding	-0.301413	1	1.97751	0.000228038	1.95377	0.00161835	3.13099	1.82141e-35	0.149399	1	-3.00137	1.04265e-27
ORN8L; CXC4+ORN8L; LPS	ENSG00000196449	YRDC	protein_coding	0.278011	1	2.11508	0.00139393	2.46711	6.23901e-06	2.07515	3.31335e-15	0.672164	0.22046	-1.43799	4.22323e-08
ORN8L; CXC4+ORN8L; LPS	ENSG00000137200	CMTR1	protein_coding	-0.309005	1	1.32472	0.0117612	1.31953	0.0218814	2.63005	9.82395e-27	-0.330394	1	-2.9847	1.97521e-22
ORN8L; CXC4+ORN8L; LPS	ENSG00000205413	SAMD9	protein_coding	0.0626381	1	2.77578	6.52493e-08	2.56464	2.80539e-06	4.04606	4.07555e-25	-0.277013	1	-4.31314	6.06431e-16
ORN8L; CXC4+ORN8L; LPS	ENSG00000138642	HERC6	protein_coding	0.0190299	1	3.39352	6.51177e-12	3.54001	9.52936e-08	5.15296	3.75674e-27	0.691856	1	-4.42827	1.25954e-15
ORN8L; CXC4+ORN8L; LPS	ENSG00000127314	RAP1B	protein_coding	0.329668	1	1.60447	0.00106436	2.25105	4.64409e-07	1.17537	3.2524e-05	0.210748	1	-0.993468	0.000665127
ORN8L; CXC4+ORN8L; LPS	ENSG00000185499	MUC1	protein_coding	1.19943	1	4.21644	9.388e-05	6.43708	1.81733e-08	3.85345	1.07221e-07	-3.61203	0.206979	-6.82635	7.91342e-21
ORN8L; CXC4+ORN8L; LPS	ENSG00000120526	NUDCD1	protein_coding	0.701822	1	1.96707	0.0012716	1.26239	0.0407602	1.88285	1.32312e-13	-0.505329	0.701903	-2.41573	3.14333e-20
ORN8L; CXC4+ORN8L; LPS	ENSG00000136147	PHF11	protein_coding	0.311008	1	2.06096	2.1938e-06	2.43951	1.2397e-07	2.51623	5.56219e-23	-0.206819	1	-2.7456	9.10428e-24
ORN8L; CXC4+ORN8L; LPS	ENSG00000106689	LHX2	protein_coding	1.39201	1	3.19112	0.0115921	4.4879	1.75129e-06	3.25005	5.03761e-08	0.483887	1	-2.72492	1.65324e-05
ORN8L; CXC4+ORN8L; LPS	ENSG00000115750	TAF1B	protein_coding	0.280903	1	1.39354	0.0201138	1.74278	0.000852292	1.45075	2.0365e-06	-0.206155	1	-1.68785	3.84896e-07
ORN8L; CXC4+ORN8L; LPS	ENSG00000160710	ADAR	protein_coding	-0.324936	1	1.45505	0.0420046	1.43556	0.044448	2.43425	2.3839e-17	-0.449611	0.653782	-2.90299	1.28536e-19
ORN8L; CXC4+ORN8L; LPS	ENSG00000106701	FSD1L	protein_coding	0.659513	1	3.8973	6.01703e-09	8.55632	6.2982e-35	4.07984	3.23726e-29	0.467121	0.911508	-3.6271	1.23344e-23
ORN8L; CXC4+ORN8L; LPS	ENSG00000114450	GNB4	protein_coding	0.219302	1	1.64746	0.000669057	2.30434	0.000236057	1.08672	0.000451992	-0.993934	0.0139105	-2.10149	2.59426e-11
ORN8L; CXC4+ORN8L; LPS	ENSG00000183762	KREMEN1	protein_coding	0.386655	1	2.21779	0.0430631	5.98236	1.34615e-07	2.82317	4.13828e-11	0.225974	1	-2.64229	8.07202e-12
ORN8L; CXC4+ORN8L; LPS	ENSG00000196550	FAM72A	protein_coding	0.11551	1	2.2152	0.0135687	2.61544	0.00596438	1.90857	6.73905e-05	-1.78661	0.224323	-3.78095	8.74309e-10
ORN8L; CXC4+ORN8L; LPS	ENSG00000086061	DNAJA1	protein_coding	0.288556	1	1.79165	0.020028	1.78326	0.009915	2.33437	2.63138e-17	0.493808	0.836525	-1.87225	5.56526e-08
ORN8L; CXC4+ORN8L; LPS	ENSG00000154359	LONRF1	protein_coding	1.39463	1	2.48077	7.74428e-06	3.38508	1.32257e-11	1.16272	0.00465675	0.880054	0.22745	-0.300841	0.862025
ORN8L; CXC4+ORN8L; LPS	ENSG00000157601	MX1	protein_coding	-0.797273	1	2.80231	0.00134467	2.55414	0.00344419	6.01531	1.39068e-21	0.975863	0.779836	-5.01896	1.16054e-15
ORN8L; CXC4+ORN8L; LPS	ENSG00000198900	TOP1	protein_coding	0.269044	1	1.24649	0.0185422	2.40642	2.16529e-07	2.2546	1.80858e-13	0.585437	0.59965	-1.6992	6.46885e-07
ORN8L; CXC4+ORN8L; LPS	ENSG00000126003	PLAGL2	protein_coding	-0.0335366	1	1.63538	0.000358147	3.38542	3.13935e-13	2.11108	2.06289e-17	-0.260937	1	-2.40052	7.96971e-20
ORN8L; CXC4+ORN8L; LPS	ENSG00000114455	HHLA2	protein_coding	0.426513	1	3.4822	0.0326281	7.26365	1.1841e-08	4.06715	0.0144261	0	1	-3.83495	0.0537071
ORN8L; CXC4+ORN8L; LPS	ENSG00000145365	TIFA	protein_coding	0.138251	1	2.2148	0.00100179	2.38225	0.000128256	1.5948	2.63915e-07	0.867283	0.253818	-0.747768	0.0822742
ORN8L; CXC4+ORN8L; LPS	ENSG00000121858	TNFSF10	protein_coding	-0.870185	1	3.82741	8.66517e-11	3.41673	3.06184e-06	8.08265	3.36605e-59	1.7946	0.149735	-6.19622	1.19469e-18
ORN8L; CXC4+ORN8L; LPS	ENSG00000239713	APOBEC3G	protein_coding	-0.285588	1	1.9973	8.19887e-06	1.53705	0.0221909	3.99381	4.34394e-37	0.0319447	1	-3.9924	1.59993e-35
ORN8L; CXC4+ORN8L; LPS	ENSG00000089127	OAS1	protein_coding	-0.576588	1	1.87491	0.00857809	1.53494	0.0462889	4.37137	3.33635e-28	0.544418	0.830883	-3.8423	4.41368e-31
ORN8L; CXC4+ORN8L; LPS	ENSG00000102081	FMR1	protein_coding	0.195935	1	1.31984	0.0125792	1.97169	1.26885e-05	1.39571	3.71794e-09	-0.209496	1	-1.63818	1.08264e-11
ORN8L; CXC4+ORN8L; LPS	ENSG00000206418	RAB12	protein_coding	0.2817	1	1.28805	0.0373659	2.15024	4.59179e-06	1.99987	1.64092e-12	-0.2737	1	-2.2908	1.2192e-14
ORN8L; CXC4+ORN8L; LPS	ENSG00000124882	EREG	protein_coding	1.42651	1	3.54981	0.000846612	4.60264	2.00516e-07	3.89761	3.18138e-05	1.69463	0.139906	-2.2107	0.00528744
ORN8L; CXC4+ORN8L; LPS	ENSG00000163568	AIM2	protein_coding	0.00328174	1	5.04874	4.41318e-12	6.17725	2.84817e-19	7.56193	7.29947e-46	1.85952	0.822951	-5.3168	1.91852e-17
ORN8L; CXC4+ORN8L; LPS	ENSG00000008118	CAMK1G	protein_coding	0.43257	1	3.76731	0.00553035	8.18563	3.75509e-23	5.09416	5.85833e-10	2.16112	0.346237	-2.60906	2.50177e-08
ORN8L; CXC4+ORN8L; LPS	ENSG00000065911	MTHFD2	protein_coding	0.79898	1	2.20269	9.571e-06	2.50886	3.55324e-07	1.77683	5.70876e-10	0.538559	0.311156	-1.26709	2.13642e-05
ORN8L; CXC4+ORN8L; LPS	ENSG00000180616	SSTR2	protein_coding	-0.0321747	1	3.94448	0.000703314	8.87141	5.58812e-23	5.14289	1.17962e-06	1.65675	0.565098	-3.47819	9.30626e-14
ORN8L; CXC4+ORN8L; LPS	ENSG00000002549	LAP3	protein_coding	-0.26982	1	2.28495	7.44778e-05	2.1956	0.00077419	3.65074	3.02093e-38	0.188536	1	-3.48608	7.73029e-29
ORN8L; CXC4+ORN8L; LPS	ENSG00000108021	TASOR2	protein_coding	0.273442	1	1.23031	0.0351777	1.33388	0.00689507	1.14231	2.57192e-05	-0.394145	0.716719	-1.56388	4.99661e-09
ORN8L; CXC4+ORN8L; LPS	ENSG00000111817	DSE	protein_coding	0.440742	1	1.6542	0.0024434	2.3922	1.06398e-05	1.95587	6.48987e-09	0.316485	1	-1.67735	3.01516e-05
ORN8L; CXC4+ORN8L; LPS	ENSG00000188676	IDO2	protein_coding	-0.0354141	1	5.00013	2.98217e-06	6.75507	1.37068e-11	4.71738	1.9243e-06	0.687487	1	-3.7237	5.79117e-08
ORN8L; CXC4+ORN8L; LPS	ENSG00000165259	HDX	protein_coding	0.264861	1	3.01894	7.77888e-07	2.57293	0.000142942	2.68748	8.21562e-14	0.528958	1	-2.21144	1.53817e-06
ORN8L; CXC4+ORN8L; LPS	ENSG00000110330	BIRC2	protein_coding	0.224949	1	1.22757	0.0136067	2.43742	8.8278e-08	1.59001	6.56469e-06	-0.109797	1	-1.73097	1.85853e-07
ORN8L; CXC4+ORN8L; LPS	ENSG00000102794	ACOD1	protein_coding	3.46554	1	9.06514	7.79164e-35	12.3694	3.21297e-23	4.77908	0.000282118	0.780042	1	-3.97431	3.93542e-06
ORN8L; CXC4+ORN8L; LPS	ENSG00000180628	PCGF5	protein_coding	0.453013	1	2.12554	1.45589e-06	1.83896	3.24011e-05	1.39705	2.56264e-06	0.45764	0.776498	-0.9656	0.00327006
ORN8L; CXC4+ORN8L; LPS	ENSG00000163082	SGPP2	protein_coding	1.45843	1	5.21928	1.16165e-11	6.11508	8.19514e-14	3.00144	1.52001e-10	0.807869	0.661059	-2.20617	2.00798e-07
ORN8L; CXC4+ORN8L; LPS	ENSG00000115008	IL1A	protein_coding	0.0153546	1	5.28045	4.10809e-18	11.0894	1.17323e-24	3.91699	0.00108496	1.76137	0.325538	-2.15507	0.0237772
ORN8L; CXC4+ORN8L; LPS	ENSG00000120910	PPP3CC	protein_coding	0.238696	1	1.49068	0.00796003	2.03869	2.8945e-05	2.41787	3.84822e-21	0.690228	0.139268	-1.75614	4.89723e-11
ORN8L; CXC4+ORN8L; LPS	ENSG00000204010	IFIT1B	protein_coding	-1.27655	1	4.08385	0.000466488	3.81805	0.00294022	4.64351	0.00133569	0	1	-4.41007	0.00874274
ORN8L; CXC4+ORN8L; LPS	ENSG00000168394	TAP1	protein_coding	-0.269204	1	2.55249	5.50884e-08	2.36865	1.46471e-05	4.54999	9.93438e-45	0.615135	0.599426	-3.9394	8.8562e-21
ORN8L; CXC4+ORN8L; LPS	ENSG00000182197	EXT1	protein_coding	0.27116	1	2.05853	0.000279668	5.20342	7.99446e-23	4.57006	1.04919e-23	1.32447	0.230246	-3.22349	3.26854e-12
ORN8L; CXC4+ORN8L; LPS	ENSG00000132530	XAF1	protein_coding	-0.693543	1	2.20912	0.000252145	1.74434	0.00684936	4.57156	2.34743e-33	0.24166	1	-4.32297	3.41645e-20
ORN8L; CXC4+ORN8L; LPS	ENSG00000110218	PANX1	protein_coding	0.379521	1	2.02014	0.000498135	3.33281	6.07749e-11	2.52615	6.00797e-18	0.199756	1	-2.35796	1.26666e-15
ORN8L; CXC4+ORN8L; LPS	ENSG00000183486	MX2	protein_coding	-0.669952	1	2.69494	0.000163464	2.24746	0.00327399	5.31713	1.29786e-27	0.691271	0.830883	-4.62434	2.89474e-24
ORN8L; CXC4+ORN8L; LPS	ENSG00000108424	KPNB1	protein_coding	0.374844	1	1.62914	0.00357364	1.26476	0.0462023	1.22291	1.9523e-06	0.019622	1	-1.22877	3.64433e-06
ORN8L; CXC4+ORN8L; LPS	ENSG00000160326	SLC2A6	protein_coding	0.56754	1	4.29493	1.68619e-17	3.37025	4.71879e-13	3.07129	6.96048e-18	0.330467	1	-2.76419	4.55416e-15
ORN8L; CXC4+ORN8L; LPS	ENSG00000004468	CD38	protein_coding	-1.71806	1	2.7296	0.0240606	4.26804	0.000730521	5.67349	5.70799e-26	0.720908	1	-4.92442	6.26939e-21
ORN8L; CXC4+ORN8L; LPS	ENSG00000146457	WTAP	protein_coding	0.369532	1	3.11012	2.68602e-11	4.00248	2.36928e-13	2.22641	3.60009e-06	0.80538	0.572124	-1.44396	4.66483e-05
ORN8L; CXC4+ORN8L; LPS	ENSG00000144843	ADPRH	protein_coding	0.120827	1	1.48918	0.0306749	2.07858	0.000156687	1.67111	2.54013e-11	0.0255889	1	-1.6756	1.22076e-10
ORN8L; CXC4+ORN8L; LPS	ENSG00000107443	CCNJ	protein_coding	0.29855	1	1.66615	0.00129561	1.77652	0.000509606	1.9985	1.4593e-10	-0.124069	1	-2.15043	7.29471e-11
ORN8L; CXC4+ORN8L; LPS	ENSG00000108688	CCL7	protein_coding	1.48629	1	6.76084	6.20109e-05	4.00163	0.00359591	1.57956	0.00301727	0.487689	0.949279	-1.13052	0.103953
ORN8L; CXC4+ORN8L; LPS	ENSG00000196371	FUT4	protein_coding	0.389584	1	2.18405	1.37356e-06	1.49258	0.0215409	2.137	1.64852e-17	-0.14454	1	-2.31038	1.27595e-18
ORN8L; CXC4+ORN8L; LPS	ENSG00000170542	SERPINB9	protein_coding	0.346939	1	4.10498	1.17445e-15	6.58577	3.98422e-22	4.39003	5.12659e-27	0.959092	0.100206	-3.4475	1.98781e-15
ORN8L; CXC4+ORN8L; LPS	ENSG00000166527	CLEC4D	protein_coding	-0.279987	1	3.08969	0.000876513	4.57375	2.36091e-05	5.11185	5.77615e-11	2.28648	0.0878966	-2.86005	0.00035635
ORN8L; CXC4+ORN8L; LPS	ENSG00000139146	SINHCAF	protein_coding	0.337684	1	2.07151	4.78638e-05	2.32372	1.58608e-06	2.2531	2.40345e-18	-0.47352	0.693722	-2.76	5.40289e-23
ORN8L; CXC4+ORN8L; LPS	ENSG00000170142	UBE2E1	protein_coding	0.414035	1	1.27179	0.00945544	1.87546	3.0902e-05	1.59263	2.37772e-12	0.521522	0.314207	-1.09788	2.83364e-05
ORN8L; CXC4+ORN8L; LPS	ENSG00000169504	CLIC4	protein_coding	0.325788	1	2.8281	6.24292e-08	3.92184	1.1855e-10	2.82643	4.13774e-17	0.453024	0.708573	-2.39404	1.35863e-14
ORN8L; CXC4+ORN8L; LPS	ENSG00000177409	SAMD9L	protein_coding	-0.286103	1	3.23696	4.20996e-06	2.61846	0.000477091	4.46511	1.20817e-29	0.409931	1	-4.04886	1.35959e-16
ORN8L; CXC4+ORN8L; LPS	ENSG00000028116	VRK2	protein_coding	0.37693	1	1.68545	0.00121491	1.91951	6.69e-05	1.18106	1.86074e-05	-0.271988	1	-1.48352	6.97197e-08
ORN8L; CXC4+ORN8L; LPS	ENSG00000197272	IL27	protein_coding	-0.446969	1	3.14883	0.000136223	5.99263	3.12435e-23	7.98961	4.41901e-13	3.11753	0.272713	-4.69456	2.81188e-05
ORN8L; CXC4+ORN8L; LPS	ENSG00000017260	ATP2C1	protein_coding	0.582436	1	1.6662	0.000555877	2.93127	1.34443e-08	1.5946	6.18022e-06	0.658368	0.194587	-0.957982	0.016165
ORN8L; CXC4+ORN8L; LPS	ENSG00000197170	PSMD12	protein_coding	0.59065	1	1.21076	0.028102	2.04921	2.95144e-06	1.05755	4.65089e-05	0.447219	0.902323	-0.640658	0.178103
ORN8L; CXC4+ORN8L; LPS	ENSG00000126262	FFAR2	protein_coding	0.114573	1	3.96565	0.000226548	2.22734	0.039799	3.21444	5.38207e-13	-0.495489	1	-3.73558	3.24475e-13
ORN8L; CXC4+ORN8L; LPS	ENSG00000232810	TNF	protein_coding	-0.60754	1	2.68548	5.28894e-07	8.70906	1.31998e-18	3.28897	0.000165721	1.60996	0.185012	-1.6703	0.0604099
ORN8L; CXC4+ORN8L; LPS	ENSG00000113594	LIFR	protein_coding	0	1	8.49228	1.82795e-09	8.60537	1.91874e-08	6.89036	6.01157e-19	-2.29898	0.900914	-8.47795	4.34008e-18
ORN8L; CXC4+ORN8L; LPS	ENSG00000172817	CYP7B1	protein_coding	1.89938	1	4.57437	4.34761e-05	9.63563	5.5843e-42	6.89022	1.74283e-72	1.29275	0.5492	-5.75104	4.21719e-41
ORN8L; CXC4+ORN8L; LPS	ENSG00000050730	TNIP3	protein_coding	2.30698	1	7.84703	2.99437e-21	10.8249	8.81401e-31	6.08633	6.34969e-10	1.32992	0.830883	-4.72671	9.25065e-12
ORN8L; CXC4+ORN8L; LPS	ENSG00000123685	BATF3	protein_coding	-0.078528	1	3.32587	0.00313237	5.37537	9.83806e-08	8.07443	1.89251e-31	1.40043	0.949279	-6.5664	7.5394e-24
ORN8L; CXC4+ORN8L; LPS	ENSG00000205927	OLIG2	protein_coding	1.02039	1	2.61748	0.037476	5.00595	8.42294e-07	1.4652	0.509481	4.61423	1.70409e-06	3.08679	7.1882e-05
ORN8L; CXC4+ORN8L; LPS	ENSG00000138670	RASGEF1B	protein_coding	0.825408	1	3.11707	4.59554e-09	4.02648	1.67586e-10	0.545125	0.396017	3.25449	5.7868e-15	2.67648	3.11547e-12
ORN8L; CXC4+ORN8L; LPS	ENSG00000120705	ETF1	protein_coding	0.438592	1	1.18492	0.0295537	2.11808	1.03818e-05	0.197606	0.944581	1.2339	0.00329187	1.00578	0.00131755
ORN8L; CXC4+ORN8L; LPS	ENSG00000122877	EGR2	protein_coding	1.937	1	2.31212	0.00905246	1.97989	0.0339854	-1.91763	0.00020901	2.60858	2.6211e-06	4.50524	9.42456e-28
ORN8L; CXC4+ORN8L; LPS	ENSG00000108932	SLC16A6	protein_coding	0.527437	1	2.34757	8.1745e-07	2.24179	0.000509238	-1.24279	0.185754	1.01217	0.0352139	2.22075	0.00107583
ORN8L; CXC4+ORN8L; LPS	ENSG00000147168	IL2RG	protein_coding	0.650813	1	2.06	0.000185461	2.28715	1.70551e-05	1.29108	0.0594151	1.69729	0.0117534	0.388125	0.993372
ORN8L; CXC4+ORN8L; LPS	ENSG00000143067	ZNF697	protein_coding	0.679668	1	2.66153	1.34917e-06	2.95688	4.10716e-07	-0.440634	0.779721	1.8161	7.41867e-06	2.22314	4.53133e-11
ORN8L; CXC4+ORN8L; LPS	ENSG00000149289	ZC3H12C	protein_coding	0.171405	1	2.25781	0.00236254	3.42912	2.71826e-06	0.949718	0.172299	1.59468	0.00138689	0.616869	0.507759
ORN8L; CXC4+ORN8L; LPS	ENSG00000163584	RPL22L1	protein_coding	0.528806	1	1.48503	0.0300043	1.78627	0.00113685	0.22648	1	1.74313	0.000425848	1.47394	0.000107985
ORN8L; CXC4+ORN8L; LPS	ENSG00000067334	DNTTIP2	protein_coding	0.517731	1	1.30807	0.00945544	2.30049	2.11731e-06	0.1704	1	1.71479	0.000333549	1.50978	4.53432e-05
ORN8L; CXC4+ORN8L; LPS	ENSG00000149635	OCSTAMP	protein_coding	3.19314	1	3.71966	0.0327952	7.55858	3.45552e-06	1.91284	0.0882202	3.17515	7.46226e-05	1.25727	0.295435
ORN8L; CXC4+ORN8L; LPS	ENSG00000164292	RHOBTB3	protein_coding	0.893462	1	2.63373	0.00399834	6.48995	6.4019e-25	0.918537	0.109451	1.79498	0.00560561	0.843622	0.286057
ORN8L; CXC4+ORN8L; LPS	ENSG00000185436	IFNLR1	protein_coding	0.786517	1	5.32814	6.71436e-10	9.84194	4.66727e-58	0.574085	1	3.09489	5.07176e-09	2.48956	0.000184172
ORN8L; CXC4+ORN8L; LPS	ENSG00000168246	UBTD2	protein_coding	0.457842	1	1.69267	0.00212393	3.79765	5.77806e-12	0.892424	0.0173756	1.4626	0.0018083	0.544927	0.386738
ORN8L; CXC4+ORN8L; LPS	ENSG00000069956	MAPK6	protein_coding	0.878444	1	1.90481	0.000147881	2.53561	5.84264e-07	0.112329	1	2.05778	8.33358e-08	1.91359	1.24326e-08
ORN8L; CXC4+ORN8L; LPS	ENSG00000163734	CXCL3	protein_coding	-0.108232	1	2.88994	0.000646073	4.33131	1.59958e-06	1.64065	0.0721566	3.12264	0.000349526	1.46234	0.0232247
ORN8L; CXC4+ORN8L; LPS	ENSG00000185947	ZNF267	protein_coding	0.336698	1	1.28572	0.00984043	2.26202	1.21434e-06	0.742307	0.221142	1.10515	0.029129	0.329252	1
ORN8L; CXC4+ORN8L; LPS	ENSG00000164164	OTUD4	protein_coding	0.489301	1	1.7732	0.000247467	1.99011	1.16201e-05	0.976429	0.000401866	1.04731	0.00726359	0.0429528	1
ORN8L; CXC4+ORN8L; LPS	ENSG00000128272	ATF4	protein_coding	0.221665	1	1.18957	0.024717	1.84118	0.000156883	0.649396	0.0492173	1.83573	1.82956e-05	1.14433	0.0014161
ORN8L; CXC4+ORN8L; LPS	ENSG00000167874	TMEM88	protein_coding	0.307477	1	3.06557	0.00259356	4.85027	1.91222e-07	0.510947	0.944581	3.38429	2.92627e-10	2.82997	4.70576e-11
ORN8L; CXC4+ORN8L; LPS	ENSG00000143514	TP53BP2	protein_coding	0.167055	1	1.39827	0.00352979	3.24979	2.24701e-11	0.71609	0.0507375	1.70992	9.80257e-06	0.966999	0.0057217
ORN8L; CXC4+ORN8L; LPS	ENSG00000172115	CYCS	protein_coding	0.723075	1	1.46934	0.0138264	1.83656	0.00016905	0.708173	0.00363908	1.58949	3.52975e-07	0.847208	0.00267236
ORN8L; CXC4+ORN8L; LPS	ENSG00000106105	GARS1	protein_coding	0.621061	1	1.40928	0.00585831	1.91922	0.000332943	0.536464	0.119378	1.60998	1.47254e-06	1.04254	0.000529452
ORN8L; CXC4+ORN8L; LPS	ENSG00000108179	PPIF	protein_coding	0.409609	1	1.62897	0.00319801	4.05812	1.31123e-11	0.717479	0.226051	2.00318	2.59982e-07	1.25142	0.00245043
ORN8L; CXC4+ORN8L; LPS	ENSG00000163376	KBTBD8	protein_coding	0.674872	1	1.46789	0.0436208	2.40568	2.22898e-05	0.823364	0.0152618	4.09414	2.83743e-19	3.22862	4.71842e-19
ORN8L; CXC4+ORN8L; LPS	ENSG00000117143	UAP1	protein_coding	0.674406	1	1.47666	0.0201597	2.48963	4.74029e-07	0.111	1	1.05751	0.0461621	0.913941	0.0162541
ORN8L; CXC4+ORN8L; LPS	ENSG00000137869	CYP19A1	protein_coding	-0.890185	1	4.19804	0.000407079	9.19996	3.49531e-14	1.37545	0.384918	2.97796	0.00678119	1.55229	0.148669
ORN8L; CXC4+ORN8L; LPS	ENSG00000185022	MAFF	protein_coding	1.26656	1	3.26528	9.14304e-06	4.4982	3.07835e-09	0.439506	0.761009	4.32607	1.76868e-19	3.85848	1.79058e-22
ORN8L; CXC4+ORN8L; LPS	ENSG00000165030	NFIL3	protein_coding	0.334913	1	1.42659	0.011251	1.8474	7.69917e-05	1.00991	0.100101	2.99997	1.70166e-07	1.95249	1.44125e-05
ORN8L; CXC4+ORN8L; LPS	ENSG00000164683	HEY1	protein_coding	2.50402	1	4.31695	1.05497e-05	7.04945	5.76119e-14	-0.131449	1	3.27357	1.14574e-06	3.3681	2.12832e-10
ORN8L; LPS; MSU	ENSG00000062282	DGAT2	protein_coding	0.354167	1	2.18674	0.00561522	0.570599	0.99618	2.88063	1.2458e-05	2.51472	0.000665704	-0.408892	1
ORN8L; LPS; MSU	ENSG00000171522	PTGER4	protein_coding	0.0557156	1	1.79448	0.0409128	0.933183	0.432186	2.54847	1.43199e-11	2.15598	2.28314e-09	-0.415664	0.798907
ORN8L; LPS; MSU	ENSG00000076554	TPD52	protein_coding	0.0749431	1	3.57151	0.00601123	1.97199	0.267834	2.19187	2.36621e-06	1.47267	0.0476983	-0.757127	0.214447
ORN8L; LPS; MSU	ENSG00000138135	CH25H	protein_coding	-1.27276	1	4.01432	1.37843e-05	-0.239563	1	7.50446	2.92468e-13	6.39528	2.34862e-07	-1.31451	0.101818
ORN8L; LPS; MSU	ENSG00000141664	ZCCHC2	protein_coding	-0.113758	1	1.41246	0.0202362	1.15233	0.0665565	1.44035	1.68475e-07	1.01245	0.0189194	-0.459525	0.442579
CXC4+ORN8L; LPS; MSU	ENSG00000095637	SORBS1	protein_coding	0.683859	1	-0.799685	1	2.26059	0.0366486	4.70953	5.60211e-10	3.3284	8.74274e-05	-1.42758	0.100362
CXC4+ORN8L; LPS; MSU	ENSG00000135919	SERPINE2	protein_coding	0.0172648	1	1.30478	0.949172	4.45037	1.52184e-05	3.24679	1.19259e-05	4.87725	3.93419e-10	1.58258	0.0108481
CXC4+ORN8L; LPS; MSU	ENSG00000163602	RYBP	protein_coding	0.239762	1	0.636638	0.666734	2.28847	2.66299e-07	1.04842	0.014065	2.45479	5.95683e-06	1.37376	0.00707011
CXC4+ORN8L; LPS; MSU	ENSG00000142871	CCN1	protein_coding	0.454383	1	-1.62183	1	5.52924	1.74426e-08	3.6246	4.64049e-07	3.49026	0.000298805	-0.14551	1
CXC4+ORN8L; LPS; MSU	ENSG00000167244	IGF2	protein_coding	0	1	2.80577	0.676814	6.8951	1.69694e-05	5.42041	1.38182e-05	4.61655	0.0176474	-1.07904	0.687718
CXC4+ORN8L; LPS; MSU	ENSG00000125266	EFNB2	protein_coding	-1.84811	1	0.912736	1	2.92219	0.0103774	3.7309	7.41049e-05	5.17608	9.39163e-07	1.36892	0.170099
CXC4+ORN8L; LPS; MSU	ENSG00000043462	LCP2	protein_coding	-0.270844	1	1.01598	0.159614	2.0087	0.000242835	1.23711	0.029722	1.58376	0.0121605	0.324182	1
CXC4+ORN8L; LPS; MSU	ENSG00000164330	EBF1	protein_coding	-0.0175551	1	2.2102	0.463616	6.90927	2.99714e-12	4.85212	4.42983e-11	2.80649	0.0279394	-2.14664	0.00264427
CXC4+ORN8L; LPS; MSU	ENSG00000160285	LSS	protein_coding	-0.330781	1	0.955668	0.315506	2.056	0.000366666	2.90547	3.56025e-26	1.07067	0.00115912	-1.85901	3.82028e-10
CXC4+ORN8L; LPS; MSU	ENSG00000102962	CCL22	protein_coding	0.474664	1	1.06904	0.996021	2.65523	0.0279724	2.07052	0.000761938	3.64798	1.49648e-13	1.55765	0.00194765
CXC4+ORN8L; LPS; MSU	ENSG00000080573	COL5A3	protein_coding	-1.83955	1	1.09101	1	5.72637	4.2365e-06	5.26324	4.43159e-23	2.75644	0.0158342	-2.34802	2.40694e-05
CXC4+ORN8L; LPS; MSU	ENSG00000172216	CEBPB	protein_coding	-0.261712	1	1.21586	0.113793	2.46573	1.17266e-06	1.73617	1.63272e-05	1.80444	6.0588e-05	0.0296416	1
CXC4+ORN8L; LPS; MSU	ENSG00000159200	RCAN1	protein_coding	1.03926	1	0.957754	0.537725	3.52429	4.95856e-10	2.1054	3.20124e-07	1.93726	0.000505329	-0.203221	1
CXC4+ORN8L; LPS; MSU	ENSG00000129595	EPB41L4A	protein_coding	3.1755	1	3.98272	0.317337	4.92066	0.0331911	5.26781	9.78994e-11	3.72781	0.0282148	-1.73257	0.0584342
CXC4+ORN8L; LPS; MSU	ENSG00000160683	CXCR5	protein_coding	-0.90475	1	0.207102	1	5.03428	0.000474999	4.14668	1.17294e-12	2.60859	0.00182602	-1.58442	0.0038248
CXC4+ORN8L; LPS; MSU	ENSG00000095794	CREM	protein_coding	0.118716	1	0.464848	0.94261	2.18207	1.10914e-06	1.07788	0.0012253	2.21065	0.000384382	1.07877	0.0620607
CXC4+ORN8L; LPS; MSU	ENSG00000081059	TCF7	protein_coding	-1.57671	1	0.85853	1	3.68472	9.12078e-05	3.32372	7.98671e-06	3.3275	3.44016e-08	-0.00554141	1
CXC4+ORN8L; LPS; MSU	ENSG00000266094	RASSF5	protein_coding	0.16966	1	0.9733	0.152776	1.66257	0.00154736	1.73727	4.43805e-08	1.10022	0.00138039	-0.667793	0.145585
CXC4+ORN8L; LPS; MSU	ENSG00000204099	NEU4	protein_coding	-1.21684	1	-0.876366	1	4.91193	2.03962e-07	2.14027	0.0112089	2.08559	0.0343051	-0.0910551	1
CXC4+ORN8L; LPS; MSU	ENSG00000113811	SELENOK	protein_coding	0.214028	1	0.986414	0.141601	2.56917	1.06291e-08	1.74713	1.06799e-11	2.68869	2.06309e-07	0.90913	0.113508
CXC4+ORN8L; LPS; MSU	ENSG00000196611	MMP1	protein_coding	3.47801	1	2.82934	0.463057	8.84607	6.98731e-06	4.8869	2.32198e-05	3.63803	0.010513	-1.25869	0.322726
CXC4+ORN8L; LPS; MSU	ENSG00000173812	EIF1	protein_coding	0.0610997	1	1.06503	0.163116	2.19838	0.000179128	1.29292	1.31626e-05	1.51563	0.00152561	0.182823	1
CXC4+ORN8L; LPS; MSU	ENSG00000072401	UBE2D1	protein_coding	0.027609	1	0.974657	0.341122	1.76606	0.00190161	1.561	3.55091e-08	1.56741	0.00485249	-0.0212224	1
CXC4+ORN8L; LPS; MSU	ENSG00000136630	HLX	protein_coding	-0.0932477	1	1.28853	0.0959342	2.65876	3.9395e-08	2.97659	8.23316e-16	1.49818	0.00270784	-1.50076	6.0566e-08
CXC4+ORN8L; LPS; MSU	ENSG00000023909	GCLM	protein_coding	0.290843	1	0.90437	0.495236	2.70047	1.80432e-07	1.63612	1.14097e-11	1.52076	0.00046194	-0.146906	1
CXC4+ORN8L; LPS; MSU	ENSG00000135900	MRPL44	protein_coding	0.131188	1	0.299274	1	1.80922	0.000538761	1.18364	7.04227e-08	1.15885	0.0167161	-0.0622121	1
CXC4+ORN8L; LPS; MSU	ENSG00000138675	FGF5	protein_coding	0	1	0	1	5.52839	0.0176827	7.87318	9.4966e-13	5.34569	1.22861e-06	-2.63567	0.0014131
CXC4+ORN8L; LPS; MSU	ENSG00000101187	SLCO4A1	protein_coding	0.506488	1	2.60627	0.127107	6.77613	6.37838e-13	4.84782	7.13961e-40	4.31736	4.07156e-19	-0.564854	0.522848
CXC4+ORN8L; LPS; MSU	ENSG00000136274	NACAD	protein_coding	1.84706	1	2.79749	0.676814	7.14034	2.31657e-06	5.40772	4.57725e-08	3.71909	0.0407307	-1.82709	0.13226
CXC4+ORN8L; LPS; MSU	ENSG00000163132	MSX1	protein_coding	0	1	3.336	0.498334	4.75452	0.0288715	5.08547	2.91407e-08	5.18058	4.34178e-06	0.0212645	1
CXC4+ORN8L; LPS; MSU	ENSG00000104419	NDRG1	protein_coding	-0.701431	1	-1.47604	0.0197196	1.13007	0.037015	1.408	0.000318566	2.04464	0.00058132	0.59472	0.482042
CXC4+ORN8L; LPS; MSU	ENSG00000129116	PALLD	protein_coding	-0.888772	1	-3.49729	0.0101599	3.09821	0.000723211	1.3175	0.0304718	2.62535	7.42197e-05	1.26674	0.0500766
CXC4+ORN8L; LPS; MSU	ENSG00000171621	SPSB1	protein_coding	0.640455	1	2.03996	0.107797	4.57409	2.07108e-09	3.14696	4.73128e-13	2.38004	1.13882e-05	-0.788528	0.094435
CXC4+ORN8L; LPS; MSU	ENSG00000134107	BHLHE40	protein_coding	-0.164908	1	0.362565	1	3.26176	4.20452e-07	2.02285	1.41098e-10	3.31532	6.58728e-22	1.26169	0.000176999
CXC4+ORN8L; LPS; MSU	ENSG00000162616	DNAJB4	protein_coding	0.239919	1	1.03597	0.406303	2.96597	2.9463e-08	1.27095	0.00283052	1.3902	0.00631573	0.0965014	1
CXC4+ORN8L; LPS; MSU	ENSG00000150347	ARID5B	protein_coding	0.625059	1	1.13446	0.167278	2.56115	5.64868e-08	1.31694	0.000126138	2.4026	1.28235e-08	1.0554	0.00578577
CXC4+ORN8L; LPS; MSU	ENSG00000183508	TENT5C	protein_coding	-0.797875	1	0.890939	1	3.6293	9.65039e-05	2.56016	1.78958e-05	3.48199	0.00117146	0.813205	0.588208
CXC4+ORN8L; LPS; MSU	ENSG00000140519	RHCG	protein_coding	2.62694	1	3.98671	0.361041	12.8816	8.83511e-37	6.01976	6.77122e-09	3.57075	0.0109016	-2.38672	1.21676e-08
CXC4+ORN8L; LPS; MSU	ENSG00000106853	PTGR1	protein_coding	0.113954	1	0.16818	1	1.82139	0.000917877	1.02719	0.000823912	1.13175	0.00291822	0.0754044	1
CXC4+ORN8L; LPS; MSU	ENSG00000145780	FEM1C	protein_coding	0.222369	1	0.891772	0.323071	1.44233	0.00763286	1.93508	8.66226e-07	1.57104	0.00185506	-0.397252	0.884839
CXC4+ORN8L; LPS; MSU	ENSG00000188389	PDCD1	protein_coding	0.426738	1	1.50565	0.94261	4.7796	5.06033e-05	2.72153	2.55523e-05	1.62022	0.00549824	-1.14201	0.194753
CXC4+ORN8L; LPS; MSU	ENSG00000072274	TFRC	protein_coding	0.420384	1	1.50236	0.150307	6.06467	1.26136e-13	2.73042	4.42757e-08	2.15893	5.55518e-08	-0.612749	0.685841
CXC4+ORN8L; LPS; MSU	ENSG00000172530	BANP	protein_coding	-0.542094	1	-0.600664	0.941974	2.26691	7.45751e-06	1.07496	0.0396864	1.74384	0.00453418	0.635453	0.515659
CXC4+ORN8L; LPS; MSU	ENSG00000120833	SOCS2	protein_coding	-0.242935	1	0.400821	1	6.83237	6.36407e-16	6.06273	1.43574e-19	2.29556	0.0471701	-3.80404	6.35247e-11
CXC4+ORN8L; LPS; MSU	ENSG00000147889	CDKN2A	protein_coding	0.0538783	1	0.543359	1	5.99258	4.79216e-07	5.0868	3.17874e-16	2.03748	0.00992458	-3.08639	4.55251e-08
CXC4+ORN8L; LPS; MSU	ENSG00000132823	OSER1	protein_coding	0.111072	1	0.20975	1	1.41318	0.00283309	1.37492	2.78399e-07	1.75792	4.42986e-07	0.34819	0.831255
CXC4+ORN8L; LPS; MSU	ENSG00000186480	INSIG1	protein_coding	0.640969	1	1.38969	0.0572187	4.32503	1.37388e-11	2.43948	1.29454e-05	2.99037	4.21494e-09	0.521866	0.884839
CXC4+ORN8L; LPS; MSU	ENSG00000127666	TICAM1	protein_coding	-0.783907	1	0.796825	0.523925	2.96592	1.66842e-10	2.19514	2.38924e-10	1.21827	0.000600803	-1.00061	0.0214655
CXC4+ORN8L; LPS; MSU	ENSG00000090104	RGS1	protein_coding	2.31872	1	1.21264	0.498334	8.65999	4.15122e-24	1.52727	0.00084019	5.39625	3.12574e-29	3.8364	2.09152e-17
CXC4+ORN8L; LPS; MSU	ENSG00000034152	MAP2K3	protein_coding	-0.317762	1	0.606446	0.927467	2.33428	9.79902e-05	1.38941	1.54266e-07	2.14013	2.26848e-07	0.712424	0.132252
CXC4+ORN8L; LPS; MSU	ENSG00000128342	LIF	protein_coding	0.0579611	1	0.753487	1	7.22612	9.79721e-12	1.53206	0.00485706	4.98028	9.85142e-14	3.40818	1.47702e-11
CXC4+ORN8L; LPS; MSU	ENSG00000196352	CD55	protein_coding	-0.392347	1	-0.139957	1	2.46388	0.00130813	1.47857	0.000646121	2.11242	8.99873e-05	0.603391	0.492409
CXC4+ORN8L; LPS; MSU	ENSG00000166592	RRAD	protein_coding	-1.15023	1	1.4406	0.913927	3.7469	0.00146693	3.11857	2.08967e-05	6.89698	5.2357e-11	3.82739	1.18268e-08
CXC4+ORN8L; LPS; MSU	ENSG00000143479	DYRK3	protein_coding	0.956367	1	2.01023	0.34466	6.99659	1.12892e-14	3.64004	2.70914e-14	3.70032	5.50937e-16	0.0166591	1
CXC4+ORN8L; LPS; MSU	ENSG00000165272	AQP3	protein_coding	0.289129	1	0.574194	1	3.5015	0.000236445	2.4346	1.41705e-05	2.38915	0.00115441	-0.0726367	1
CXC4+ORN8L; LPS; MSU	ENSG00000164266	SPINK1	protein_coding	0.537056	1	0.846288	1	6.22487	5.22586e-13	5.17978	1.28575e-10	5.42005	4.25144e-09	0.178567	1
CXC4+ORN8L; LPS; MSU	ENSG00000116741	RGS2	protein_coding	0.0777963	1	-1.90504	0.0269485	2.09019	0.00343627	1.42793	0.0459547	2.97789	1.54427e-10	1.50557	0.0201865
CXC4+ORN8L; LPS; MSU	ENSG00000147324	MFHAS1	protein_coding	-0.85502	1	-2.39602	0.00096657	2.01421	0.00174542	2.17584	1.98982e-11	1.73688	9.79868e-05	-0.475068	0.743168
CXC4+ORN8L; LPS; MSU	ENSG00000008294	SPAG9	protein_coding	0.531307	1	0.766136	0.369507	3.00389	5.66473e-08	1.56603	4.73298e-05	1.35998	0.00315578	-0.237715	1
CXC4+ORN8L; LPS; MSU	ENSG00000106299	WASL	protein_coding	-0.0118736	1	0.390117	1	2.23085	7.35494e-06	1.34584	2.39581e-05	1.9103	1.01072e-05	0.526198	0.49279
CXC4+ORN8L; LPS; MSU	ENSG00000164400	CSF2	protein_coding	0.782098	1	0.282998	1	12.4651	3.50031e-17	6.21142	2.72412e-06	3.61177	0.00384686	-2.63986	0.0272749
CXC4+ORN8L; LPS; MSU	ENSG00000120875	DUSP4	protein_coding	2.3486	1	1.88186	0.15699	9.47111	3.53299e-47	1.55013	4.12225e-05	4.78174	1.22281e-13	3.19312	7.24671e-12
CXC4+ORN8L; LPS; MSU	ENSG00000150991	UBC	protein_coding	-0.0118226	1	0.548081	0.9375	1.34583	0.0480685	1.21153	9.73007e-05	1.88269	1.59235e-05	0.635681	0.298973
CXC4+ORN8L; LPS; MSU	ENSG00000205177	C11orf91	protein_coding	1.84706	1	0	1	5.38525	0.00777911	4.4037	0.000149187	3.77938	0.0194143	-0.70816	0.921609
CXC4+ORN8L; LPS; MSU	ENSG00000076604	TRAF4	protein_coding	-0.270248	1	-0.241366	1	5.3846	2.07221e-16	2.2678	0.0040573	3.72665	7.33319e-13	1.39712	0.079787
CXC4+ORN8L; LPS; MSU	ENSG00000256235	SMIM3	protein_coding	-0.142729	1	0.486947	1	4.9035	3.52305e-16	2.54935	3.38902e-21	1.89271	8.58301e-09	-0.694578	0.124969
CXC4+ORN8L; LPS; MSU	ENSG00000173846	PLK3	protein_coding	-0.347621	1	1.33923	0.295888	3.17507	6.49858e-06	1.38941	0.00022312	2.59052	5.39997e-16	1.17023	0.0054847
CXC4+ORN8L; LPS; MSU	ENSG00000135046	ANXA1	protein_coding	0.14731	1	0.590472	0.871343	2.42115	4.76836e-05	2.36832	2.90137e-06	1.97569	0.00623054	-0.435049	1
CXC4+ORN8L; LPS; MSU	ENSG00000148926	ADM	protein_coding	-0.572044	1	1.40943	0.347394	2.72749	0.003205	3.18379	3.269e-13	1.51096	0.00600191	-1.71037	6.27266e-06
CXC4+ORN8L; LPS; MSU	ENSG00000189067	LITAF	protein_coding	-0.532935	1	0.424493	1	3.1976	0.000238461	2.84295	3.36067e-19	1.40887	0.00133183	-1.46999	0.000227964
CXC4+ORN8L; LPS; MSU	ENSG00000054598	FOXC1	protein_coding	0.205619	1	1.90933	0.144687	5.13827	1.17039e-09	2.95922	2.5771e-09	2.80491	0.00194616	-0.198007	1
CXC4+ORN8L; LPS; MSU	ENSG00000166922	SCG5	protein_coding	2.31858	1	1.32738	1	4.16236	0.00340121	2.35029	0.0431109	3.92277	1.45597e-06	1.575	0.118033
CXC4+ORN8L; LPS; MSU	ENSG00000157557	ETS2	protein_coding	-0.0863175	1	0.987476	0.088422	2.78287	9.4395e-08	2.56535	3.28989e-12	3.13687	7.52167e-08	0.542529	0.666049
CXC4+ORN8L; LPS; MSU	ENSG00000138411	HECW2	protein_coding	0.639362	1	1.62088	0.464311	7.6568	4.3712e-16	2.15904	0.0166981	3.44762	0.000163511	1.22918	0.354172
CXC4+ORN8L; LPS; MSU	ENSG00000175003	SLC22A1	protein_coding	-0.550158	1	-0.755203	1	2.8427	0.0127681	3.02277	7.31692e-07	2.77047	0.000164838	-0.295744	1
CXC4+ORN8L; LPS; MSU	ENSG00000105697	HAMP	protein_coding	-0.170545	1	0.941294	0.852683	2.28856	0.00726767	2.80013	1.5868e-05	2.77409	2.13949e-06	-0.0479586	1
CXC4+ORN8L; LPS; MSU	ENSG00000137714	FDX1	protein_coding	0.479425	1	0.945703	0.315634	1.85576	0.000734018	1.36552	4.96895e-08	1.52371	2.82004e-05	0.116214	1
CXC4+ORN8L; LPS; MSU	ENSG00000135241	PNPLA8	protein_coding	0.41968	1	0.656231	0.559364	1.69402	0.000168821	1.1487	1.86812e-05	2.70672	2.23393e-09	1.52089	0.000125465
CXC4+ORN8L; LPS; MSU	ENSG00000140563	MCTP2	protein_coding	-0.208372	1	1.70513	0.358219	4.6612	1.97254e-09	8.04317	1.19356e-12	4.65724	0.0354255	-3.50137	0.00167593
CXC4+ORN8L; LPS; MSU	ENSG00000169155	ZBTB43	protein_coding	0.166317	1	0.686592	0.624851	3.32519	2.362e-13	1.97225	1.33238e-07	2.20647	8.71881e-08	0.200144	1
CXC4+ORN8L; LPS; MSU	ENSG00000065491	TBC1D22B	protein_coding	0.0909017	1	0.451602	1	2.94402	6.37637e-12	1.88848	9.64771e-13	1.1342	0.00171719	-0.791168	0.00995296
CXC4+ORN8L; LPS; MSU	ENSG00000103257	SLC7A5	protein_coding	-0.145998	1	1.5481	0.565955	3.07149	0.00789496	2.67152	8.49792e-15	1.27956	0.0173653	-1.42448	0.00017404
CXC4+ORN8L; LPS; MSU	ENSG00000138433	CIR1	protein_coding	0.11531	1	0.731935	0.533861	2.12043	0.000289821	1.54585	1.08147e-05	1.53263	0.00171719	-0.052104	1
CXC4+ORN8L; LPS; MSU	ENSG00000091136	LAMB1	protein_coding	0.452554	1	1.67922	0.128784	2.16917	0.00934141	5.61359	4.24402e-06	3.66103	0.025107	-2.03084	0.12054
CXC4+ORN8L; LPS; MSU	ENSG00000149948	HMGA2	protein_coding	2.48861	1	3.10328	0.259328	5.82102	0.000165981	2.66332	0.0304639	3.10021	0.0117237	0.345451	1
CXC4+ORN8L; LPS; MSU	ENSG00000125084	WNT1	protein_coding	-1.42756	1	-1.1113	1	7.23691	6.36253e-09	6.19224	1.64546e-14	6.05644	3.78343e-06	-0.247429	1
CXC4+ORN8L; LPS; MSU	ENSG00000147509	RGS20	protein_coding	2.24327	1	3.59124	0.0992143	5.35477	3.67029e-05	4.8223	1.63151e-17	4.59315	0.00027261	-0.370448	1
CXC4+ORN8L; LPS; MSU	ENSG00000165805	C12orf50	protein_coding	0.902688	1	1.18924	1	7.73384	4.93504e-07	3.48403	0.00975674	4.63908	0.00177075	1.03653	0.696204
CXC4+ORN8L; LPS; MSU	ENSG00000135414	GDF11	protein_coding	0.380606	1	0.539544	1	2.48882	0.000509407	2.73772	9.11537e-06	2.95843	3.15232e-05	0.168056	1
CXC4+ORN8L; LPS; MSU	ENSG00000161835	TAMALIN	protein_coding	-0.0747818	1	1.62179	0.252572	6.17266	2.7416e-21	1.62051	0.0414277	2.99462	5.25739e-13	1.36517	0.047428
CXC4+ORN8L; LPS; MSU	ENSG00000150510	FAM124A	protein_coding	0.923921	1	0.908693	1	4.26836	0.000458477	3.60357	2.05194e-09	3.90715	1.10603e-06	0.258131	1
CXC4+ORN8L; LPS; MSU	ENSG00000129521	EGLN3	protein_coding	1.32872	1	3.27231	0.278089	8.26897	9.26172e-13	3.37702	2.65679e-06	3.72776	0.0013001	0.310931	1
CXC4+ORN8L; LPS; MSU	ENSG00000166396	SERPINB7	protein_coding	1.84706	1	3.72544	0.346865	10.137	4.20302e-10	9.48184	1.57628e-28	5.85381	0.0203906	-4.18324	1.09881e-07
CXC4+ORN8L; LPS; MSU	ENSG00000131773	KHDRBS3	protein_coding	-0.0814163	1	0.453489	1	2.71973	0.000313599	2.70496	3.21328e-08	3.51516	5.01232e-06	0.773435	0.492097
CXC4+ORN8L; LPS; MSU	ENSG00000163660	CCNL1	protein_coding	0.224111	1	1.03869	0.156989	1.88599	0.00026886	1.15156	0.00262359	1.76378	1.08073e-06	0.583923	0.381268
CXC4+ORN8L; LPS; MSU	ENSG00000115607	IL18RAP	protein_coding	-0.297664	1	3.1352	0.115979	3.85783	0.00528166	5.76515	3.03951e-14	2.96723	0.0376233	-2.87642	5.31543e-06
CXC4+ORN8L; LPS; MSU	ENSG00000057657	PRDM1	protein_coding	-0.0325243	1	0.527377	0.846932	1.28046	0.0115266	1.06931	4.20256e-05	2.28877	5.35047e-12	1.19591	2.17808e-05
CXC4+ORN8L; LPS; MSU	ENSG00000174021	GNG5	protein_coding	0.282386	1	1.0094	0.551476	1.48885	0.0474887	1.81505	3.34595e-14	1.01916	0.0257719	-0.823128	0.0166911
CXC4+ORN8L; LPS; MSU	ENSG00000128590	DNAJB9	protein_coding	0.227567	1	0.718618	0.616932	3.3716	4.2049e-13	2.16739	1.21315e-08	1.94438	4.55845e-06	-0.259111	1
CXC4+ORN8L; LPS; MSU	ENSG00000166923	GREM1	protein_coding	2.52257	1	2.69626	0.287524	7.24326	5.47943e-08	4.2871	1.27598e-14	2.49623	2.66072e-05	-1.81049	0.000158828
CXC4+ORN8L; LPS; MSU	ENSG00000125657	TNFSF9	protein_coding	0.0292295	1	1.96846	0.059855	7.32067	1.30928e-46	3.07633	0.000246368	3.30828	0.000637326	0.227645	1
CXC4+ORN8L; LPS; MSU	ENSG00000164929	BAALC	protein_coding	-0.224445	1	-0.44097	1	5.57231	4.17567e-10	4.51264	1.70912e-16	1.71101	0.0488783	-2.79955	5.11156e-18
CXC4+ORN8L; LPS; MSU	ENSG00000112139	MDGA1	protein_coding	0.0413396	1	0.288099	1	8.09496	4.05338e-10	6.76572	1.8084e-55	3.86672	1.66709e-07	-2.91731	1.1711e-18
CXC4+ORN8L; LPS; MSU	ENSG00000119862	LGALSL	protein_coding	0.503225	1	0.671938	1	2.36022	0.0296016	1.80279	0.0187208	3.20129	4.34178e-06	1.35365	0.00140576
CXC4+ORN8L; LPS; MSU	ENSG00000105717	PBX4	protein_coding	0.725325	1	1.14348	0.853648	4.68978	1.34615e-07	1.85707	0.0230502	2.6361	4.30705e-05	0.766257	0.606533
CXC4+ORN8L; LPS; MSU	ENSG00000095739	BAMBI	protein_coding	-0.339772	1	-0.253469	1	3.08206	0.00222147	3.42717	6.05574e-06	3.70596	3.06346e-09	0.233687	1
CXC4+ORN8L; LPS; MSU	ENSG00000166833	NAV2	protein_coding	1.15003	1	1.50858	0.676814	5.98829	5.03621e-05	2.40671	8.03743e-07	1.26944	0.0131111	-1.17676	0.040325
CXC4+ORN8L; LPS; MSU	ENSG00000173404	INSM1	protein_coding	3.19858	1	2.80577	0.676814	11.1636	1.88339e-18	5.96419	9.99482e-13	4.88197	0.00087656	-1.19017	0.330546
CXC4+ORN8L; LPS; MSU	ENSG00000133639	BTG1	protein_coding	0.296879	1	0.888192	0.488142	2.8557	5.31928e-06	1.90353	1.2554e-06	2.24997	7.67882e-05	0.305661	1
CXC4+ORN8L; LPS; MSU	ENSG00000184226	PCDH9	protein_coding	1.41137	1	0.966105	1	5.28622	8.02645e-05	3.09471	8.46947e-06	2.65513	0.00416068	-0.462305	0.917277
CXC4+ORN8L; LPS; MSU	ENSG00000087074	PPP1R15A	protein_coding	-0.204708	1	1.02996	0.131544	2.80581	4.09802e-06	1.44996	3.97622e-06	3.203	3.32803e-14	1.7238	1.16613e-06
CXC4+ORN8L; LPS; MSU	ENSG00000081041	CXCL2	protein_coding	-0.581908	1	2.04811	0.0764821	7.29965	1.03693e-09	2.21266	0.0049179	4.88132	4.22607e-10	2.6431	8.21096e-06
CXC4+ORN8L; LPS; MSU	ENSG00000088899	LZTS3	protein_coding	-0.486182	1	0.166553	1	1.92685	0.0263756	1.90108	0.000300237	1.31005	0.0410689	-0.627645	0.606533
CXC4+ORN8L; LPS; MSU	ENSG00000173451	THAP2	protein_coding	-0.0203159	1	0.0746065	1	2.39121	6.3989e-05	1.96615	0.0145008	1.79295	0.0256071	-0.227582	1
CXC4+ORN8L; LPS; MSU	ENSG00000128578	STRIP2	protein_coding	1.49246	1	2.2322	0.0730368	8.87482	3.22372e-37	4.215	1.40121e-13	2.19203	0.000505054	-2.06046	0.000152395
CXC4+ORN8L; LPS; MSU	ENSG00000119139	TJP2	protein_coding	0.494726	1	1.82755	0.134683	4.84861	2.36789e-10	2.42157	0.00494257	2.63932	0.000705459	0.161949	1
CXC4+ORN8L; LPS; MSU	ENSG00000206113	CFAP99	protein_coding	-0.198381	1	-0.913615	1	4.60364	1.11684e-07	4.61372	3.14899e-12	2.64106	3.66418e-05	-2.04932	0.000480626
CXC4+ORN8L; LPS; MSU	ENSG00000118689	FOXO3	protein_coding	-0.23882	1	-0.307045	1	1.13585	0.0372554	2.01286	3.04255e-10	1.62979	1.16202e-05	-0.419565	0.797842
CXC4+ORN8L; LPS; MSU	ENSG00000188613	NANOS1	protein_coding	-0.00996841	1	-3.34328	0.551307	3.27896	0.00568825	1.95814	0.0125153	4.29441	1.46062e-10	2.28316	2.02651e-05
CXC4+ORN8L; LPS; MSU	ENSG00000023608	SNAPC1	protein_coding	0.47594	1	1.01267	0.587369	2.70801	6.84252e-07	1.51768	0.00368915	6.07386	3.1599e-09	4.50012	1.39654e-09
CXC4+ORN8L; LPS; MSU	ENSG00000159261	CLDN14	protein_coding	3.55881	1	0	1	6.95672	0.000172018	3.16156	0.0025946	8.12249	5.76626e-11	4.87221	4.87591e-10
CXC4+ORN8L; LPS; MSU	ENSG00000075426	FOSL2	protein_coding	-0.368747	1	1.14635	0.0643599	3.49106	6.15826e-11	2.00411	2.24532e-07	2.70156	1.68352e-07	0.65767	0.344113
CXC4+ORN8L; LPS; MSU	ENSG00000145832	SLC25A48	protein_coding	-2.65595	1	1.18791	1	4.14595	0.0121374	2.18273	0.00674473	3.27326	1.80281e-05	1.02731	0.308652
CXC4+ORN8L; LPS; MSU	ENSG00000187479	C11orf96	protein_coding	1.88435	1	0	1	7.94732	4.36788e-08	3.78858	0.00323858	4.26141	0.00176827	0.447368	0.985679
CXC4+ORN8L; LPS; MSU	ENSG00000136141	LRCH1	protein_coding	0.23129	1	0.646349	0.676814	1.24187	0.0186423	1.84975	1.08935e-13	1.94276	2.93714e-14	0.0599986	1
CXC4+ORN8L; LPS; MSU	ENSG00000175505	CLCF1	protein_coding	0.361721	1	0.594771	1	6.19759	3.62431e-31	2.81615	5.03293e-06	2.77547	1.40922e-07	-0.0736958	1
CXC4+ORN8L; LPS; MSU	ENSG00000167034	NKX3-1	protein_coding	-2.73179	1	2.99055	0.0852418	8.0191	1.00279e-15	9.27593	7.01495e-35	5.02299	4.34178e-06	-4.35746	2.31766e-14
CXC4+ORN8L; LPS; MSU	ENSG00000148339	SLC25A25	protein_coding	-0.0234553	1	0.782705	0.714137	1.72672	0.00925497	1.00495	0.0254342	1.78446	2.02773e-06	0.739951	0.189923
CXC4+ORN8L; LPS; MSU	ENSG00000069482	GAL	protein_coding	0.0235194	1	1.19774	1	4.5868	0.00219538	2.8811	0.00448838	4.64715	2.97062e-09	1.7336	0.130028
CXC4+ORN8L; LPS; MSU	ENSG00000110944	IL23A	protein_coding	-0.0788834	1	0.733481	1	6.71371	1.57912e-19	7.31664	3.37362e-21	2.88008	0.043348	-4.39208	2.5933e-07
CXC4+ORN8L; LPS; MSU	ENSG00000154153	RETREG1	protein_coding	-1.00702	1	1.74742	0.428475	6.41064	1.76079e-09	2.59194	2.17482e-10	2.49684	6.88696e-06	-0.127041	1
CXC4+ORN8L; LPS; MSU	ENSG00000130368	MAS1	protein_coding	0.751998	1	0.693902	1	7.72887	3.22159e-10	6.97547	1.30171e-09	5.85066	7.28186e-06	-1.32351	0.208866
CXC4+ORN8L; LPS; MSU	ENSG00000169908	TM4SF1	protein_coding	0.718884	1	0.250713	1	6.53978	2.06993e-08	7.66097	5.71467e-11	4.72641	0.000220448	-2.95531	0.000889438
CXC4+ORN8L; LPS; MSU	ENSG00000128016	ZFP36	protein_coding	-0.221918	1	0.585803	0.676814	1.82855	0.00101658	2.21126	1.69894e-10	2.75907	5.68183e-14	0.516915	0.574666
CXC4+ORN8L; LPS; MSU	ENSG00000102554	KLF5	protein_coding	0.557957	1	2.02628	0.097113	5.72366	1.02219e-12	4.19956	2.69044e-08	3.41614	5.43763e-06	-0.843929	0.362863
CXC4+ORN8L; LPS; MSU	ENSG00000158615	PPP1R15B	protein_coding	0.211801	1	0.761415	0.299806	3.48974	1.16266e-10	2.32757	7.9932e-07	2.02422	1.42474e-08	-0.3331	1
CXC4+ORN8L; LPS; MSU	ENSG00000133874	RNF122	protein_coding	0.0298903	1	-0.088546	1	3.18102	8.87362e-10	1.96709	1.89259e-08	2.49804	6.51822e-06	0.50489	0.678004
CXC4+ORN8L; LPS; MSU	ENSG00000137673	MMP7	protein_coding	-0.988618	1	-0.315158	1	3.41084	0.000159414	5.22346	9.24497e-07	4.22799	4.36226e-07	-1.04913	0.805142
CXC4+ORN8L; LPS; MSU	ENSG00000145632	PLK2	protein_coding	0.656608	1	1.6569	0.0629704	3.26191	2.77563e-08	1.89926	6.24111e-05	3.49718	3.02846e-11	1.55919	0.000305782
CXC4+ORN8L; LPS; MSU	ENSG00000162892	IL24	protein_coding	1.84501	1	-0.881722	1	4.42444	0.00134731	5.0305	3.46531e-12	6.24923	1.13762e-13	1.14838	0.238372
CXC4+ORN8L; LPS; MSU	ENSG00000136810	TXN	protein_coding	0.225571	1	1.39407	0.0566754	5.10736	2.44754e-14	3.54226	3.74939e-27	2.12967	2.41091e-06	-1.43718	0.000278521
CXC4+ORN8L; LPS; MSU	ENSG00000172331	BPGM	protein_coding	0.303998	1	0.873542	0.329816	1.22931	0.0266413	1.83281	1.548e-10	1.91067	0.00104467	0.0428028	1
CXC4+ORN8L; LPS; MSU	ENSG00000052795	FNIP2	protein_coding	-0.0654902	1	-0.00827723	1	3.98364	2.07521e-08	2.66586	1.77378e-12	2.52376	2.83642e-07	-0.177133	1
CXC4+ORN8L; LPS; MSU	ENSG00000133962	CATSPERB	protein_coding	1.84706	1	2.02848	0.94261	6.73857	4.54704e-05	4.97621	7.00596e-12	2.65553	0.0405304	-2.28016	0.00017994
CXC4+ORN8L; LPS; MSU	ENSG00000140022	STON2	protein_coding	-1.15437	1	-0.426761	1	4.41631	3.67243e-10	4.82443	7.93869e-09	2.63664	0.0195631	-2.24133	0.0047913
CXC4+ORN8L; LPS; MSU	ENSG00000162889	MAPKAPK2	protein_coding	-0.117136	1	0.461794	1	2.26678	0.000160813	2.16732	2.02442e-16	1.34954	0.000407695	-0.850363	0.0295861
CXC4+ORN8L; LPS; MSU	ENSG00000176177	ENTHD1	protein_coding	3.61792	1	2.52891	0.498649	6.8853	4.93556e-07	2.72815	0.000149898	3.749	3.98696e-06	0.992362	0.209891
CXC4+ORN8L; LPS; MSU	ENSG00000124762	CDKN1A	protein_coding	-0.162055	1	1.36864	0.142372	3.87914	1.87261e-08	3.52153	1.46957e-20	2.92235	6.47671e-10	-0.630625	0.464375
CXC4+ORN8L; LPS; MSU	ENSG00000198959	TGM2	protein_coding	0.202605	1	0.734905	1	2.59161	0.00183224	3.04007	2.5287e-07	2.91198	9.11131e-11	-0.160366	1
CXC4+ORN8L; LPS; MSU	ENSG00000196428	TSC22D2	protein_coding	0.0864509	1	0.48094	0.94261	1.62877	0.000738663	1.40373	1.35757e-09	2.81352	1.12123e-15	1.38328	5.6678e-06
CXC4+ORN8L; LPS; MSU	ENSG00000163659	TIPARP	protein_coding	-0.019224	1	0.245072	1	2.42622	0.000117974	2.12108	1.51127e-08	3.48722	4.23694e-18	1.3357	0.00173438
CXC4+ORN8L; LPS; MSU	ENSG00000180509	KCNE1	protein_coding	0.892967	1	1.15252	0.776248	2.67586	0.00419223	1.44072	0.0151527	1.67849	0.024768	0.198718	1
CXC4+ORN8L; LPS; MSU	ENSG00000059804	SLC2A3	protein_coding	0.166063	1	1.28345	0.223262	4.53487	4.35653e-10	1.59458	5.61429e-07	2.65999	3.88352e-12	1.02763	0.00985792
CXC4+ORN8L; LPS; MSU	ENSG00000184489	PTP4A3	protein_coding	-1.76362	1	0.546564	1	5.91719	3.83767e-09	5.13141	6.22992e-08	3.17842	0.00299217	-2.0007	0.0306805
CXC4+ORN8L; LPS; MSU	ENSG00000116717	GADD45A	protein_coding	-0.0146655	1	-0.882017	0.856395	2.35829	0.00239126	3.44198	1.5791e-09	4.0708	1.07192e-09	0.581666	0.884839
CXC4+ORN8L; LPS; MSU	ENSG00000164211	STARD4	protein_coding	0.775116	1	1.36402	0.0565241	2.62382	8.03222e-07	1.27062	0.00163216	1.4428	0.00141512	0.140095	1
CXC4+ORN8L; LPS; MSU	ENSG00000165507	DEPP1	protein_coding	-0.344184	1	1.31471	0.283691	3.22956	5.43644e-07	4.2918	8.72922e-10	4.43845	2.58902e-08	0.146454	1
CXC4+ORN8L; LPS; MSU	ENSG00000168334	XIRP1	protein_coding	1.86629	1	2.17359	0.394997	8.40915	1.33488e-13	4.2987	8.41894e-05	4.39953	0.000600803	0.0953346	1
CXC4+ORN8L; LPS; MSU	ENSG00000170779	CDCA4	protein_coding	-0.694557	1	-0.579735	1	2.05912	0.00127245	3.10362	2.80693e-26	1.12742	0.00220864	-2.00796	1.84473e-10
CXC4+ORN8L; LPS; MSU	ENSG00000095380	NANS	protein_coding	-0.0243082	1	0.251282	1	2.13557	1.88409e-06	1.53222	9.43343e-11	1.53602	0.0028841	-0.0305583	1
CXC4+ORN8L; LPS; MSU	ENSG00000196792	STRN3	protein_coding	0.287081	1	0.821648	0.432683	1.91031	8.95227e-05	1.10259	7.57982e-06	1.02209	0.0115165	-0.108601	1
CXC4+ORN8L; LPS; MSU	ENSG00000013588	GPRC5A	protein_coding	-0.0666408	1	0.306562	1	9.61084	7.19401e-38	3.77263	1.8366e-06	5.25341	2.38407e-07	1.4735	0.0247802
ORN8L; CXC4+ORN8L	ENSG00000149483	TMEM138	protein_coding	0.254389	1	2.03419	2.03595e-05	1.69816	0.000564888	-0.983958	0.00276149	0.167166	1	1.12684	0.000106644
ORN8L; CXC4+ORN8L	ENSG00000080815	PSEN1	protein_coding	0.169553	1	1.31822	0.0151475	1.50848	0.00486359	0.918954	0.00353763	0.073512	1	-0.873956	0.0054854
ORN8L; CXC4+ORN8L	ENSG00000138944	SHISAL1	protein_coding	-1.90856	1	4.5215	0.0280216	7.78613	7.58045e-11	-0.842652	1	-0.532821	1	0.206258	1
ORN8L; CXC4+ORN8L	ENSG00000138600	SPPL2A	protein_coding	0.395776	1	1.52024	0.0013789	1.67801	0.000644484	0.993612	0.000327153	-0.226722	1	-1.24337	6.40969e-06
ORN8L; CXC4+ORN8L	ENSG00000108671	PSMD11	protein_coding	0.436869	1	1.13108	0.0387416	1.7746	0.00020735	0.631005	0.013145	0.456547	0.533863	-0.208768	0.915256
ORN8L; CXC4+ORN8L	ENSG00000081985	IL12RB2	protein_coding	0.64807	1	4.13595	1.76898e-09	2.58777	0.00072635	1.38082	0.197738	0.568382	1	-0.878811	0.855246
ORN8L; CXC4+ORN8L	ENSG00000214872	SMTNL1	protein_coding	-0.990778	1	2.76655	0.027415	3.25838	0.00514217	5.12548e-15	1	0	1	0	1
ORN8L; CXC4+ORN8L	ENSG00000180316	PNPLA1	protein_coding	1.31287	1	5.37711	7.95541e-14	4.55677	3.30098e-06	0.757014	0.601407	0.694905	1	-0.121599	1
ORN8L; CXC4+ORN8L	ENSG00000213585	VDAC1	protein_coding	0.661735	1	1.34045	0.0195451	1.13875	0.041258	0.51196	0.123228	0.318008	0.949279	-0.228438	0.912793
ORN8L; CXC4+ORN8L	ENSG00000138768	USO1	protein_coding	0.471785	1	1.18411	0.0248342	1.85822	4.8164e-05	0.856048	0.00190394	-0.053144	1	-0.934309	0.000381931
ORN8L; CXC4+ORN8L	ENSG00000128512	DOCK4	protein_coding	0.515209	1	1.66389	0.00146846	2.53762	3.30529e-06	0.559051	0.330814	-0.619713	0.263411	-1.20687	0.00105784
ORN8L; CXC4+ORN8L	ENSG00000116106	EPHA4	protein_coding	-0.356308	1	2.90586	0.0305619	6.14869	5.44179e-09	1.0183	0.741942	1.38236	0.908997	0.385684	1
ORN8L; CXC4+ORN8L	ENSG00000171310	CHST11	protein_coding	0.922648	1	1.6861	0.00320819	1.65023	0.000633269	0.0802855	1	0.569286	0.394657	0.462269	0.340208
ORN8L; CXC4+ORN8L	ENSG00000091140	DLD	protein_coding	0.493557	1	1.43684	0.00235032	1.56857	0.000698855	0.454672	0.199152	-0.0336458	1	-0.51372	0.182852
ORN8L; CXC4+ORN8L	ENSG00000261210	CLEC19A	protein_coding	0.556119	1	4.47216	0.000160464	4.7366	1.21491e-06	0.885979	0.737688	-1.06809	0.960781	-2.076	0.0118166
ORN8L; CXC4+ORN8L	ENSG00000134001	EIF2S1	protein_coding	0.551123	1	1.52588	0.00331275	1.51961	0.00203628	0.322571	0.660988	-0.158682	1	-0.515528	0.177901
ORN8L; CXC4+ORN8L	ENSG00000138386	NAB1	protein_coding	0.519768	1	1.65316	0.000661719	1.78575	0.000100562	0.319457	0.708681	-0.56711	0.34296	-0.917106	0.00185916
ORN8L; CXC4+ORN8L	ENSG00000163735	CXCL5	protein_coding	2.09843	1	5.17147	9.7326e-05	5.22794	0.000166788	0.450112	1	0.695872	0.878033	0.20801	1
ORN8L; CXC4+ORN8L	ENSG00000139572	GPR84	protein_coding	0.114022	1	3.06201	1.30562e-08	3.20762	2.57175e-08	0.246442	1	-0.0284549	1	-0.300922	0.944905
ORN8L; CXC4+ORN8L	ENSG00000166451	CENPN	protein_coding	0.706981	1	1.85649	0.0127891	1.7533	0.00603652	0.889223	0.00603167	0.838816	0.0688783	-0.0860686	1
ORN8L; CXC4+ORN8L	ENSG00000205846	CLEC6A	protein_coding	-0.104031	1	3.3159	0.000825925	4.57629	2.48782e-06	1.57646	0.537663	-1.07472	1	-2.58696	0.136168
ORN8L; CXC4+ORN8L	ENSG00000125977	EIF2S2	protein_coding	0.383898	1	1.24001	0.0246589	1.6665	0.000236457	0.699515	0.0525063	-0.251126	1	-0.985098	0.0016607
ORN8L; CXC4+ORN8L	ENSG00000170681	CAVIN4	protein_coding	2.43037	1	4.30049	0.0002159	5.44605	1.22889e-06	0.856268	0.94825	1.77291	0.570107	0.897931	0.964711
ORN8L; CXC4+ORN8L	ENSG00000167460	TPM4	protein_coding	0.341557	1	1.30241	0.043982	1.76876	0.00277572	0.508348	0.305644	0.357881	1	-0.185229	1
ORN8L; CXC4+ORN8L	ENSG00000171791	BCL2	protein_coding	0.890585	1	1.96145	0.00137748	4.92301	2.37136e-17	0.675596	0.45235	0.989762	0.0548827	0.275865	1
ORN8L; CXC4+ORN8L	ENSG00000095951	HIVEP1	protein_coding	0.261248	1	2.47938	7.77568e-07	2.62428	6.09e-08	-0.198581	1	-0.531414	0.653336	-0.363233	0.867516
ORN8L; CXC4+ORN8L	ENSG00000197142	ACSL5	protein_coding	0.962673	1	2.57177	2.83981e-07	3.25144	1.77451e-06	0.422068	0.363381	0.214636	1	-0.243807	1
ORN8L; CXC4+ORN8L	ENSG00000189221	MAOA	protein_coding	1.07869	1	2.84176	0.00546191	2.01307	0.0265032	1.2855	0.0973834	-0.990715	0.255246	-2.29613	0.000118062
ORN8L; CXC4+ORN8L	ENSG00000154813	DPH3	protein_coding	0.433397	1	1.27051	0.0340286	2.04449	6.22928e-06	0.53317	0.130279	0.183464	1	-0.381106	0.491314
ORN8L; CXC4+ORN8L	ENSG00000113643	RARS1	protein_coding	0.568551	1	1.15605	0.0299362	1.12761	0.0267363	0.282795	0.687213	-0.268804	1	-0.581876	0.057272
ORN8L; CXC4+ORN8L	ENSG00000110042	DTX4	protein_coding	0.316929	1	1.79751	0.00237164	3.64991	2.6245e-08	1.07092	0.196647	0.545531	1	-0.540826	0.852899
ORN8L; CXC4+ORN8L	ENSG00000106617	PRKAG2	protein_coding	0.292359	1	1.17896	0.027535	1.73436	0.000132727	0.172935	1	0.86778	0.173799	0.661992	0.0508397
ORN8L; CXC4+ORN8L	ENSG00000179454	KLHL28	protein_coding	0.34818	1	1.21184	0.0391768	1.13156	0.0479508	5.50684e-05	1	-0.781242	0.186253	-0.80735	0.050365
ORN8L; CXC4+ORN8L	ENSG00000163032	VSNL1	protein_coding	2.12292	1	3.86973	0.00234134	5.12738	4.51921e-06	1.63442	0.490772	-2.29267	0.830883	-3.59048	0.0694448
ORN8L; CXC4+ORN8L	ENSG00000179750	APOBEC3B	protein_coding	-0.480112	1	6.19913	0.000211402	5.42377	0.000247115	1.66469	0.0780898	0.717301	1	-0.976308	0.417809
ORN8L; CXC4+ORN8L	ENSG00000163347	CLDN1	protein_coding	3.57813	1	7.71605	3.36114e-06	10.3556	2.24488e-17	1.54373	0.431397	0.105869	1	-1.44936	0.372767
ORN8L; CXC4+ORN8L	ENSG00000136603	SKIL	protein_coding	0.716194	1	1.74605	0.000154521	2.68293	1.26463e-09	-0.77656	0.00486866	-0.588431	0.412976	0.159135	1
ORN8L; CXC4+ORN8L	ENSG00000175471	MCTP1	protein_coding	0.202724	1	1.63063	0.000688814	1.49421	0.00358419	0.94499	0.00430952	0.821173	0.0577834	-0.155206	1
ORN8L; CXC4+ORN8L	ENSG00000156011	PSD3	protein_coding	0.373369	1	2.13112	0.000378854	4.29241	1.20822e-19	0.483241	0.864955	0.325311	1	-0.205109	1
ORN8L; CXC4+ORN8L	ENSG00000121579	NAA50	protein_coding	0.655481	1	1.09881	0.0444194	1.61889	0.000397218	-0.0768003	1	0.721713	0.207167	0.766109	0.0249034
ORN8L; CXC4+ORN8L	ENSG00000156313	RPGR	protein_coding	0.673549	1	1.94304	0.000505398	2.00008	0.000344288	-0.801449	0.139693	0.0396623	1	0.799969	0.132492
ORN8L; CXC4+ORN8L	ENSG00000186827	TNFRSF4	protein_coding	0.844964	1	5.76826	1.69962e-08	3.50533	0.000405789	0.714569	0.295462	0.212256	1	-0.536869	0.68005
ORN8L; CXC4+ORN8L	ENSG00000137574	TGS1	protein_coding	0.322534	1	1.26742	0.0203051	1.68439	0.000144917	0.718297	0.0104076	-1.18514	0.00507658	-1.93218	6.31501e-12
ORN8L; CXC4+ORN8L	ENSG00000198833	UBE2J1	protein_coding	0.876718	1	1.63756	0.000695402	2.5195	8.58779e-08	0.787908	0.0314666	0.20318	1	-0.610431	0.0667429
ORN8L; CXC4+ORN8L	ENSG00000154310	TNIK	protein_coding	0.138055	1	1.97779	0.000634246	3.18541	1.35268e-08	0.395548	0.864955	-0.300572	1	-0.707425	0.190974
ORN8L; CXC4+ORN8L	ENSG00000107937	GTPBP4	protein_coding	0.518417	1	1.53518	0.00857809	1.6352	0.00275227	0.498065	0.299923	0.123278	1	-0.412719	0.540486
ORN8L; CXC4+ORN8L	ENSG00000114030	KPNA1	protein_coding	0.489352	1	1.20796	0.0140003	1.19227	0.015155	0.595	0.0374082	-0.224047	1	-0.850806	0.000612615
ORN8L; CXC4+ORN8L	ENSG00000089048	ESF1	protein_coding	0.639318	1	1.45651	0.0136738	1.5882	0.00216565	-0.183174	1	0.237696	1	0.384363	0.826252
ORN8L; CXC4+ORN8L	ENSG00000090520	DNAJB11	protein_coding	0.616073	1	1.15536	0.041839	2.11799	2.16632e-05	0.701206	0.00904957	-0.339861	0.830883	-1.07297	8.62889e-06
ORN8L; CXC4+ORN8L	ENSG00000089195	TRMT6	protein_coding	0.776114	1	1.6029	0.0167573	1.61631	0.0100057	-1.03649	0.0158174	-0.482167	0.828484	0.515766	0.596839
ORN8L; CXC4+ORN8L	ENSG00000058091	CDK14	protein_coding	1.46416	1	2.224	1.24828e-05	2.88268	2.09582e-09	-0.26447	1	0.0622793	1	0.292681	0.790502
ORN8L; CXC4+ORN8L	ENSG00000163938	GNL3	protein_coding	0.699029	1	1.37855	0.0252749	1.35193	0.0126847	-0.0743497	1	0.594704	0.517116	0.637141	0.17375
ORN8L; CXC4+ORN8L	ENSG00000165732	DDX21	protein_coding	0.729883	1	2.11447	0.00159669	2.11039	0.000636065	0.312366	1	0.240834	1	-0.106305	1
ORN8L; CXC4+ORN8L	ENSG00000133657	ATP13A3	protein_coding	1.18342	1	2.43945	0.000380488	5.17746	1.82707e-13	0.759318	0.18808	0.403786	0.880173	-0.385635	0.871087
ORN8L; CXC4+ORN8L	ENSG00000127947	PTPN12	protein_coding	0.434706	1	2.00096	2.51314e-05	1.80702	0.000577364	0.127591	1	0.278062	1	0.124143	1
ORN8L; CXC4+ORN8L	ENSG00000126653	NSRP1	protein_coding	0.476953	1	1.27191	0.0302488	1.62905	0.000306082	0.889194	0.00665729	0.114532	1	-0.801796	0.00753959
ORN8L; CXC4+ORN8L	ENSG00000112242	E2F3	protein_coding	0.340758	1	1.46122	0.00150743	1.6537	0.000319663	-0.043435	1	-0.202559	1	-0.18678	1
ORN8L; CXC4+ORN8L	ENSG00000140450	ARRDC4	protein_coding	0.487423	1	1.54042	0.000997852	2.36494	5.64429e-06	0.386089	0.626469	0.213459	1	-0.196589	1
ORN8L; CXC4+ORN8L	ENSG00000136842	TMOD1	protein_coding	-0.05443	1	2.93068	0.0133159	4.2776	1.94008e-05	1.09041	0.386189	-0.0790884	1	-1.28727	0.423357
ORN8L; CXC4+ORN8L	ENSG00000186407	CD300E	protein_coding	-0.39188	1	2.03311	0.00185456	3.87001	4.71329e-09	0.752402	0.231591	-1.39091	0.115165	-2.16731	8.52515e-05
ORN8L; CXC4+ORN8L	ENSG00000149177	PTPRJ	protein_coding	0.397525	1	1.60712	0.00964567	1.6983	0.00594433	0.727468	0.0226545	-0.274569	1	-1.026	0.000411841
ORN8L; CXC4+ORN8L	ENSG00000129084	PSMA1	protein_coding	0.660638	1	1.46085	0.00846732	2.03777	7.1156e-06	0.750484	0.00561613	0.434271	0.615607	-0.348665	0.507447
ORN8L; CXC4+ORN8L	ENSG00000085415	SEH1L	protein_coding	0.701645	1	1.46535	0.0104618	1.35898	0.0079959	-0.109807	1	-0.0973177	1	-0.0243014	1
ORN8L; CXC4+ORN8L	ENSG00000165124	SVEP1	protein_coding	2.02813	1	3.6056	0.0103738	7.31989	3.38854e-12	-1.51382	0.550247	0.468102	1	1.85549	0.510582
ORN8L; CXC4+ORN8L	ENSG00000174945	AMZ1	protein_coding	1.637	1	4.06889	0.00244586	4.46149	0.000415	-1.71853	0.151265	1.53774	0.278089	3.22809	7.209e-07
ORN8L; CXC4+ORN8L	ENSG00000166012	TAF1D	protein_coding	0.713521	1	1.53159	0.00484263	1.54233	0.000957765	-0.530013	0.324383	0.14198	1	0.636426	0.111543
ORN8L; CXC4+ORN8L	ENSG00000169439	SDC2	protein_coding	1.22839	1	1.86377	0.0141806	3.3066	1.69919e-06	-0.0575188	1	0.0993483	1	0.122553	1
ORN8L; CXC4+ORN8L	ENSG00000197045	GMFB	protein_coding	0.568063	1	1.21989	0.0134073	1.42243	0.00185599	-0.114355	1	-0.312444	0.96769	-0.223342	1
ORN8L; CXC4+ORN8L	ENSG00000005700	IBTK	protein_coding	0.550843	1	1.28051	0.0100539	1.7929	0.000104537	0.900036	0.00255767	0.159686	1	-0.766963	0.0164724
ORN8L; CXC4+ORN8L	ENSG00000104131	EIF3J	protein_coding	0.814204	1	1.62241	0.00610502	1.62893	0.00126137	0.0472686	1	0.188127	1	0.108426	1
ORN8L; CXC4+ORN8L	ENSG00000134352	IL6ST	protein_coding	0.181581	1	1.42887	0.00762367	1.86095	0.000242187	0.947249	0.033505	0.993809	0.186272	0.0178485	1
ORN8L; CXC4+ORN8L	ENSG00000010810	FYN	protein_coding	1.06532	1	1.96842	0.00082334	1.69054	0.00731516	-1.43508	0.000353229	0.0955121	1	1.49676	3.08557e-06
ORN8L; CXC4+ORN8L	ENSG00000042062	RIPOR3	protein_coding	1.49349	1	3.49081	0.0097539	6.09978	5.87132e-10	2.01808	0.537663	1.63439	0.949279	-0.497773	1
ORN8L; CXC4+ORN8L	ENSG00000106341	PPP1R17	protein_coding	2.52844	1	6.58611	6.62043e-05	11.2302	8.0246e-13	0.203943	1	3.64731	0.220064	3.20717	0.147014
ORN8L; CXC4+ORN8L	ENSG00000128274	A4GALT	protein_coding	0.669688	1	4.60427	0.00691038	4.2515	0.000480478	1.46553	0.0638587	0.186649	1	-1.34205	0.0142467
ORN8L; CXC4+ORN8L	ENSG00000198829	SUCNR1	protein_coding	0.133897	1	2.24433	0.0366339	6.29543	1.41851e-12	0.728376	0.244809	0.809309	0.250237	0.0531535	1
ORN8L; CXC4+ORN8L	ENSG00000288658	ENSG00000288658	protein_coding	-0.338747	1	2.5365	0.00457572	2.51149	0.0035105	0.739501	0.412107	-0.894951	0.294791	-1.65275	0.00693786
ORN8L; CXC4+ORN8L	ENSG00000198042	MAK16	protein_coding	0.768488	1	1.54654	0.0129522	1.59577	0.00597288	0.243181	0.944581	-0.469535	0.7707	-0.742228	0.0375374
ORN8L; CXC4+ORN8L	ENSG00000080345	RIF1	protein_coding	0.30683	1	1.37599	0.00721289	1.56494	0.000746292	0.576568	0.243092	-0.480732	0.521616	-1.08917	0.000623194
ORN8L; CXC4+ORN8L	ENSG00000104064	GABPB1	protein_coding	0.511422	1	1.29383	0.0367684	1.60083	0.00108243	0.896674	0.00842675	0.0136219	1	-0.911919	0.0013777
ORN8L; CXC4+ORN8L	ENSG00000151694	ADAM17	protein_coding	0.428703	1	1.54234	0.000582204	2.8203	6.3931e-09	0.955706	0.00699934	0.466409	0.58089	-0.518976	0.383877
ORN8L; CXC4+ORN8L	ENSG00000171051	FPR1	protein_coding	0.317132	1	2.20377	0.00153587	2.44725	0.00104477	0.555012	0.900679	-0.671642	0.737083	-1.26071	0.0659631
ORN8L; CXC4+ORN8L	ENSG00000151012	SLC7A11	protein_coding	2.0369	1	3.86775	2.63435e-09	5.71913	7.57411e-15	-0.135748	1	0.347159	1	0.453174	0.884839
ORN8L; CXC4+ORN8L	ENSG00000129673	AANAT	protein_coding	-1.70028	1	2.98627	0.0147716	5.59881	4.37822e-10	5.12548e-15	1	1.31751	1	1.06882	0.884839
ORN8L; CXC4+ORN8L	ENSG00000144895	EIF2A	protein_coding	0.473058	1	1.25151	0.020651	1.58658	0.000661487	0.311152	0.592755	0.744026	0.12729	0.40248	0.440506
ORN8L; CXC4+ORN8L	ENSG00000186417	GLDN	protein_coding	-0.536673	1	3.4783	0.00078777	3.41711	0.00236026	1.45957	0.864955	1.81917	0.47009	0.124745	1
ORN8L; CXC4+ORN8L	ENSG00000197780	TAF13	protein_coding	0.545636	1	1.46648	0.00901018	2.07162	8.02728e-06	0.687794	0.00422849	0.0891908	1	-0.631644	0.0226505
ORN8L; CXC4+ORN8L	ENSG00000155096	AZIN1	protein_coding	0.341905	1	2.02215	2.20021e-05	1.74675	0.00125427	0.327605	0.783724	-0.0963139	1	-0.453707	0.400085
ORN8L; CXC4+ORN8L	ENSG00000111615	KRR1	protein_coding	0.468661	1	1.47127	0.0139841	1.96511	7.33003e-05	0.843031	0.00370892	-0.457652	0.617118	-1.33773	3.29839e-06
ORN8L; CXC4+ORN8L	ENSG00000173376	NDNF	protein_coding	0	1	5.79957	0.0016922	6.36362	0.000221432	1.6011	0.650678	-1.72521	1	-2.59472	0.37295
ORN8L; CXC4+ORN8L	ENSG00000179300	RTL3	protein_coding	3.17486	1	5.31154	0.0146859	5.88796	0.00397902	5.12548e-15	1	2.93021	0.552798	2.50652	0.418446
ORN8L; CXC4+ORN8L	ENSG00000111711	GOLT1B	protein_coding	0.538726	1	1.24298	0.033721	2.26291	2.12013e-07	0.810208	0.00327287	-0.321127	0.911508	-1.15758	3.42015e-05
ORN8L; CXC4+ORN8L	ENSG00000186088	GSAP	protein_coding	0.417606	1	2.4513	0.000106636	2.04872	0.00210072	-0.676736	0.026992	-0.370166	0.848359	0.277705	0.850929
ORN8L; CXC4+ORN8L	ENSG00000156256	USP16	protein_coding	0.49819	1	1.13265	0.0353606	1.58905	0.00033514	0.212587	0.944581	0.334176	1	0.0868823	1
ORN8L; CXC4+ORN8L	ENSG00000143924	EML4	protein_coding	0.728112	1	1.74727	0.000203177	2.22096	3.78353e-06	0.649845	0.273157	-0.193738	1	-0.869039	0.0452175
ORN8L; CXC4+ORN8L	ENSG00000120686	UFM1	protein_coding	0.580711	1	1.27364	0.0160695	2.34161	6.2217e-08	0.233208	1	0.309256	1	0.0441866	1
ORN8L; CXC4+ORN8L	ENSG00000162734	PEA15	protein_coding	0.642122	1	1.50632	0.018881	2.21107	0.000211101	0.993582	0.00536056	0.854014	0.0833157	-0.170015	1
ORN8L; CXC4+ORN8L	ENSG00000180071	ANKRD18A	protein_coding	-0.0690241	1	3.22682	0.046763	8.03355	9.20653e-11	-0.257465	1	-0.333903	1	-0.180138	1
ORN8L; CXC4+ORN8L	ENSG00000159388	BTG2	protein_coding	0.65133	1	1.51953	0.0142763	1.86285	0.00063233	-0.209238	1	0.265303	1	0.449438	0.675114
ORN8L; CXC4+ORN8L	ENSG00000161547	SRSF2	protein_coding	0.515814	1	1.12477	0.040802	1.17135	0.036071	0.337862	0.526981	0.378404	0.717978	0.0111633	1
ORN8L; CXC4+ORN8L	ENSG00000175697	GPR156	protein_coding	1.1562	1	3.01415	0.0416438	3.12217	0.0101734	0.240432	1	1.4571	0.231091	1.18517	0.448249
ORN8L; CXC4+ORN8L	ENSG00000103121	CMC2	protein_coding	0.410599	1	1.43175	0.0246566	1.51762	0.00416364	0.778825	0.0179313	0.734279	0.203892	-0.0782048	1
ORN8L; CXC4+ORN8L	ENSG00000150782	IL18	protein_coding	0.00895189	1	2.04493	0.00729521	1.40781	0.0401221	0.0997782	1	0.417686	0.933811	0.286971	0.944874
ORN8L; CXC4+ORN8L	ENSG00000123342	MMP19	protein_coding	1.01676	1	1.99695	0.000454787	6.18512	1.90874e-18	1.32125	0.063545	1.19768	0.305123	-0.166539	1
ORN8L; CXC4+ORN8L	ENSG00000119729	RHOQ	protein_coding	0.265441	1	1.39836	0.0195451	2.31757	8.62942e-05	0.155307	1	0.216041	1	0.0321002	1
ORN8L; CXC4+ORN8L	ENSG00000139083	ETV6	protein_coding	0.320816	1	1.16154	0.0371938	1.55681	0.00600541	-0.0625098	1	-0.634957	0.15246	-0.601555	0.0427668
ORN8L; CXC4+ORN8L	ENSG00000213281	NRAS	protein_coding	0.508614	1	1.38514	0.00446406	1.79691	0.000135076	0.836387	0.0038963	0.0308915	1	-0.832667	0.00503393
ORN8L; CXC4+ORN8L	ENSG00000091317	CMTM6	protein_coding	0.341122	1	1.60501	0.00381386	2.69997	1.61328e-06	0.700956	0.0314489	0.0407485	1	-0.692692	0.0364658
ORN8L; CXC4+ORN8L	ENSG00000164134	NAA15	protein_coding	0.640368	1	1.54468	0.00465573	1.36709	0.0073063	0.404486	0.582287	-0.049797	1	-0.485456	0.288073
ORN8L; CXC4+ORN8L	ENSG00000124875	CXCL6	protein_coding	2.12228	1	8.20462	2.41516e-22	5.32064	2.26571e-05	0.426551	1	0.300599	1	-0.201756	1
ORN8L; CXC4+ORN8L	ENSG00000154319	FAM167A	protein_coding	0.519414	1	3.06949	0.0152367	4.20982	2.82195e-05	-0.48106	1	2.57161	0.271474	2.92564	0.052856
ORN8L; CXC4+ORN8L	ENSG00000102780	DGKH	protein_coding	0.672252	1	1.819	0.000377702	3.87496	2.90489e-15	0.290249	1	-0.314655	1	-0.626123	0.388251
ORN8L; CXC4+ORN8L	ENSG00000183742	MACC1	protein_coding	0.297448	1	2.93946	0.038675	5.7297	1.04515e-08	0.832696	0.534912	-0.094116	1	-0.961355	0.303729
ORN8L; CXC4+ORN8L	ENSG00000115946	PNO1	protein_coding	0.710075	1	1.76003	0.0106798	1.51341	0.0242023	0.173593	1	-0.360107	1	-0.568518	0.313409
ORN8L; CXC4+ORN8L	ENSG00000153317	ASAP1	protein_coding	0.297015	1	1.32504	0.00981309	2.31711	2.07917e-05	0.742917	0.0800764	0.931754	0.0486904	0.162825	1
ORN8L; CXC4+ORN8L	ENSG00000101166	PRELID3B	protein_coding	0.547577	1	1.43648	0.00770286	1.76066	6.13133e-05	0.300963	0.656908	-0.066911	1	-0.394232	0.362737
ORN8L; CXC4+ORN8L	ENSG00000103035	PSMD7	protein_coding	0.392552	1	1.09829	0.048073	1.47522	0.0019539	0.41091	0.240383	0.0102409	1	-0.429702	0.232389
ORN8L; CXC4+ORN8L	ENSG00000161921	CXCL16	protein_coding	0.41499	1	1.78019	0.00974999	2.12687	0.00145263	-0.535204	0.475989	-0.121248	1	0.380822	0.798907
ORN8L; CXC4+ORN8L	ENSG00000174405	LIG4	protein_coding	0.464797	1	1.41158	0.0117726	1.81175	0.000105163	0.474715	0.318103	-0.472588	0.591238	-0.97488	0.00131214
ORN8L; CXC4+ORN8L	ENSG00000148737	TCF7L2	protein_coding	0.0388353	1	2.10648	0.00140418	4.89727	5.63883e-19	-0.907947	0.115723	0.476174	0.906584	1.34997	0.000432747
ORN8L; CXC4+ORN8L	ENSG00000116044	NFE2L2	protein_coding	0.0664798	1	1.72738	0.0116253	1.96567	0.00269332	0.83842	0.0543206	0.772994	0.362099	-0.0930851	1
ORN8L; CXC4+ORN8L	ENSG00000116815	CD58	protein_coding	0.75515	1	2.18068	2.17271e-06	2.70278	3.11545e-10	-0.797384	0.0260726	-0.413196	0.853887	0.354516	0.734263
ORN8L; CXC4+ORN8L	ENSG00000275410	HNF1B	protein_coding	-1.83955	1	5.03443	0.00281271	9.80195	1.60474e-21	5.12548e-15	1	2.32787	0.685482	1.99095	0.507759
ORN8L; CXC4+ORN8L	ENSG00000150977	RILPL2	protein_coding	0.0154802	1	1.50776	0.00585703	1.58858	0.00234555	0.598495	0.0474621	0.405322	0.793134	-0.22796	1
ORN8L; CXC4+ORN8L	ENSG00000180957	PITPNB	protein_coding	0.531195	1	1.60977	0.000609313	1.7069	0.000172018	0.736446	0.0688929	0.278919	1	-0.4868	0.29457
ORN8L; CXC4+ORN8L	ENSG00000144566	RAB5A	protein_coding	0.5511	1	1.80416	4.9308e-05	1.84451	7.83609e-05	0.793683	0.0123224	-0.0061927	1	-0.828719	0.00687001
ORN8L; CXC4+ORN8L	ENSG00000105821	DNAJC2	protein_coding	0.624938	1	1.32393	0.0441364	1.3673	0.0148856	-0.0448747	1	0.318456	1	0.335984	0.884839
ORN8L; CXC4+ORN8L	ENSG00000135316	SYNCRIP	protein_coding	0.554462	1	1.16472	0.034811	1.2544	0.00902565	-0.350676	0.643925	-0.381685	0.763387	-0.0613356	1
ORN8L; CXC4+ORN8L	ENSG00000134375	TIMM17A	protein_coding	0.57349	1	1.30963	0.023712	2.06655	2.02608e-05	0.905577	7.8027e-05	0.548274	0.335686	-0.393808	0.353926
ORN8L; CXC4+ORN8L	ENSG00000115828	QPCT	protein_coding	0.191245	1	2.61623	1.60961e-05	2.25985	5.57762e-05	0.556306	0.589014	0.644772	0.705741	0.060508	1
ORN8L; CXC4+ORN8L	ENSG00000177272	KCNA3	protein_coding	0.525106	1	2.5188	0.000121833	2.75665	4.53221e-05	0.620486	0.805892	-1.04199	0.164412	-1.68737	0.0157568
ORN8L; CXC4+ORN8L	ENSG00000188211	NCR3LG1	protein_coding	0.817437	1	1.7182	0.00846732	4.19084	2.83971e-13	-0.368263	0.864955	0.666815	0.169985	1.00816	0.00702278
ORN8L; CXC4+ORN8L	ENSG00000151693	ASAP2	protein_coding	0.989143	1	2.50861	0.0428986	3.50416	0.000106164	1.25595	0.365144	0.489096	1	-0.644644	0.812191
ORN8L; CXC4+ORN8L	ENSG00000104432	IL7	protein_coding	-1.06162	1	2.29421	0.0336352	4.7687	8.78098e-11	1.06374	0.444319	0.303506	1	-0.83435	0.745178
ORN8L; CXC4+ORN8L	ENSG00000134851	TMEM165	protein_coding	0.411545	1	1.0797	0.0352717	1.64828	0.000442877	0.00685535	1	-0.00621171	1	-0.0427683	1
ORN8L; CXC4+ORN8L	ENSG00000114251	WNT5A	protein_coding	1.30402	1	5.39496	1.2571e-10	7.55424	2.07491e-24	-0.0402506	1	-1.44912	0.0118013	-1.4409	0.00233038
ORN8L; CXC4+ORN8L	ENSG00000161791	FMNL3	protein_coding	0.282988	1	1.87467	0.000206917	1.94935	0.00014797	0.265256	0.935522	-0.373201	0.814539	-0.664774	0.0561179
ORN8L; CXC4+ORN8L	ENSG00000075420	FNDC3B	protein_coding	0.113098	1	1.68461	0.00246995	2.43356	1.02837e-05	0.984224	0.00670073	0.158119	1	-0.853455	0.0383653
ORN8L; CXC4+ORN8L	ENSG00000150938	CRIM1	protein_coding	1.14471	1	4.82948	2.83972e-15	5.14938	8.12625e-19	1.35258	0.0863708	0.157541	1	-1.21612	0.0194599
ORN8L; CXC4+ORN8L	ENSG00000105976	MET	protein_coding	3.07294	1	4.07694	4.34761e-05	6.97455	6.48603e-18	1.00939	0.384688	0.449185	1	-0.582449	0.485005
ORN8L; CXC4+ORN8L	ENSG00000165238	WNK2	protein_coding	0.0370682	1	2.7773	0.00963093	2.52159	0.0143516	0.789667	1	0.352131	1	-0.601476	1
ORN8L; CXC4+ORN8L	ENSG00000104154	SLC30A4	protein_coding	0.446896	1	3.7024	0.000162703	6.49074	7.34978e-16	-0.447413	1	-0.474402	1	-0.0304373	1
ORN8L; CXC4+ORN8L	ENSG00000015475	BID	protein_coding	0.300474	1	1.81011	0.00046323	1.59448	0.00236736	-0.329552	0.733862	-0.397671	0.830883	-0.10089	1
ORN8L; CXC4+ORN8L	ENSG00000180773	SLC36A4	protein_coding	0.62684	1	1.38297	0.0114752	1.93759	5.85017e-05	0.0932767	1	0.24502	1	0.118051	1
ORN8L; CXC4+ORN8L	ENSG00000132294	EFR3A	protein_coding	0.406994	1	1.14838	0.0322303	1.32094	0.00891524	0.250387	0.900679	-0.254775	1	-0.533094	0.117388
ORN8L; CXC4+ORN8L	ENSG00000124731	TREM1	protein_coding	0.587095	1	2.40775	0.00367449	5.87036	3.40397e-15	-1.01169	0.0410264	0.0979973	1	1.06764	0.086223
ORN8L; CXC4+ORN8L	ENSG00000137955	RABGGTB	protein_coding	0.590157	1	1.36655	0.00474563	1.35117	0.00365095	-0.543767	0.111554	-0.0163724	1	0.493817	0.180182
ORN8L; LPS	ENSG00000145103	ILDR1	protein_coding	1.06001	1	4.8376	5.03324e-05	2.18316	0.252429	3.47749	4.12647e-05	0.910385	1	-1.95871	0.0674727
ORN8L; LPS	ENSG00000116863	ADPRS	protein_coding	-0.418884	1	1.29816	0.031765	0.840544	0.302234	2.58859	1.08442e-23	-0.251163	1	-2.88058	6.70618e-33
ORN8L; LPS	ENSG00000117226	GBP3	protein_coding	-0.118372	1	2.66877	1.85253e-07	1.46963	0.0601648	2.9395	3.37679e-08	0.19978	1	-2.74251	2.46969e-07
ORN8L; LPS	ENSG00000137842	TMEM62	protein_coding	0.0528108	1	1.30796	0.0411942	1.01644	0.239273	2.08178	4.64834e-14	0.554822	0.563272	-1.56173	1.43234e-08
ORN8L; LPS	ENSG00000274736	CCL23	protein_coding	1.39083	1	3.82562	0.00568591	2.12787	0.175198	4.80938	2.03375e-13	0.203327	1	-4.61096	6.69089e-11
ORN8L; LPS	ENSG00000108771	DHX58	protein_coding	-0.960989	1	1.66274	0.00202289	1.30951	0.105296	5.05466	2.45284e-46	0.358103	1	-4.68535	2.98352e-23
ORN8L; LPS	ENSG00000128284	APOL3	protein_coding	-0.613851	1	3.57578	7.55766e-08	1.41581	0.100923	5.61348	3.81579e-33	-0.17994	1	-5.78679	6.28268e-21
ORN8L; LPS	ENSG00000152558	TMEM123	protein_coding	0.139735	1	1.48008	0.0401021	1.07848	0.172238	1.35506	0.000256611	0.193409	1	-1.18514	0.0011586
ORN8L; LPS	ENSG00000157657	ZNF618	protein_coding	-0.640422	1	1.72464	0.00755266	-0.514221	1	1.14286	0.0105228	-0.598364	0.747939	-1.76863	1.32377e-07
ORN8L; LPS	ENSG00000156587	UBE2L6	protein_coding	-0.89221	1	1.98959	0.00264959	1.38349	0.0817696	3.65296	1.82141e-35	0.376094	0.908997	-3.29461	3.01155e-27
ORN8L; LPS	ENSG00000116574	RHOU	protein_coding	0.576906	1	2.20026	3.83863e-05	0.50747	0.783493	1.83616	1.09236e-07	-0.195853	1	-2.06885	1.39869e-09
ORN8L; LPS	ENSG00000164329	TENT2	protein_coding	-0.0843073	1	1.37017	0.0213753	0.684411	0.429	2.01557	1.05291e-09	0.173918	1	-1.86778	1.90738e-08
ORN8L; LPS	ENSG00000100911	PSME2	protein_coding	0.325729	1	2.03245	2.95462e-05	1.19007	0.0531588	2.85421	2.40816e-34	0.267512	1	-2.61847	6.47247e-23
ORN8L; LPS	ENSG00000196141	SPATS2L	protein_coding	-0.184879	1	1.98137	0.000604922	1.29993	0.107393	1.86487	2.63445e-14	0.161166	1	-1.72584	2.01941e-11
ORN8L; LPS	ENSG00000136874	STX17	protein_coding	-0.0263172	1	1.3687	0.0214743	1.12254	0.128644	1.71383	1.58639e-14	-0.357051	0.830883	-2.10108	6.78705e-19
ORN8L; LPS	ENSG00000104974	LILRA1	protein_coding	0.305203	1	1.59777	0.0133399	1.40631	0.0508269	1.93212	2.36331e-05	1.24723	0.12544	-0.708403	0.362243
ORN8L; LPS	ENSG00000068079	IFI35	protein_coding	-0.978156	1	1.5508	0.0175731	0.93967	0.356208	4.73963	1.06209e-51	0.653822	0.651948	-4.10572	7.39295e-24
ORN8L; LPS	ENSG00000205436	EXOC3L4	protein_coding	0	1	6.12887	0.000817596	3.07361	0.382744	5.5578	9.06303e-07	-1.72521	1	-6.5831	1.59222e-06
ORN8L; LPS	ENSG00000079156	OSBPL6	protein_coding	0.558971	1	4.17338	6.70058e-05	0.932638	1	2.5497	0.0184389	1.43641	0.879363	-1.16137	0.605069
ORN8L; LPS	ENSG00000070190	DAPP1	protein_coding	0.142248	1	1.6351	0.0194569	0.478265	1	2.56902	1.97412e-30	-0.85456	0.0645121	-3.44519	1.15176e-30
ORN8L; LPS	ENSG00000163666	HESX1	protein_coding	-1.50411	1	2.80241	0.000133426	1.02429	0.731403	5.82258	7.17548e-56	1.03083	0.911508	-4.87611	2.77122e-31
ORN8L; LPS	ENSG00000172936	MYD88	protein_coding	-0.277632	1	1.44258	0.0137802	0.061016	1	2.16113	3.01636e-18	-0.228888	1	-2.41438	2.8798e-18
ORN8L; LPS	ENSG00000164430	CGAS	protein_coding	-0.108609	1	1.91292	0.000921562	0.904801	0.27252	3.71876	1.01365e-36	-0.0456734	1	-3.78333	3.74885e-29
ORN8L; LPS	ENSG00000198133	TMEM229B	protein_coding	-0.590447	1	2.21792	0.000422703	-0.00460076	1	3.92628	8.04418e-11	0.0748899	1	-4.00095	6.39675e-16
ORN8L; LPS	ENSG00000141441	GAREM1	protein_coding	-1.93868	1	3.50563	0.000358731	-0.807856	1	3.78127	5.76777e-13	0.547272	1	-3.27733	6.43328e-10
ORN8L; LPS	ENSG00000240065	PSMB9	protein_coding	-0.772361	1	1.54608	0.00561522	0.490821	0.93518	3.58068	8.96305e-23	0.0692791	1	-3.54314	1.02296e-23
ORN8L; LPS	ENSG00000155363	MOV10	protein_coding	-0.779956	1	1.61167	0.000403774	0.96656	0.271165	2.85456	9.25886e-27	0.118466	1	-2.75496	1.6135e-19
ORN8L; LPS	ENSG00000277443	MARCKS	protein_coding	0.278107	1	1.90346	0.00643839	1.02795	0.295494	1.59383	1.53801e-06	-0.685275	0.313921	-2.30363	2.6855e-11
ORN8L; LPS	ENSG00000107201	RIGI	protein_coding	-0.727882	1	2.70084	0.00380525	1.93647	0.0681727	3.72744	2.96072e-05	0.107222	1	-3.58979	1.36228e-07
ORN8L; LPS	ENSG00000127954	STEAP4	protein_coding	-0.468971	1	4.57659	4.10016e-05	-0.738495	1	5.13342	9.46407e-06	1.26581	0.949279	-3.91609	0.00105415
ORN8L; LPS	ENSG00000138385	SSB	protein_coding	0.494859	1	2.15141	7.67095e-06	1.02853	0.124544	1.75646	2.75212e-09	-0.511385	0.571743	-2.29735	5.64381e-19
ORN8L; LPS	ENSG00000140280	LYSMD2	protein_coding	0.485756	1	2.47209	2.03204e-07	1.24796	0.0695773	1.74035	1.22349e-11	-0.994968	0.0697642	-2.78626	2.40997e-20
ORN8L; LPS	ENSG00000112419	PHACTR2	protein_coding	0.342225	1	1.78584	0.00219852	0.746687	0.382744	1.06818	0.000936416	0.246234	1	-0.849766	0.00757676
ORN8L; LPS	ENSG00000255690	TRIL	protein_coding	-1.90856	1	6.17987	8.64849e-06	1.41014	1	3.10959	0.0214634	-0.640087	1	-3.48328	0.0175881
ORN8L; LPS	ENSG00000266028	SRGAP2	protein_coding	-0.299855	1	1.24597	0.0327223	1.03392	0.200258	1.47483	7.67286e-08	-0.311443	0.949279	-1.81149	1.37103e-10
ORN8L; LPS	ENSG00000008517	IL32	protein_coding	-0.488008	1	2.57611	0.01657	0.635128	0.987856	2.87149	0.000115381	0.632332	1	-2.27521	0.00276844
ORN8L; LPS	ENSG00000111961	SASH1	protein_coding	-0.201641	1	1.35973	0.0234446	-0.0656101	1	1.01768	0.0244879	-0.195491	1	-1.2397	0.00927637
ORN8L; LPS	ENSG00000198963	RORB	protein_coding	1.88435	1	4.8106	0.0351777	2.24326	0.668004	5.85623	3.04796e-08	1.31751	1	-4.38439	1.35538e-05
ORN8L; LPS	ENSG00000169136	ATF5	protein_coding	0.344135	1	3.03143	5.49982e-09	0.822547	0.356237	1.85055	6.85318e-08	-0.479389	0.729612	-2.35388	3.29522e-16
ORN8L; LPS	ENSG00000136643	RPS6KC1	protein_coding	0.289482	1	1.2136	0.0253971	0.595181	0.57728	1.9549	9.43343e-11	0.0609239	1	-1.91713	2.06855e-10
ORN8L; LPS	ENSG00000165949	IFI27	protein_coding	-1.18925	1	2.62882	0.00148469	2.02953	0.0596653	7.07744	1.53947e-13	1.61078	0.908997	-5.56351	1.46731e-10
ORN8L; LPS	ENSG00000131669	NINJ1	protein_coding	-1.27241	1	1.48693	0.0477146	1.12061	0.19216	1.93598	2.38761e-08	0.399617	0.833864	-1.56619	2.36689e-05
ORN8L; LPS	ENSG00000239620	PRR20G	protein_coding	0.719483	1	3.84416	0.0238629	3.23928	0.16924	4.27873	0.00211915	0	1	-4.05766	0.0171281
ORN8L; LPS	ENSG00000196092	PAX5	protein_coding	-0.471904	1	4.19569	0.00155072	1.42469	0.599608	8.57719	2.2966e-36	2.93713	0.326245	-5.97245	7.83929e-23
ORN8L; LPS	ENSG00000197982	C1orf122	protein_coding	0.318977	1	1.95579	0.00101861	1.27183	0.124729	2.24344	2.45892e-06	0.457843	0.852855	-1.80778	8.98274e-05
ORN8L; LPS	ENSG00000174749	FAM241A	protein_coding	0.61593	1	1.73872	0.0207139	0.560242	0.94978	1.53173	4.15875e-06	0.826895	0.466908	-0.692671	0.134426
ORN8L; LPS	ENSG00000181374	CCL13	protein_coding	-1.00682	1	4.01369	2.77763e-05	0.613485	1	2.79582	0.0386937	0.326325	1	-2.44294	0.138679
ORN8L; LPS	ENSG00000120337	TNFSF18	protein_coding	2.04314	1	3.97796	1.48634e-05	-1.20328	0.668004	2.43288	0.000950309	1.62186	0.120547	-0.864937	0.378752
ORN8L; LPS	ENSG00000079263	SP140	protein_coding	-0.118924	1	2.71814	4.85766e-05	1.55168	0.0646528	3.50895	2.14174e-19	0.544821	1	-2.99495	1.75411e-13
ORN8L; LPS	ENSG00000132109	TRIM21	protein_coding	-0.3015	1	1.32487	0.0203228	1.03259	0.138593	2.65432	3.17397e-27	-0.557396	0.462388	-3.23255	2.02906e-33
ORN8L; LPS	ENSG00000168062	BATF2	protein_coding	-1.37335	1	2.57025	0.00435079	1.8262	0.0791648	5.92948	5.47805e-39	0.899704	1	-4.90783	1.57706e-11
ORN8L; LPS	ENSG00000162614	NEXN	protein_coding	-0.584304	1	3.63395	1.19349e-05	0.0701023	1	6.32089	3.07984e-15	-0.505198	1	-6.61352	1.93428e-13
ORN8L; LPS	ENSG00000137198	GMPR	protein_coding	-1.03893	1	2.85875	1.66244e-05	1.35081	0.227286	4.17097	2.3165e-31	0.915088	0.306475	-3.28278	7.13799e-21
ORN8L; LPS	ENSG00000135903	PAX3	protein_coding	1.84706	1	5.61322	0.00532415	3.07361	0.382744	3.66965	8.18507e-05	-2.33054	0.887663	-5.26773	4.1113e-05
ORN8L; LPS	ENSG00000163389	POGLUT1	protein_coding	0.43181	1	1.77513	0.000956211	1.0586	0.237719	1.33119	3.08835e-06	-0.56307	0.47619	-1.92207	1.30664e-09
[truncated: 682 more rows]

## Sheet: Supplementary_Table_S4
Supplementary Table S4. List of shared up-regualted lncRNA genes in 4 comparisons in 2 data sets.
[truncated: 326 more rows]

[truncated: 5 more sheets: Supplementary_Table_S5, Supplementary_Table_S6, Supplementary_Table_S7, Supplementary_Table_S8, Supplementary_Table_S9]
